# Supplementary material for: Nuclear and mitochondrial genetic structure in the Eurasian beaver (Castor fiber) – implications for future reintroductions
Source: Evol Appl. 2014 Jun 17;7(6):645–62. doi: 10.1111/eva.12162 (PMC4105916; doi:10.1111/eva.12162)
Supplement: Supplementary file 4 — Data S1. List of SNPs [file eva0007-0645-SD4.txt]

"tag" "var" "seq" "mean_coverage" "rank_coverage" "rank" "Veracode_score"
"cf_10010" "SNP" "TTTATGCATTTCTGCAAGCTTCACAGGTAACTTTAGTTCTGAAAAATAAAGCTACTCTAATAAAGCCAACTGAATCAAAACACTATGTATGAACTTGGCTCCGTGAACTAAATCATATACTTTATGTAATGCAGAGTGTCACCGAAAAAATTAAAAATTCACTTTACTGGCTGGGGGTTTG[A/G]CCCAAATCAGAGACTACCTGCCTAGCAAACATGGGGACCCAAGTTCAAAACCCAGTACACCCCACGCCCCACAAATCACTTTAGAGCTGGATATGTAACTCAGTAGTGTAGCATTTGCCTAACACATGAGAGGTTATAGGTTCCATCCTCAGAAGTGGGGGGGGGGGAAAAAAGAGAGAGAAATAAAATCACTTTAACCATCCAGCATTAAACTGCACCCTAGTGTACTAGGTCTCAAATTTTGATTATGGAATTGATTTATAAATACATCACTGGAGTAGAAATTTCCTTTTTTCACTGAACTCTCTAAACTAACTCATAAAAGCACTTTACACTGAAGCA" 60.5317119787511 5236 0.789029535864979 0.909
"cf_100317" "SNP" "TGCTTGCAGGTACAGATATAAGTTAATAGATTGGGGAAATCTTTAACAATGTCTAGGTTATGAAAATGGCAAGTTAATGATGGAGACATGCCATATAGACTCACCAAGTTATTTTTGGGAAATAGAATTGATATTATACAATACTGGCTTGAAGTCTCATCCCTCAAATCCAGAGACTGTAGGAGCTTCCTTTTTCTCCTTCTAATGCTACCATCTTCAGGGATAAAATGAAGCTAATGATTACATGAACCTCATACAAGCAGGGCCTGAAGTATTTCTAATCATTTGAATATATTTTAGGTTATATCATCAATAAAAGGGCACTGA[A/T]AAGGCAATGCATTGACACAAGAAAAGAAAACATAAAGTGGACAAGACAAAAACCCAAATATCAAACAAATGGGGTTTTTAACAAAGTGAATAAGTGAGAGCTATTTATTGCTATAGAATTTATCCACTTTTCATTACGTGTTTTGTGTACACACGAAATTATCCTCTTTAATTTCATATGAAATATGTTGGTAATAATAATAAGTATGTTGGTAATAATAGGAATAATTTCATATTCAACTACTAAGTTGGAGAACACTGAGACTGAAAAAGGGGGAACAACAAGTGGATTATTTAGAAGAATGTACTCATTTTTATTACATTTTGGAATTTTAACTAGGAATGGATCGTATTTGTGGGCTGTGAGTTTTCAAC" 80.7760522374385 6031 0.908830620855937 0.974
"cf_100336" "SNP" "ACAGTATGGAGATTTGCACTCTATACATAAAAAATCAGTAAATAAAACTCTAATGCACATTAAATATCACATTAGATATTTTGACAAATGAAAAGATTATGGGATGGCTGGTGGAGTGGCTCAAATGGTAGAGCAAGTGTGAGGCCTTGAGTTCAAGATACAGTGCCACAAACCCCAGTACCACAAAAAAGCAAATAATTTTTAAAATGAGACAGTTGTCAGAATTAAAATGGAGAGGCTTGAGTCAACTTTAACCAAGACAACAGCAAAATAAAGCTGGAGGTTATGAATACAGGGTCCTCACACAGGATTGCCTGGTCACAGTGACTCTCACAGACTGCCGAACCACAGCCTGCACGGAGGCCAGGACAGCCTTACACAGAAAGGACGTCACCAAGGTGATCTGACCAGAAACTGTCTGTTCAACCTCAGACTGGCGCCA[C/T]CCTTCTTATTAATCCCTGTAACAAGAGCTGCTATCTCAAAATCTCCGATGCAATCCTCATCTCGAAATTCTCACTTTGAAAGCGTCCCCTTGTCTCCACCTCTTTGAACACACATAGCTTACCCCGCCCGCATATGCTCATTGCGACGCTCTGCTCTCCCCACATGCGTCCATATGTATTTGAAGAATCCCTGCGACTGTTACGTAGGTTGACAATTA" 66.1935875947199 5514 0.830922242314647 0.926
"cf_100645" "SNP" "CCATTCCTATGGTGTTTCATAAGGTGCAAATGTCTTATTAAGCCTCCATCACTGTGGAATACTCACATAGGACAAAGGATAAACAGCTTCCCATCCCCTCCAGAAGGAGAGTCTACTTATAGTCTATGTTCCCAGAAACAGTTTCCTTGCCAAGGCCCC[A/C]ACCTTTCCTGTGCTGATTTTAGATATTGTAGTAATTTTTTGAACAGAGAATCCCACAACATGGGTGATGGGTGGATGACATCAATATGGCAGTAAAGACAACTGAACCAAGAAGCAGTGAGCGCCATCTCCAGGCGGTGTGGGGATAAGCCACAGGACAATTGCATATGGTGACAGCTGAGTGACTGCTGGGCACAGACTTGGTACCAGGCACCCCAGAG" 89.2281559505484 6245 0.941078963230862 0.917
"cf_100978" "SNP" "TCCCTGCTGTACAGATAGGAAGCAGAAGTCTGGCCAGCCCAGGTCTGTGCAAGCCCAGAGGCAGAGCCTGTGTTTGAGCAAGCTGACTTTGGGGTCCCAGCAACCTCTGTGATTGTGTGCTTGACTTCTCCTCCTGCTTCTGCAGCCTTCCTGCAGAGCCCGCCTGCCTGGCATGCCCCAGCCTGCACACTGCATGGCACTGTGGACTTTTAGGGTGAAACTAAGCAAGCAGCAGCCATTCAGAGATTGCTAGAGCTTGAAATTGAAGTTATATGCTTCAGAAGAGCCTGTTCTTTTCACTTGTAGGATGAGGGCTGTTTGGGTGGCTAATGCTCACTGTTTCCAAGAGCAATGAAAAATGAACT[A/T]CTTACATCGTTTCGCTTGCATTTTGCTCAGCTAATGAAAACTCCATAGGATGGATCTGAGTGTCATGTGTTGTGCTAGGAGAACCTGAAGTGTGGCAGTTGTGAAAATGAGGCACGTTTTCATCACAAGCTGACCGCCCTCTGCAGCCTCCTTCCTCATCAGGAGTCCTAGCAGAGACTCTTGCACACACACACTGTCCTGTGCGTGGGGACTTCTCAATCTGAATAAAACCTTAAGTGGAGGTGTGCAAAGACTCTCAAGA" 42.802940309375 4199 0.632760699216395 0.935
"cf_101239" "SNP" "CTGTGCATCGGACAGCCCTGAAGTACCTGGGATTTCACACCCACAGAGGCAATCTTCAACATGTTAAAGCTGAGTTAGTGATAAATGTTCTTGGGCTGGTGGAGTGACTTAAGTGGTAGAGTGCCTGCCTAGCAAGCATGAGACCCTGAGTTCAAACCCCAGTACTGACAAAAAATTTATTCTGGCCT[A/G]TTCTTCCCTTGGTGGGATGAATCTGAGACAAGTCCTGCATGCCCCTAGCAGGATCAACTCCCAGCTGCACACAATGGCCCTCTCATCAGCATTCTCTTTGTTGGCTTTTCTCCTTCCCTTC" 116.26211858788 6566 0.989451476793249 0.955
"cf_101626" "SNP" "CAGAGTGAAACTCAAGATCTGACTGAAATCTTAGCACACAACATTTTTTCTTTTTTTGTGGTACTGGAGTTGAACTCAGGGCCTAGTGGTTACTAAGCAGGTGCTCTACCACTTCAACCATGCTCTCAACCCTTGTTTTTTGCTTTAGTTATTTTTCAGGTAGAATCTTCAGTTTTTGCCTA[G/T]TTGTGATTTCCCACACGGCTGGGATAACAGGTGTGCACCACTGCACCCAACCAGTGGTTAAATGGGGTCTTGCAGATTTTTTGCACTGGCTGACCTCAAACCTCAACCTCTTG" 67.430271947779 5556 0.837251356238698 0.958
"cf_102028" "SNP" "CCCAGGGCCTCGCACATGCTAGACAAGTGCTCTGCCACTGACTTACACTTTGGACTCTACCCTGTACTTTTGAATATATTTTCAGCTTTGTGGAAAACAAAGTTGTAGGCAATACTACAGCAATGCA[A/G]GGAAGAAATGATGGTGACTTGGCTAGAAAATAGGAATTTGCATCGAAAGAGACACATTTTAGATATGTATTGTATGTTGAATTGACAGATACCACTGATGGCTATGGTGCATTTAGAAAGGGGAATTATCGCAGATGACTTCTTAGGTTTCTGATTTTGGCAACTGATGAGATTGAGGTGCCAATTACTGAGATGAAGAATCTAGAATAAGAATCACTTTTGGGGAGAAAAAAAGTGTTCAGCTTCTAATTTTTACTTGCAAGAGAGACAGCTCAAAATGGAAATGTCAAGTAGACAGTTGGATGTGTGGATATGGATCTTAGAAAAGAGATCTTTTTTTTTTTTTTCATTTTTCTTTTATTATTCATATGTGCATACAAGGCTTGGTTCATTTATCACCCCTGCCC" 83.6568639194435 6119 0.92209162145871 0.973
"cf_102095" "SNP" "GTTTATGTGAATAGAGACAGAGGACAGAGGCCCATTCAGGATACTGTGAAAGAAGGGAAAGTTTATTGACAAGATGCATGTGGTCAGGACTTGGAAATCTTAGGAACTTAGGCAACATTCATCATCTGCCTGTCTGTCTCTTTGAGTCTCTACCTCTCTCTGCTGTTAC[A/C]TTCCCTTGTCTCCTCCAGTCTTCCTCCCTCCCTTCCTTTCTTCCTTCCTTCCTTTCTTTCTTCCTCTCTCCCTCCCATGGTCCATTGTGGTCACTACCCTCCTTGTTGCTCTCCCAGCATCCTTAAGCCCCAGTCATTGGCCTCCTTCTACATCACAAGCTTTCTCATGAAGTTCTTAGTGCTGTCTGGTTTGATCCACAGTTTCTGAATTCCATATTCACTATGGAAATCTGATTGAGCCAGCCTAACTTTTTGAGCCAAACCAAACA" 59.9924065815566 5207 0.784659433393611 0.977
"cf_102200" "SNP" "CAGCCATAGTGGACCTACCCATTAGTGGACCTACCATGAATAGCCATAGTTATTTAAACACCTGCCTCTTACCATCTTTTCCAATCCTCCAGCAGCCAAGTGTGGGATATATTTCTTAATGTTATAAAGTAAGATATATAACTTTAACTCTACCTTTAGAATTACTGAAGTTTATTTGCAGAACGTACTAGAACTTTGAGTTCAGCCATATGACAGAGATGACCCAGACCCATATCAAACATTGTGATAATTGAGTTTTTCAAGTCCTAGTGAGACTGAGACAGAAAGCTATATTATGGTTGAGCTAAGAATGTACTCTTTCATTTTATGAGAAAATAAAATGTCCTAGAAATATAAACACTTCTTTTCAGACTTTTTGTCAA[C/T]GCAATTGGACTCACAAAATGTGAAACTTTTTAGTTGATTCAAAGCAATGATGAAGACTTCACTCCGAGACCTTTCTTTAGCCAGCAAACAGATAGATAATATTGTCACCTAGAAGAGTTTGTGTATAAAATGCCTACCTCTACTCTTTTCCTCTACTTCTTAAAGAGGGCCTCTGTGAAAGATGAAAAAATAAAATAAAACAAAACCCCAAACTTTCCATCAGGAGAAGAACCTTTTTAAATACCTTTGTCTATTATTGTTCATTGCAGATCTGT" 60.9658670846587 5247 0.790687160940326 0.971
"cf_102370" "SNP" "CAGCACCCACATTCTGAATCATAAGATGCTTTCTCAACCACTTTTAGTCAGGAGAGGAGCATATCTGTTTCTTCCTACCTAGACCTCACTTCTAGTTTGTTGGGCTTAAATTCACAGTGCTGAGTATTGCCCTGTGTTCTTTCCAATGAAAATGAAAGGAAATGTGCCTAATCAGTACAGGACCCATGACAGGAGATGAAAAACTGTGCAATCCTGTCAGATAAAGGGATTAAGGAGCCAAGAAGTACATTTTGGCACATGGACCATTTTCTGTCTAGAGACACAGGGCAACACCCAATCATATGGTGTCCAGCTGAGAAAAAGCTCAGGGTACAGGACTCAGAGGCAACTTCTACCCCTTCCCCAAGGTCACCTAAACACAGGTGGGACCTGACAGGTCAATGGGCCCTGAGGGTCAGGGTCCAGACCTAGAGACCAGGGAGCACAGGCCAGGCAGGGCAGCCATCAACTGAGTGCCAAGGTCTC[A/G]ATCACCCTAGTTCTCTATGTTAACAGTTTCCTTGTGGACTGGGCCTAATTAAGGACTGGTTTCCTGAGAGTGAATGGGAGAGCCTGGGTCAGGGACACAGCTTCACAGTGCAAAAGGTAGACGCTTGTGGCAGGCACCAGGTCCTGAATCAGCTACTTCCCCTCACAGCTTCCTTCCAGAGACCAAAACCTTCTGGTCT" 59.9780033008223 5205 0.784358047016275 0.977
"cf_102408" "SNP" "AAGCCATGCCAACAGGCAGGGAGGAGCTTATGTGCTCTGCACTTACTAATGGGATTAATTTCTGGGAAAAATTCAACACACCTTGTGAGTAAATCCTCTTTGTCTCAGT[A/G]CAGTTTAGAGCAGATGTGACCTTGGTCACCTGTCTCCTGGGACCATCCTGGCCTCACCAGCTGGGACCTCACCTACAATTTTCACTCTCCCTTGTTGCTGCTGGGGCAGGCTTTATTCCATTGGTCTTCCCTCAGCTGGCCTGAGGGACTCAGCCGAAAGAGAGTTTCTGGCCCTAAATACAAGTGACCCCCAGTCACTCTGGAAGCTCCCATTCTGGGGATGGATGTTCCCTGGCCACTGGAGCTGCTGTTCTA" 56.9946174927979 5046 0.760397830018083 0.959
"cf_102426" "SNP" "GATCCTCCTACCTGTGCCTTCTGAGTAGCTGGTACCATAAGCATATGCACCATGCCTGACTGAGATGGGGTCTCACTAACTTTTTCCCAGTGGCCTCAAACAGTGATTCTCCTGACCTCTGAGAAT[A/T]CTCTGCCTCCTGAGTAGTTGTGATGACAAGTGTGAGCCACTGTGTCCTAAATTCTTATTTTTTAAATTAAATTATAATTGACATATATATGTGTGTGTGTGTGTGTGTGTGT" 105.465316788405 6498 0.979204339963834 0.923
"cf_102539" "SNP" "CGCACTTGCAGGTCCCAGTGAATGCTTCTAGAATTCTATATTATTCTCCAAGTAGGAGCTCACTTTCTTACCTCCCTGAGTCAAGTGGTTCTATTTGAATACTGAGTCTTCAGTTCTTAAGGACCTTTAGCAGGCTGAGTCCATACTAAAGAGGCCAATATTAGTAACCTAGATGGAATTGTGCAAAGCAGAAAAAACTTGGTAAGCATGCCAATTTAACAAATT[A/G]TATTATGCAATTTGTTAAAAGTGACTCTTGCTCTGGCGGGATGCAGCCTTGTACCAGGCTATACCACTTGGTATGTAGAATAGGTAGTGAATTCAGTCCCACTCTCCCCTCAGCTTGGCACTCATGCACATTGGACAACCTTTATAAATATATAAATTGCTC" 94.334560664509 6346 0.956298975286317 0.92
"cf_103508" "SNP" "AAAGACGATAGTAAGGTTCAAGACAGACGATGACTTTAGCAGAGGTGGAAATCACAGAAAAATGCTTTGA[A/G]TACTCATCAGAAGACATAGTGGAGTTGTCAGATGTTTGAGTATCTGGTAGGGCAGGAAGGAGTTTTTCCCAAGTTTCCTAGTCTGGCAGAATTTAAGAAGAGTTGAGTTATTATAAGAGATGAATATGTAGGCATTGGAACAGATTTTCAGAGGAGGGATAACTGCATCTGGCTTTGAGTAAGGAGAGCTTAACGTGCTGGTGTGGTGTCCATGAGGAGATGCCCAGCAGAAAATTGGAAATTATTATTACAATTGCAGCTAGTAAACAAGGGAAGTTTCTGTAACAAAATCTCAGTGAGCCAAATATAGACTAGAAAGTAGGAGGAAATCCAGTCTTCATCTAGTCACACAGGTGATCAATCTCTCTATCTCCTGGTGGCTCAGGTGTTCAGAGTGCCTGGGCAAGAAACCTG" 100.610917891756 6432 0.969258589511754 0.964
"cf_10369" "SNP" "TCTTCCTGATTCTAGGGACTGATGGCCATTATCAGTGTTCTTAGCCTGGAAGACATCACTTCAATGTCTGCCTTAGCTGGGATTCTCCCCTTCTGTGCTCTGACTCTTCCTCATATAAAGACAACTGTCATATTGGATCAGGGCCCACCTAATGACATTATCTTAACTTGATTCCATTTGTAAAGCCTGTTTCCAAATCAGGTCACATCCGTAGATGTCAGAGTTAAGACTTCCACAAGTCTTTCTGGAGGTCACGGTTTAATAGTTACAGGGAGATTCACTGAGATAGGGCAAGAGAAACACTTAGTATATAGCACTTGACCACAGGAAGTACTTGATCAATGTCAGCAACTCTCTTGCCTATTATTATCAGTAATGAAGACAAGTTTGGACTTGTTTGGGC[A/C]CAGCCACTCTCATCACTTATTCTATGCCATTGCACTGTCCCCACAGCTTTCTGACCTCACTATAACAACATGCTTTCTCACAAGCTCATGAGTGGCTGCACCCAGACCTGCCTTCACACCCAGCTCAAATCCAGTTGATCTGTGAGAACTTCTTCAGTCGAGGCCCAGGGATCCGCAGCTCCATTGGGCTCAGGGCAGGAATGCAGTGAAGTTGAGAAAGCCCAAGTCCCCTCCTTGCACACTTTCCACCCAAGACCCCAGGTCAGACCCTAGCATGCATTCCAT" 39.9415239310782 3989 0.601115129596142 0.99
"cf_103730" "SNP" "GTCTCCTTGCGGGTGAGCACATCTGTGGGTGTGGTTCATGATGCTGAGGTTTGCATCTGTCAGTGAGAGTCAGGATGACTGCATGGGGCTTTATGCCAGAA[C/T]TACCAAGAATTACTGAGTGCTGTCTGGCTGGATTGCTGGCTCTGACTTCCGGGCTATGCCTTTGGGATTTTCCCTAAGGTGGGTCTGTGACAGATCTGGGACAGCCAGTCCAGTGCCCCACAGAGCTTTGGCTTCCCTGCTAAAGACTGGCCCCTGATGGTGCCTGCTCCCCAGCTTTCCGGGGAGGGTGGCCAA" 71.3490186789325 5718 0.861663652802893 0.972
"cf_103782" "SNP" "CAACTAAGTAATGATTATGGGGAAAATGAAAAAGATTATAATAATGAAAATGCTCAATTCAGGGTTATTTTGTAAGGCAGGACATAGGAATTGGGCAAATAAACAATGCCCAGTGAGGGTCAATTTCATGAATGTGAAACTT[A/G]CACAGTCAGAACTCACCTGAATTTAAAGTATATTACAGAGCCATAGTAAAAAAAACAGCATTGTATTGGCACAAAAATAGATATGAAGACCAGTGAAACAAGATAGAAGACCCAGATATGAATCCACACAGTTATGC" 15.0695632813851 1354 0.204038577456299 0.925
"cf_104348" "SNP" "TCCTCTTCCAACTCCTTGCAGAGGTATGAGCCAGAAGAAGCAGATCCAAGGTGATGCCAGGCAACAAGGAAAGTGGAATGTAGATATGGCCTACATCAGTAAGTGA[C/G]AGAAATGAAGGAGAGAAATGAGGGATCAGTAGGATTCACAATGAGAGCTGGTACAGTCCCCATCCCCCAGCTCTGCCTGGATACCTATGCACAGCTTTAAAGTCAATGTTTCATAGCTTCCTTGACAGAGTTCTAGTTACCTGCAAGC" 54.2853438370496 4898 0.738095238095238 0.947
"cf_105238" "SNP" "CTAACAGCAGAGAGAAGCTTGTATCTTACTTATTTTTGTCTTTTCATATTTTAAAAAGAGCACTATAAGTGATAGCTTTAATTCTTTTTCATAAAGACTTTTGTGAGAAGCACAATCTTATTCCACCTGCCAGAATTCTCTGAGATATCCTTTGACAGGTGCATGGAACAAAGCATTCATAGGAAAAACACCTGAAAATCTGGAGCTGTGTATTTAATGTGCTCTGGGCAGTGCACAGCCTCCTTGAGAGTCACTAATGGTTAGTCATTCAATCAGATATTAGTCAGATGGTGAGCAAGCCCTTGACAAATACCACAAACTATTTGTTGAACATAAAGATGAGTTATTAGCTTAGATACACAATGGTGCTGTGAAGTGTCAGAAAA[C/T]GTGTAAATGTACACCAATAAAAAGTGACTCAAAAAAGAAATATCAGTACAGACCCATATTTTCCTAGTAACACAAACATCAATAATGAAAACTATAAGCTCTCCCAGTTACATCAATTCTCTGTAGGATAAGTTAAAGGTCAAAATTGCTACAATAATATTATCAAATTAACATCAGAGACTATATCCTCAAAACACTTCCCAACTTGAACTTTCTTTGATTTTTATGGATTATTTTTGAGGAGTTACCAGAAAATGAACT" 81.2579489513439 6046 0.911091018685955 0.954
"cf_106094" "SNP" "GAAACTTATTCCCACAAGATCCCTGATATAGCTACTATGAATTCCTCATTTTTACAGAGAGAAACCTGAGTTAGGTTTCCTGAGTTAGGGAGAGGTAAAGTAACCAAGGTAAATACAGCTGAAGGGTGGTGTTACCCAAGAACAAAACACAAAAGTCACAAATTCAAGATGAGGCACATGTTAAAAAAGAAAAAGAAAAGAAACTCATAGCACTTGGTGTATAGGAGAGCGGACCCTTGACAATGCAGAT[A/G]GTGGGAGGATAAACTGATATAACATTTCCAGACAAGACTTTGGCAATAAGAAGACTTAAAAATGTCCATTCTCCTCTTCAATCCAGTAATTCCACTTCTGGAACTTTCTTACAGAAAAAGAAAGTAAGTATGTGAACAGAGAGTTCTTTACAAGAGTGTGCACCATGTCATTGCTTGCAATGAGAAACAAATTGTTTCAGTAAATTATAATCCAAAGTACTAAAACACAATGGAATCTCTAAAAATGATACAGTAAATATATCTACACACATGGAAAGATATGCCCAATATTTTCAGAGGGAATGAAACAAAACGTAAATTTATGCTGAGGAAACCATCTAGAAATGTATGTATCAAAATATAATTATAGTTTATCTAAACATTACTTTCTTCCACTGGGACTTTGTATACTTTCAGATCCTGTGACATGCAAAGTGGTTTAATGTTGTGCTTAGG" 114.933590083176 6559 0.988396624472574 0.993
"cf_106278" "SNP" "CATCAGTGGTAAGAAGTAGCTTTGCTTCAGTGGTACTTTATTCTGTGTGGTAGGAAAAATAAACTCCATCCACTCTATGTCTGTATGTGTGTAACACTTCCTGCCATTTCCCAAGCATTTTGGTGGTTTAGGTTGTTACTGTATCTTTCATTTACATTTAGATATTTGAGAAGTGGCAGGACAGTATTTCTTAAAGCTTGTCTTTGGGTGGCAAGATGAACTGATTGATAGCCATGATTCTAAGAAGGTAGCACAAGAAAATTAATCTGTTTAAATAAAAAAGCCTGACTTTCCCACTGAACTAATTTATTCTTCCTTTTGTAGGCTGTTATCCCACTCCTCTCTGAAGATACCATGCCTGAGACAGAAAACCCTAGAGACAGGTAATACCTTCTAATTCTTCTTAACCAAACTCCCACCTTATTTTGCTCT[C/T]TAGAGTAAACAGTGATAAAGCAGCTTTGAACATTTGTAGTTTAACCACATTTGAGTAAATCTGCTGAACTCTTAACTTAATTACAAGCAAGCATGACATTCAGGACTGTTGTTTTCCTTGTTGCCATTATTGATTTTTTTACCTACATTATCTAAAAGATGCTTTTAATACCTGGCGATATTATACTCTAAATTATGAAAGTGCTTGGTCTTTAATTAATAAAACAACCCTTGA" 56.6619604921387 5023 0.756931886678722 0.966
"cf_106499" "SNP" "ACATGGTGGCTTTTTACTGAATGTGTGTTGAAACAAACATAGAACTGAAGCAGCACTCCACTTTCAAAAGAACAGAACTCAGAGATGTTACAAATGGTCTCTACCACACAAACCTTCAGGCCTCTAAGTCACCTGCTGAAGCCTCTACTTATC[C/T]TCTATGTCTCCACAGTCACTCAGAGCCCAGGGCAGGCAAAGCAAAATTAAATACAACTGACATTTGAATTATTCGAACCAGTGCTCCCCTCGATCAGCATAAATAGAAAGTTAAGTGATTTCCATTATTAAAATTTTTCTTTGCCAGAAATATTGTTAATGGCATTTTTAATCAGTATT" 104.765858521871 6490 0.977998794454491 0.922
"cf_106542" "SNP" "TGAACACCTCCCTCAGGAAGGAGCCAGGCACAGGTGATCACGTGGGTGATTCCACTAGTAGGTAAATCCATGGGGACAGGAGGAGGATGAGTGGCTGCCAGAGGCCAGGAGTTGTGTTGATGCTACAGCATTTCTCTGGGGTTATGAAAAATTTTTGGAATCAGATAGTGGTCATGGTGGCATCCTTGTGATTATTCTAAAAACCAGTGTGGTTTTCACTTAAAAGTTTAGCAGAAGACAACTGAATAAGTAAACAAAAGAGCAGTCAAGAAGAGTGATGGGATCGAAGACATGCCTACATGTCTGATGGGTGGGGACCCCAGTGCCAGCACTGCATGTACTTAATACAATTTTAGGGTTCACACATGGGATTCAAGCCTAGCACAAGCTATGGTCTATGACCAAGTCACAAACATCCATTGTATGTCTACCTGCCTGTCACCTACCATCTATCTTCCAAGTATTGTATACTTTAAGGACAGTCCAGTGATGAGT[A/G]GAGAAAAGTCCATTCCCCAGCAGTTTTTATTTGAAGAATCCTAAATTCAAAGGTGGTTATTCCAGAAACTACTTACAAGAAAGCAAGAAAAAAGAAATGAACTGCTCTGATCTACCTCTCCCACTCCCACCATGTTCAAAAGTATGGATATGCTCCACCTCGAGGACATGGTCACAGGGTGGAGGATGGCTGTCTGTCCACCTGCAA" 68.1956340278491 5588 0.84207353827607 0.973
"cf_107382" "SNP" "ATTAGGAATAAATAGTGAAAAAGTATTAAAAAGTTCTTAGCCTAAGGCCTAGTGCAGAATATGTTACATAAATAGTACCTTTTTTTTTTTTTGCTATTTTTCAATTTAAACTAAAATTAATTTTTTAGCATTCCATAGTTCCTGAGTAAAGATTTGTATCCTGAAGGGAGCAGTATTAAAACTCAGGATTATTGTGACTTCCTAGTTTTACATGTGGGCAGACATGTCTAAGCAGAACATCCCCAGTGTTCAGGTTTTCAATTACTGTATGCTAAGAATGGGGAAATCTAATACTGCTGGTAGACATTAAAACTTTTGTTATAAGTACTTAGGCTCCAGGTCTAAACTCCTGGTTCCCATAGGTCAGGTCCAACCACTCACCCTAACACACCACATAAAAAGACAAGAAAGTTTTATTAAACAGCAGGAGAAGCCACAAAAAGATGAAAGGTATGCATTT[C/G]GGTCCATCTTCTCCTAATAGACATTTGCTTTAGGTTTAAATAGGAGGAAGAATTGGGGGCAGGGAGAAAAGTATGTATAATTATGAAATAGTCCCAAGGTGGTGATAAGTGGTCTGGAAGCCCATTATG" 60.7609734986195 5242 0.789933694996986 0.904
"cf_107403" "SNP" "GCTTGCAGGACCCTTTGCCAGTTCCACTCTGCACATCCAACACTGGCTCCAATGTCTACAGGGACAGGTAAGACCTGGCCTCTCCGTCCAGCACTCTGTGGCGCCTCAGTGTGCTGGACTCTAGCCATTCTTGGCTTTGGTATCCCTATCTCTTCCTTTTGGCCCCCAGTGAGTCTGGCCCCTGGCTACATAGGTTAGAGACGTCTACTTACCACCCCAGGTTCATTTGTCCAGTTTTGCAAGTTTTCTCTGGGGGACATCCTAGAGAAAACTTCCTAACCTCGGTCGTGGGTAATACCCACTCAAAGATTTCCTCTGACTCACCCCTGGGGTGACTTTTATACAATCTTACCAAACTGGGCCTAAAGTGTGATCTAAAACCA[A/G]AAAACCTCATCCATTTTTCTATGAAAATTTGACCTCAATACAAATTAGATAATTCCTCTAAATGGCCCAAATTTAAAACTTTTAATCCCAATGTCCTCTGAGACCTTACCAACTTTATCATGAGAAATGGCAAATGGCAAGAGGCTATCTCCAGGCTTTCTTCTGCCTCAGATCAAACTGGTGGGGTGTGTAGGTTTGATTCCAGCTCTCCGCTGTCACAACCTGAAAAGAGGTGGACAGCAGCAGCTCTTCCCAGGTTCAGTCTCAGGCCCTGACTAGAGGCTGG" 31.3333648823057 3271 0.49291742013261 0.951
"cf_107810" "SNP" "ACCTGCTTGCAGACCAAAAGGAGCTGTACTTAGCTCCAGCCCTACTTGATCACAGTCTTATAGCCAGCTCTCCTGAGTTGACTCTGCCAGATGACTCAGGAGAAGCCATACCTGTCTATTCCCTGATTGTCAGCCACTGGCTACAGACCCAATCATAGATCCTGAAGTGACCCTATGACTTCACTTTCACTCTGCTCCCTGCACAGGGACGTGTTGAGAGACATGACTATCTGCCTGGAAACAGGCCCACTCTCAAAGGATCCTGGATCAGCCTTGTAACCCAATTCCAGTTGTGCTCTACTGCTGATTCCGAGCCAGTCCTGAATGCTCAGGTACATGGTAGGAGGCATACCTGTCTGT[A/G]CCCCTGTTTATAGACTTGTTGACCTTGGTCCCAACTGTGAATCCTAAAGCAGCCCTATGATACAGTTCCAGTCCAGCTTTCAGCACTGCCTACCCAGTGACCTAGAGAAACTCATCTTTGTCCCTGGTAGCTGACCCTCAAACCTCATATCCATTGTGGACCCTGAATTCTGCCCCAGCTGTGAACTCTGATGTGACATGGAGACTTGGCTCTAGCCCTGCTCTACCATGGTTCTAGATCCAGTCCTGTAGACCTGGGGAACTAGTAGAACAATGCCTCCAATGACAGACCTGTCAACTGCAGATCCAGCAATAGCCATATGACCTGGCTTCATATGACCCACTTGCCTGTGATCCTGCAA" 102.530857263645 6461 0.973628691983122 0.961
"cf_108008" "SNP" "TTACCAGAACTCATCTAGCTCCCATATTTAGGTTCAAAAAATCAATTGCACAGGAACAGAGATGTGGAAGGTAAAACTGACAGCAGGTGAGGGAGGCAGAGCAAGACAGGGGTCCGTGACACTCCACTTCTGCTAAACAGGGCGGGAGTATGACTCAGCAGGGACACAGCCTCAGCCACATCAGCACTGAGGTGGCCCCTTGCAAAGTTCTGACCTCAGAACCTAGAATTGACTCAGACCTCGAGGCAGGTCTGGGCTCCAAACCCTGG[C/T]GAATATGGCACTGGATAGTCTCACTATCAAACATGCTCCCTTCCTCTCGGCACTGGCTCACTGGGACTGTAATAAATAAAGGACCACAAACTAGGAGGCTGAAACAAAAGCAAGTTTACTGTCTCACAGTGCTGGAGGCTGGAAGTCTGACATCCAGACGTTGCAGGACTGGTTATTTCCAAGGTCTCTCTCCCTGGCCTACAGATGGCTGCCTTCATGTGCAATGGTGTTCTCCCTATGTTGCCTACCTCCAAATGTTCCCTCTGTAGAATGACACTAGACACACTGGATCACCTAAGGACCTCACTTGAACTGGACCTCACTTGACCTTGGTAGAAAGGCCTTGTCTCCAAGTAAGATCACACTGAGGTACTGGGGGTTAACAGTTCAGCATCTGGGTTTGAGGGACACAGTCCAAACCATAACATTCTCATTCCCCTGAGCCAGATGTGCCCGTCGTCAGCC" 91.4670235299987 6287 0.947408077154913 0.955
"cf_108234" "SNP" "GTGAAAGTGTCAAGATTCAGATAAGGAAAAGAAAGAGTTGGCAACTTGAGACTGGGCTCCAGGCTTAGCTCTGAGCCCAGTGGCAGGTGGAGGAGGGGTAGAGGGGTGAAGGTGACAAGTGTGGGATTAATTAAAGCATTAAGCAGTGAACCTTCTGGCTTTCTCAAGCCCAAGTCTGGGATTGAGGATGTGGTTCCTGGTAAAGCACCTGCATAACAAGCACAAGGCCCTGAGTTCAAACCCCAGT[A/G]CTGCCCAAATAAACAAACAAAGCTCAAGGGAGCTCTTGTCTCCTCCTAGTCTTATGTCCCCACCACATTCAAGTCTCATGTAGGGTTTTGTTTTATCTACACTTATCCTATTAGCTTCTTAGGTCTTTCTTTAAAAATGATTCACTATTAAAGAATAAGTTCTACTGTTCTATAACATAGTAGGGTGACTATAGTTCATGATTATTTATAAAGAACCAGGAGAGAGGAATTTGAAGATTCCCCAAACCAAGAAATAATAGATGCTTGAGGTAATGCTTTGGTCAATACACACTATATACAGGTTTCAAACTATTAAGCTGTACTCCATAAATATGTACAATTATTATGTCAATAAAAAGAATTTGTGTTTCCAAAGCAACTATATCACTATCTCT" 97.0147108025803 6384 0.962025316455696 0.919
"cf_108377" "SNP" "GATGGAGTTCTTCCAGCTGGCATTGGGCTATGGGCCGAGTGTGACACCAGGGCTTCCTGGAATGGGCATTGAGTGGAGGTCAAGAGTCCTTGGTTCACTCTTATCCGAGCACCAACAATTGTTGGTGAAATCTTAGGCAGCTCCCCTCTGAAGAACTGCTTGTCCTAATTTGTCCAAATGACTTCCACAAGATCTTGACTATTTTGGTTACTGAGCTAGGATGACCCAGGTTAGGAAAAGGATGGAACAAAAAAACTAATGAGATAAAGTTTAATGGGGGAAAATTTAATGTCCCAGACTGGGCTTAGAAACCAATTGTAC[C/T]CAACAGGAATGGGCAAGAGTTGGATAAACAGGAGCACATGGGAAGAAGTGTTGGATGTTTCAGTTAATTGCAACTGAGAAATGAGAATTCCAAAAAATCAAATGCAAACATAGGAAGCATTAGTAGAAATACAGTTCTCAAAACAAGGAAGGTAATGCTCAGACAGACCAGTTCAGGGCTAAAGAATGGGTTCTGTTTTGGACCCCACCCTTAAAATGGCAGTTGATGTTCTAGAGTGTAAGTGTGGAAGAGTAATCAACATGGGGCATCCTGGAAATGCACAAAGAATTGAAAAATGAAGCTGGATGCAGTGGTTCACACTTGTAATCTTACTTACTTGGGAGGCTGAGATAGGGAGGATCACGATTCGAAGCCAGCCTGGGCAAATAG" 90.7477830214044 6272 0.945147679324895 0.933
"cf_108382" "SNP" "TGGACAGAAAGGCTCAAAGTTAGTACTGAATATATGTCTGGGTTTTTTTGTTTTTTTTTTTTTTTTTAACTTTTTTTGAATGGTACTGGGGTTTGGACTTAGGTCTTCATGCTTGCTAGGCAGGTGCTCTACCACTTGAGTCACTCTGCCAGTCCAATATGTCTGTTTTTATGGCAAACAGTGAAGGCGAATCACAAGAAGGAAGGAAGATATAAGAACCAGCATAATCGTGTTGAAGCCTTTTGATGCTACATTACTCGCCTGCCATTTCTTACTTGTTCTGTAGTGGATACAAGCAAAAAATTGTAGGG[G/T]ATTTAGATGTTGCACTGAGGACTCTGGGAAGAATATGTGTAAAGAAAATCTTTATTATCATTAAGAGAATATTTAGAAAGGCAACCATTGGGGTCAGTGGAGTGGCTCAAGTGGTAGGAGTGCTGGCCTAGAAAGGCAACCATAAATTTCACAGGAAAACATTTGAAAAAGTTATACAACTTAGGCTTGAAGGCAGCATTTC" 23.9001519811744 2479 0.373568414707655 0.916
"cf_108883" "SNP" "CTAATAAGATGTGAGGGAAAAACCACATGAACGTTGTCACAAACAGACCATGACTTCTTATCATAAGGTGACTTGAATCTTAAATTTCAAATCTTTTGAAACATAACTACAATCAGAAATGTGTTATACAATATTCAAACTCTAGGGGAGACACTTGCAGCTTGAACTACACATGCAGGAACAATTTAACATAAAATTCAGTGCCATTCGGATCATGTTTAACACATCTTGGTTTCAGGAGGCTTCTTTACAGCCCCAAAAGCACTGTGCCCTTCAAGGCATATGTAACAATGTGGCTGGAGAACATGAAAA[A/C]CATCCACTACTAGGCTGGCTCCCCAGCTGCTGTGGGTGCCAGTGTCTGCCATTTTGGGCCTTTAGTAGACAGAGGATGGATGGATTTCCCTGTGACTGATGAAGATTGATGGAATTCTGGGAGGGAGGGTCAAAGCTTAGGAGGTGAGTTGCTATCAGTTTTCATAAGGGTTTTACCAGAGTTTATTTTATCAAAATGACACACATGGTAGAAATGAAATGCTACTTATTTCATTCCACACCCTACATGTTCCCACTTTTAAAGAGGGAAAATATTGTATTCTCATGAAAAGCATTGTATTTTAAAATGATAGACTCATTTAATTATTAAATTCAGTGGTGATAAACAAGAAACACTTTTTATGGATATTTAAACAGCAT" 81.0692955943063 6039 0.91003616636528 0.9
"cf_109074" "SNP" "TCTATGCTTGCAGGTGTCTGGGGAAAGAAGGAAGAGTGAATAGAAAGCACATAGGTGGCAAGTATCTAAGACAGAAAGGATGAGTGAGGCTGACGTGAGGAAGAGGAGTATCATGCTAAGAGGCAAAGATCCAGGCTGTGCAGGACTCATGGGCCATTGCATTTTCATTCGTTTGACAGATGTTTTAATAGGAGCACTCTGGTGTCTGTGCTTCAGTGGTTAAACCAATAGGAATTGCTAATACAGTAGTTATAGAATGTTCATCTCCCAGGGCTGCCATACAAATATTCAACACAGTAGGTGGCTCAAACA[A/C]CAGCCATGAATTGTCTCAGTTCTGGAGGCTGGAAGTCAGACAGCAAGGCATCACAAGGTTGGTTCCTTTGAGGGGTAAGAAGGAAGTATCTGTTTCTGGTCTCTCTCCTTTTCTTGCTAATGGCTATCTTCTCCCTGTGTCTTTACATTGTCTTACCTCTGCACCTGTGTATGTCCTAATATCCTCTGAGGATCTGCTCTAATGACTTCATCTTAATTATGTTTGTCAAGACCTTATCTTCAAACATGGTCATATTCTGATGTACTAGAGATTTAGGAATTTGAAATATGAGGTTTTGGTGGGACATAATCCATCCTAAAACATGGAGCATGAGGTAGAAGAATCAGAGAAGACACACTCTTTCCCTACACGACGCT" 41.5398982587077 4092 0.616636528028933 0.933
"cf_109525" "SNP" "ATCTGGAAGCAACAATGTTAGATTTGAAGGTTCTCCCAAGTGACTTTGTGAGTGAGAAAATTGAGGAGAACAAAGACAGACTATATTCCCCAGAATTAAACATAGGAAGAGTATTAGGAATCACAAGGAGATTTCAGGACCAGTGAAATGCTCAACAAAACAGTAAGGCTATGAAGAGAAAAGTAGGAAATACCCCAAAACTCTAGGAAGAAGGAGGGGAGAGGGGAAGGCCAAAGTTACTACCACAGGGTAATACGTTGAAGAGCTACACTAAGTACTTTCTTGATAGAGAATCTGTTCGTTGAGACTGAGCTACTCTGGGGACCTAGAAACAAGGAATAATCACAATGAAAGGAGCCTGAGGACACCCTTCCACAGAGTCTAGGTGGGAGACAGTCATAAGGGTAAGTTGTAGAGAGGAGAAGGATCAGACATAGAGTCACTGAGATAATTAAGGAACAGGGAGCTCAAGCTGTGCAGCATATGGTGGACT[A/G]TAGTCCCATCCTCTGTAGAAAAAAGCAGCAACAATACCTGTGACCTCAGCAGATATGTAGGTTCCCAGCCCAAACCAGCATAGGCTCTGGTGTTGCCTCCCTGCTGCATATGTGTTGCTGTCAGGCAGGACTGAGAGCATCAAGCTTAGGTCCAGTGGAACTCTCCATTTCCTGAGATT" 72.5619929053323 5756 0.867389993972272 0.974
"cf_109833" "SNP" "AGTTGATCTCTCCAAGCAGCTCCTCTTTTGGTTCTTTATGCTCAGGACCAGCCTTCAGCATCCAGAGCCTGGGCCGGTGTCTTCTCTGAATCTTCTAGTCCCCCTGTGACCATCTGCATATCTTTCATTCCGTCCAAGGACAATTTTTTAAAAGTTCCTATTATTAGTCACTCATTCACAAGTGTTCACTGAGTTCCCACAAT[A/G]CTGAGGGAATAGAAGAGAATGGTGGGGAAAAGGGAGTGTGCTTACCCTCCCAGGGCATACATTCTCCCATTCTCCCAGGAGAGGCAGGCCCAGGGAAGTCTTAATAATATGACTGCACGTTGTGATCAACTCTAAGGAAGAAAGAAAATATTGTCCTGAGCCTAGAACACATGGAGTGGAAACCCTTTTAGAGTCTGTGGATCAGAGGCCTCTCAGAGGAAAGAACATTTGAGCTGGAACCTGATGGATGAGAAAGAGCCACTGGGAGAAGAAAGGTGGACAAGGACCCCAGCAGAGGGAACATTTCCTGCTCTGAGGTAGGAAACAACCTGGACATCCTCTCTCCTTTCCATTTGTCAGTTGAACTCCTGGCCAGAGTAACCATCTCCTTATCCCCACTTCTTGCCCCTACTAGAAAGTCCTCCTCATCCTGCCCACAGCTGTGGCCTCTGT" 102.736587554375 6466 0.974382157926462 0.94
"cf_109941" "SNP" "TGGCGCTGGTAACGCACAACATCTGGGAACACCTCTCTCCATCTCTGCTCCCCACCCCCAGCTCTTCTCTGGACACTCAGGGCGATGCACTCCTTCCCACCCACTGCTGACCAATGGCTCACTGTGTCCTGTCTGGGGAGGGAG[A/G]GCTTGAGTCTCTCAAAAGAGGGTGATTTGAGGGCTGGAGGTACGGCTCGGAGGTGGAGTGTTTGTCTGACATGTGCGAGGCCCTGGGTTCGATCCTTAGCACCACAACACAACAGAGTGGGTGATTTTTCCCTTGGGGTCATGCACTGTGTTGCCAGGATAACCTGCTCCAATTATATCCCAAACTTCACAGCTTCCGCTCTCTAAGGGACCCACAACCTCCTCCACTGTTTGTGGATCAGTTTGCAGGTGCTGGGGGTGGAGGGGCCCAACCTGCCTGAGCCGCCTGAGCTGTCTGTCCCAGCAGGATGGATGAGACCAGCCACGATGTCTTCCTGAGGCTGCATAGGGATATCTCCACGGTGTGACAAGCCCCCCCTCTGATTTCTCAGACTTGGTTTGGGAAAGTAATGGCTGTCCTTCTAGTTCCCATTGCTCAGTTTCTTCTCCTCCTGTGAACTGAGGCTGGTTATAGCACCTGGCATTGATGTGCCCTCCCCCAACCGACTTAGAATGTCAAGAAAATGTGACCCTTCTGTGA" 56.9899969113987 5045 0.760247136829415 0.969
"cf_109975" "SNP" "TATGCTTGCAGGATTGAGCCAGGTACCCCCTGCAGTCCCACCTGGAGCAAAAATGAGATGAAGTCAGCATTTCCAACAGTTGCTTGTAGTCCAGCAATGACAGCAAAGTAAGAGAGACACTCTGGTCAGGAAGTAAATAGAGTCTTTTATGTTCTGCTCAGCCTTTGCCCCTGGAAGGGTTTAATTTTGCCTTGATCTCAGACAGGCATGAATACCCTGGGATTTAGAATTTAGAATTTAGAAAGAGAGCTGAGAATTTAGAGGGAAAGCTACT[A/G]TGATCCAAAGGAAGACATGATCTCACCTGAGGCATCTGGGAATGAAAGGGGCAACCTGCATCTTTAGAGCCAAAATACGTCTTGAGTCAGAGACTTTGCCATGTGTCCATTGGATTTCTGGACGTTTCAGTGCAGACACACTGACTGCCTTTCCTCCTGACTTCCTTTCCCAGGATGTTTGCATGGAGAACAGTCTTTATCTCCAGAGTAAAGTACAAGATGGCTTACTTATGCAAGATGATGTCTCCCTCTGGAGCTAAAGGCCATTATAAAAGCTCGCAGTGCCTCTCCCATAATGCAACCCTCCAGGCAGTGTACAGGTATGCCTTGGCCATCTTCATACCATCCTCCAAAAATGGGTTCTAAATGCTGACGCTCTGGCTACTGATGGTGGGGAGTAATGAAGTCCCTTATCTCTGACACAGAAG" 99.3948045148631 6419 0.967299578059072 0.968
"cf_110077" "SNP" "GTGAACGCCTGAGTGCACTTGAAGTATCATGGTGTGTGCGTGCACAGCGGGTGGAAGATGAGGGCCCAGGTGGTAAGATGCAGGCGCACCTTGTCGGGGGAGGACATAAGAGGTGGGATCAAGAGCACATGGCAATAAGGAGCCCGGGGTAATTTTTGAGCAGAAGCAAGGCCTAGGTGTTGTTGGCCCATGCTGTCCTCCTGGGGGACCATGGGCTAGATGACCCCTTACATGGGTTAGAACCCTAAAACTCAGGATTTGAGGCCAAGGGGCAGCTTGAGGGAGGTATTAAGTCCCAGGCAAGCTGCCAAGATGAAAGGCTTCCTTTCCTTGCCCTGTATCTCCATCATCAGTCCCTGGCACCTGGGCCTTCTCACCATCTGAGACCCAAGGTTGGGGCTGGTGACACCCATGTCCCTCCACCTCCCTGTGCAGGAATCTCTCTTCTTCC[A/G]TTCTTGCCCAGACCCTGTCTCCACCCCTGTGGCCCCATCAGCCTGATCCTTGATTCTGCAGCAGTAAGACTGGCAATCTGGCTAATTGTATGTGTCTGAAAATCACCCAGTAGGGAGGCTGGATAGGCGGACCCTTCTACTTCATCAACGCCCTAACACATCGCCTGACGCTTTCCCTTCATTTTTCAG" 21.2170273558417 2153 0.324442435201929 0.95
"cf_110676" "SNP" "TGATTGCTTGGTTGGGGTAACCAGTATGAGGGGGAGGATGAAAGAAAAGGGTGACTGATGGGGTGCTGGGAATGGTTGAAAATGATCACAGTATTTCATACACATGTGTGAAAATAGAATGAGGAAACCCATTAAAATTGTTTTAAAAAGGGGGCAGAGGAAGGATCAAAAAAGAGTAATACAGAAGGTGAATTTGACCAAAGTACATTATGTGCATGTATGGAAGCATCACAATGAAACTCATACAATAAATATATGCTAAGAAAAAGAGGAAAAAACCACAACTAAACAGCTGTCTATTTGTAACCCTCAAATCAG[A/G]CCAATTCCTTGCTCTCCTCTATCTTGCCCTTTCACACAGCTCATTCTACCTTGACCCTCCAGTCCAACTGGACCTATATGGACTTCCACTTTCATTTTTATCAAGTAAGGACATGAAATGTTACTGACCTATGTCCTTCTCTGTGAGGCCTCTCATCTGTGGCCCTGAAACATACATTCCTCCCACATCTCTGTAATGGGAGATTTGCGTAGGACTGAAAGCCCCCACTCAATCTTGCTGGCCTAGGTGTTTAGTCAGAGGGAGGATTGGCATTCTGGGTTCTTGTCTCACAAACTTGAAGAATGAACTTCACTGACAATGAGTGGTGAGTGTAGAGGTAGGAAAGTTTATTAAGGGAATAA" 74.0140954332919 5816 0.876431585292345 0.944
"cf_110857" "SNP" "AGGATCTTATTTGACCCCTTTACAACTATTTTATAAAACCTTGTATGATTTCCCTAATTTTATAATAAGAAAACTGAAGTTCAGAGAGGTTAAATGCTGCTATGGTTTAAATACTGGTTGTCTCTATCATAACTCATGTTGAAGTTTGGTCCCTACTGTAACAGTGTTGAAAGGTGTTTGGGCCTTTAAGAGGGATTAATGCTTTTTTTCTTGGCCATGAGTTCTCCCTCTTGCTGGTCAGGATTGGTTACCTTG[A/G]GAGTAACTTGCTACAAAGTGAGTCTGGCACCTCACTTTGGGTTCTTCCCAAGACATGCTTTTCTGGACATACCCACTTTTTCTTTCTGCTTTTCTGCAATGAGTTGAACTGCTAACTGACCCATACCTGAAACCAA" 93.8642919545484 6339 0.955244122965642 0.965
"cf_110955" "SNP" "ACACTACCCAAACTGGCTCTGGCTTGAGCTTGATCAGGCCTGGAGTTATGAAGTCTGGGTTCTAGTCTGGATCTTCCCCAAAGAAGTTTGAATATAGAGAAATTATGAAATAGCAGAGGGTTTCAAGATGGCAGTCTCTAGGACTCTCTCTAGCTGTAGAAGTTTTTGTTTCCTTGACTCTATCTTTGAATTTCCTGATAAACTACCTAATGCTTGGTATAAGACAGAAGCATTTTGTCCAAGGTGACACCAAGTGCTATGGCATCTGCCTGGTGTGACCCCTTCTCACTTTGAAGACCATTTGCCTGTCATGTGTGCAATGTTATTTTTGAATGTGTAGGATTTCCCACTGCTGTCATTTAAATGATAACACAAGGTTCAACTGATTTGCAAACTGTCAGAAAAATGA[C/T]CTTAGACACCCCCATCATTTTCAGTGACTGTAGATAACCCCTTAGGCTAAAGCCACAGAAGAATTTTAAATAAAGCAGGATAAATCCAAACTGACTAACCTCCCTACTTCTGACACTTCAACAGTTAATGTTCCATCAATCTCACTCCAGTCCCTGTTATGTTAGAAATTCCTCATTACCTGCTGAGGGACACCCAAGAACTAGCATTTTCTAAGGACAAAAATAAAACATTCATTTTATATTTTGATTATTATTCTCCTCTCCTAACCTTCTGAATGGTCTCTCCC" 116.515364884582 6568 0.989752863170585 0.922
"cf_111014" "SNP" "GGGACTGTGAGAAGCAGAACAAATAGGAGTGGTGAGGGTCCTGGGCCCAAGAAAGGATGATTTCTTGGCAGCCTGGGGTGAGGCCAGTCAGCCAGAAGGGAGAGAAAGGGTCTGAGGATGAATTTTAATATGTTTGCAGTTTGGCCCAGCCCAAGCCCTGCTGACCCAAGTCTAGACCAGGAGCCAATCTGGCTGCGTTTCCAGCCCAGGCTGCGTCTGCAACCTTCTCTTC[A/G]GCCACAATCATTTGTGATCAAACAATTGCTCTGAACTCTGGTTTTCTAAGGAGCAAACAGCTCAGTCCCCGTCCAGAGCCTAGCGCCTCCCTGCTACAAAGGAGAGATCCACTAAAAAGTTCTGTGGCAGATCCAGCCCGTTCCTCCTCTCCCCAGGTTTAATTTGCAGAATGGCTCACAAGTCGCAGATTCATTGTGTTCCTGGCCTGATTCTTCGTTGTTTATTTCAGTATTTTCCAGGAAATTGTTCATTAAGGATAAAAGCACCTGCTTACAGTAAGAGAGTATTACACAAAGCCCCTGTCATGGGGGCCCAGGAAAACATTAATTAATGAAGGGAAACTGAACAAACATGCTGTAAGTTAAAGGTCTGAGAAGAAACGTCTGGCATTTAGTGGATTG" 40.2169251185334 4007 0.603827606992164 0.94
"cf_111057" "SNP" "GTTATTTGTTTTTCTCTCTTATAGCCTTCATATTCTTTCTCGGGTCTTTGTATTTGTTGTTTTAATGATAATATGCCGTGGGGTAAATCTGTTTTCGTCTGATGTGTTTGGTGTTCTGGA[G/T]TCCTCTTGAATCTGTATGGGAATAGCTTTCTCTAGATTTGGGAAATTTTATGTTGTTATTTTGTTGAATATATTACACATTCCCTTTGCTTGCACCTCTTCTCCTTCTTCAATGCCCATGATTCTCAGGTTTGGTCTTTTGATGGAGTCGGTGAGTTCTTGCATTTTCTTTTCACAGGTCTTGAGTGGTTTAACTAATTGTTCTTCAGTTTTTCCTTTAATTACCATTTCATCTTGGAGTTCTGATAGTCTGTCTTCTGTTTATTGTATTCTGCTGGATTGGCCTTCCGTTTTGTTTTGCAAGTCTGTTTCGTTCTTGTTTCTGAGGTTTTCCATATCCTGAGTCTTTTCCTCTTTAATGTTGACTATTTTTGTCCTGAGTTCATTTATCTCTTTAATATTCGTGTTCTTTGTTTCACTTTGGTGTTTATACAGTGCTTCTATGGTTTGCTTTATTTCTTCTTGTGCTTTTTCAAATTCTCTATTTTGTTGTCTTGGAATTTCTTGAGTGTCTCCTGTATGTTTTGGTTGACCATATCCAGTATCATCTCTAT" 15.9761259951254 1481 0.223176612417119 0.958
"cf_111301" "SNP" "AAAGAGGCCAATAATTAGAGACAATGCTTGAAGCATTTAGTACAGCACCTAGTTATGAGAGGATACTCAGTAAATGGCAGTTATTTTCAAAGCAGTGCAGGCAGGTTTAGGAGTGAGGGGGAAAGGAAAAAAAAAGTTTCTGAGTGTCTGTTGTGCACCAGGCATTGTGCTAGGCTCTTGTTCTATACAGATTGCATTTTTTATCCTTCTGGCATCTCTGTAAGTATGGTAGTGCTATCCCCATTTTACAAATGAGGAAACAAATTAAATAATTTGCTTAAGGTTTCATATGACATAACATGGATGGAGCCAGTAAAATAGCCAGCTGTTTTCTTCCAAAACCCAAGACTTTTCCCCAAGCACTCTAAGGTCTCTTAAAATGCCAAATAAGATACATGGGCAAGGTCCTCAGAATTCAGAGAAATGCCTACAGAGGACTGGTATGGTTGAGTGAGACTTCATGAAGGAAGAGGTAGGAATTGAGGCTGGG[G/T]TTTGACCAGGAGATAGAGGGATTTCCAAGCAAAGACAACAGGGAGGATAGTATGCATGGAGAACCTGTCTTTTTAGCTCCAGCTATTTGGGTGGTAGATTAATGAGGGAGAATAAAGCCAATATGCAAAGGGCCTCATATACCAGTTGAGCCAGTTTGTGCCTTAACCTGCAAGCAT" 64.3186334583168 5428 0.81796262808921 0.919
"cf_11143" "SNP" "GCATGTGGTGGCATGTCCTGTCCCCTGGCAGAGCCGGAAAGAGTCAGGAAGGGCTTCCTCCCCTCCTACCCTCATAGGTCCCTTGTGCATCTGGAGGAGCTGCTGGCCCTGCCTCCCTGAGATCATCGGTACAAAAGGGGGGGCTGGTGGAGGTAAGGACAGGAGAGGCCCAGGGCCTCCTGGTCTCCAGATGGAGGTCTTGTCCCTGTCC[C/T]GGATGTTATCACCTGGTAATGGGACATCTCTACCCCCAGATGGTGGAGTGGATTTATTAATCAGCCTCAAAACTGATAACATCAGCTTCATCTTGAGAAGACTTTGAAGGGCCCACGTTATTCTCCAAATATTTCTGATAGTCTACAATACGCCTTCATTCTCCCAACATAATGAAAACAAATATGAGGCCCTTGAATACATCTGAATAGGCTCAGGCATTGTGGACATTCACAGCCCAATGACAGACAGTGGGATTATGGGCAGATGGTGCCCTCACCCCATCAAAGGATGTTCCCCTGCACAGTCGCACAGTCCTAGCCGGGAGAGGCCCGGACCTGGGGACCTGGGAAGAGGAATGGCATATTGGGGTTCTCCTGGCACTCCCACTCCATGGGGAATGTAACCATGTTCCTCTGCTCCCCTCTGGTGGCTAAGTCTGGAACAGTTTGAGCGAGACACCTTGTTTATTGGCAA" 65.1558705786212 5463 0.823236889692586 0.946
"cf_111491" "SNP" "CTCACAGTAACCATGATGTTTTCACTTTTCTGTTCAATTTCATGTTTCCCAAATCTATATGAATTCTCATTCTGATTCTCTCTCCATATGACTTTTATCTTCCTGCTATCTTGTCAGTTTTATTTTCTCTAATTCCTATATGCTTAAGACCACACGGTATGTTAGCACATTATTTTCTTATTTTATTCTAGAGATCACTACACTTGCCACCTCACAGGATTATTTTGTGGAATTTCTATAAAATTAGAGTGTTGCTGGGCATTTTGGGGGCTTTGAAAACCAGAACTAGGTTCCCTCTTCTTTACACCCCAGAAGAGGGCACTCTGCTCTCCTCAAGAATATCTAGTTCACTGTGCCCTCCCAGGTCCATTTCAGGTTTACATTCACTTGATAATTGTGAATGTGCGGGAAAGCAGCACAGAAGTGACATGGGGCCCTGATATGTTACTTGTCACCTGGGGTAGGCTTTGCTTTCACTTTTCCCAGTTCTTCACTACCATAGCT[G/T]CAAGGGTTCCCACAGTGCTCTCAGCTTCCTGGTGTGCTGTCCAGATTAAAAGTGAAGCACTTACTACTTATGAACAGAGGGGAGGTGGCTTTGGGAAGAGTTCCATCTCTTCACACTGTGTTCTCCCTAGACCTCTGTTCTCCCTCATGTCCAAGTTGCTGGC" 68.4482585829526 5600 0.843881856540084 0.945
"cf_111533" "SNP" "ATTAAAACAAGAACAGAGAATACAGAAAGACTACTGAAGGCTTTAAGAGGGAAAAAACAAATAACATGTAAAGGTAAACCTATCAAAATCATAGCAGATTATGGAAACTTAAAAGCAAGAAGGGCATGGAGTGAGGTATTCTGGCACTAAATGAAAATAACTTCAACCCTAGGATACTCTACCCAGCAAAA[A/C]CATCATTCAAAATAGATGGAGCAATAAAAGTCTTGCATGATAAGCAGAAACTAAAACAATATGTGACCACAAAGCCACCATTACAAAAGATTCTTCAAAGAATTCTGCACACAGAAAGTGAAAGTAAACAAAACCATGAAAGGACAGGCAGCACCAAACCATAGGAGAAGAAAAGGCAAGAAAGTAAAAAGTAACATCGATTCAGCTATACACAATCAAATCCTTAATCAACAAAGACAACTAAATGACAGGAATCACCACATACCTATCAATATTAACACTGAATGTTAATGGACTTAATTCCCCCATTAAAAGACACCATTTGGAAAACTGGATTAAAAAGGAAGATCCAACAATCTGTTGTTTACAGGAGACCCATCTCATTGACAGAAATAAGCACTGGCTGAGGGTGGAA" 118.445028391003 6582 0.991862567811935 0.934
"cf_111830" "SNP" "ACAAGGGGGCTTGGAAGAGGTGTGACAGGAATGTACAGAAAAAGTTAGGAAACTTCAGAGACAGAAGTGACAAAAGGATATTGACTTTAGCCCTAGGTAAGAAGGAGCAGTTCCCCACAGACCAGAGCTAGTCTACCATCTATTATCAGGAGCCAAATCTTGGACCCACGATATGGGATTGTCAAGTAAAATTGGCCTAAGGCCAAGAAGACATCCAAGTGGGAATTGTCTCTCTCCAAATGTCTAGGTTTTCACTGCAGGAAAGCCATCTCAATGGACAAGAATTTATTTTGTATTCTGTACCAGTTTGCACTGGTCAGACAAGGCCATTCCTAGATTAAGAATTGAAAATTCAAATGCCTATGGTGGTCAGGCAGTGGGCACAGTTGGGTGAAGTGGACTGGGTGGCATCTGAGAACCTCCCACCATTCATTTCATTCCCCTTTGTGGCATGTGCTTCAAGGGTTTTCTGGATTTCACAGAGAGGC[G/T]GTAAGCCCAGAAGTCACCAGTTTGTAACAGCACCAGTGATTGTGCCAAGTGGCTGGAGATGGAGTTGTGTTCAGATCTAATTGATTTCACTTTCCACAGATGCTAAAGTGTTGTGGTTTGGGGCACAGGCTTTGGTGTCAGGTGGACCTGGGTTTGTAGCCTG" 32.0948372157533 3337 0.50286317058469 0.92
"cf_112139" "SNP" "AACTGCAGTTAACTCTTCCTTTTTTTTCTTTCTTTCCTTTTCTTCCCCAAGATCAAAATTCCAGTCTACGCTTCCATGCTGGACCCAGCTGGCTTTGTATCACTTGTCCCTTTTATATCATGTCTCCTCATCGTCTTCCCAAAATATCCAACAGGTTTTCTACTTTTCCTAAGACTGCTGAACCATAGACACATGGGTACCATTTCTTCTCACTTATAAAAGATGTCGCCCTTCTCAATAACCCCACTTACACAGGTCTAGC[A/G]TCTGATCCATTAATTTTGTGCTATGTACTACGGGAGAAAATATACCAGTTACTGGTTTTCAGATGAGTGTGTTTTCAAAACACTTCAGATAA" 98.6094759190215 6405 0.965189873417722 0.91
"cf_112301" "SNP" "TTTAGAACTTGCATCCTCACATGGGCCTCTTTACAAGGTCCAAGATAGTTAAAACACAAAATCCTCTTCTTGCTAGAAAAATCTGATTCACAGAGGAAGAGGTGCTCTCTGATTGGGAGCAGGGGTCTACTCAGAGGTTCTCTCAGTGCAGAGACCATGGCAGCTGAAGGAGGCCACACAAGACAAGTATTCCAAGAGCTCCAGAGAGTTACAGATACAGGCAAGAAAGAGGTCTCCCATTGGCTTCAGAGGAAGGGTGGC[A/C]ATTGCTGCTGTCCTACTATGACAGTTTCACACATAGAATTAAAGGAAGAGCAACTCAAGAGACCATCTCAAAGTCAGCCACCAAAGGTCACAGAGCACATAGGGTCCTACTTGAGACACAGAGTTAGGAAGAAAATTATTCAGTCCAGACTGGGCTTATCCTGTGAATTATAGCTGAAGCAAAATGCTGAAAGTGAGTCTGTCTGGCAGTCAGGCATTTAAGAGGCAGCACAAGCCAAGAGGGAAACAGTCTGGTGCTGTGTTTCTTGCTAAGAACATCTGTATTTTATCTGGTGTCCTGATGAGGAAAAGGTCCAGGGAGCCAAGACTCAGAGTAGACCTGATCCCTAAATGATTACGTCTCTTCAACTGGACTACGCACTTTGCAAGCAAAAACCAGATTCTGATCGCTCCCCTT" 112.152284422808 6548 0.986738999397227 0.939
"cf_11260" "SNP" "ATGCTTGCAGGCAAAAGGCATTCCTCACCATTCTTTTCCTCATACTTCTTGGTGTCTACCTTGCAATACAAATCTTGGTGCACCTCCCTAATCAAATAATTAAACTAGAAGCATTTTTAGGAGAATTCTTGCCTTGCTCATCTTTATAACCTTTCTATCACTCACAGACATGCCTTGTACCTGGGTTCTGGAGAAATTTGTACCTTGTG[A/G]CCAAATTCATTGAACTGTTTGCCATTTTTATGGCAGAAGGAATTATAGTGCATGGGAAGAATTTTGAAGCAGGGACCTATGGCAAGAAGAATATCTGAAAACTTTATCTCAATTTTTGCTTTATGTTTCTTTAAGTCCCTTGTTTGTGTTCTTGATTGTGAATTTCCTGGGTTCCCTATATAGCCTAAACCATATGAAAGTAAAGGGATTTATTTTCCTTGTATGGAAGAAGCTGTGGCTATATCCCTCTGGAGTGCTCTGTAATGGCATTGTTTCTCTTCCCTGCTGTGGGAAGAAGCTTCTTGCCATTAGTTTTTTAGTTGATTTGGTCATTTCTTTACTATTAAATAAGATTCTTCATTCATATGTTCTGCTATTACCATCCTGCTGACTAAACATTTTTAAAACTTATTATTTTCTTGTTCCTCAAAATGCCTAATATTTTTATTTGTACTTATTATTTTATATTGTCCTATATTCTGTCACTCCTAG" 104.942940176413 6491 0.978149487643159 0.977
"cf_112714" "SNP" "CCTGCCCCTCCTTCTGTGGATGGCCTCCTACCATAAGCCCTTGGTAAAGAAAGAAGAGCCCACCTCAAAAGCCAAGAGTCCAATGCAGGTAGCAGTACTATGTTTCACATATGATGAAGCTTTCAAATCCATCTGACTACTTTGAATATCCTAGGACATCTTATTTTCCAAAGGCTAAATTTGCTGCACAAAAAAATGGACTAGAGACCAAA[A/G]TCTGGCTCATCATGAAAAATCACAAAAAGTATAGATTTATTTTACAAAGAAGTGTCAATGCTCGCTGAGACCTAACTTGCCCTCTGTAAGCATCATCGCCCGACCTTATGTCCTGACTCCTGCCTTGTTTATAAAAGTGACTCAAATGTACAGTCTTTAAACTCTGCTTCAGCAGTGTCCCAGGCTTAGAAACTAAGCAGCCTGACTTACAGTTCTGAGCACAGCAAAATCGCCCATTTTATTTAGAGGCCTCGAAGTCCATCTTCATGGGTGTTGATGTCATTGCCAGGAAACATGCCCATCAGCTGGCAACATTAACAAGCTGTGGATTCATTCTCTTGAATTTTGCCACAGGGCCCACAGCCATTGGCCTGTGTATACAAGGTGTTGCACACCGTTGCACCCTGGGACCACAGGGGGCCTACTTACTGTAGAGT" 54.4276706767552 4907 0.739451476793249 0.965
"cf_112754" "SNP" "CTACCTACTACATACTACCTACCTATTACTACCTTTGCTCCCTATCATCTGCTCCCAGATAATGCTCTGGTGACCCAATCCTTCCAAAGGCTATGAGAGGGACTTGGGCAGAAGAGCAGAGGCCTGATTCCCAGAAACCCCAATTAGTCATCATCTACCCCTGGAAATACTAATTACAGCAAATCCTCTTGAGCTCCCCTACTCTATTTCCATTCCACCATGGCCCCAAATCATTGCTTGACTAGGCCCATTGAGGAGGGGTAAAGCCCAGAAGGGGTGAAGCTTGGAGATGAGTTGTTCCTGTTGGGCCACAGGTTAAAGTCTCATGCCTTAGCTCCCTACCTGACCAGATCCTAAGGTGTCACCCAGGCTGTTGGTCTGCCCACTGCAACTTCCAGTGAACAATGATGCTTTTTTCCTGGCAGAAGCTCCTGCCACGCACCCCACAGCTATAGGGATTCTCACCAGTGTGGATCCTACAATGAGAGAAGCTGTAGGAGCTGCTGCTGAAGACTCTGTTGTACTAACTGCAGAGATAAGGGG[G/T]ACCTACCATGTGCCTCCTCTTGTGAAAGAACAAGTGCAAACTCTGGCTCATGTTCTTCATAAAATCAGGGCACTTGAGGGCCTCTCATGGGTGTGTTATGCCAGTGGGTGACCAGGATGTGT" 72.5218443000655 5755 0.867239300783605 0.986
"cf_112818" "SNP" "AGCATCAAGGGTCATTGCTTTCAATGTCTCTCTGCCCAGGTTCTCTCTCAAAAAGCAAACAGTCTACCATACCCAGATTCACTCAAGTATTGAAAATTTGGTGCCATATGTATTTAAGTTCCATCAAATATCTTCTGTATTGGAGGCAAGTCCAAATGCAAAAATAAATACAAAATAGACCATATCACTCCCTTGAATTTTAAGGAAACAGAAGAAGTAAGACAAAGCCCAGTTACCCTTCCAACAGCTCTAAATTTGGCCCCAGTGTACCTGGAAATGGCCAAATACACACATTAATGTCAGCAACATACATATCAGCAATTGCACATTTATCAGGAAACATTATAGTCATTTATTTGTTCATCCTTCCGCCCAGTGTACCTCAAAAAGAGGACCTAAGCCTTATAC[A/G]TTTTTTAGACTCCTAATGCCTAGGGGTCTAACAATTTTTCAATGAGTGAATAAACAAATAAATAAATGAAAGAAGAAAAATATGAGTGCATGTGAACCTACCCTCCCCAAACCAAATGTATATCATCTCTAAGCAAATCTCAAAAATGGAATTAAACAAATGCTAATGAGCAGTTTGACTTTCGTTGCATTATTATTTTCTAAATTTCCTTTTCCTATAAGGAAAAGGCTTCAGAGATAGGGCCCCAGGACTGCTAGGTG" 61.3085148361233 5265 0.793399638336347 0.92
"cf_112975" "SNP" "ATTTCTTTCTCAAGCGAACTGCTCCTACTCTGGGCATGATTTTTCTGTTTGGGCACTGCTCAGAGCTGGTGAAGAGGCCCAAGCTGCGCTTGCTGAATATGGCCAGAATGTCAGCAGGAGCTGCTTGACCACTAGGCTGCCCTGGAGTGTGGCAGAGCAGGGCTTGCCACCCAAACAAAATCAAAGTACTCTGGGATGAGGCTGAGTCTTAAAAAGTAGGTATACATGCATGAGACCTGTTTCTTTTGGTATGAATCATAAGGAAATGCTTAGGGATAGCTTTTCAAAATGATGGTCTAATACAAAAAGCCAGTATCTAACACTATGTGAGAAGCCTTGGCTAAGCCGAGCAACTCATGTGGTTCAGTCTGAGT[C/T]GAGGGGTGGTTGCCTCCACTCAGTGTGGAGGGTCCAGGTGGCAGCAGACCTCACACTCACCTGTTTTCCTAAGAGGGAAGTCATCTTTGGCATCATACATCCCCAGAACTGGATGGTTATAGGAGGCTGACACCCCACTTTGGGGAGGCGAGCTCTGGTCCAGGGAGCTGTGCTGTGTCTTCCTGGAGAAAGGCAAAGGCAGACATCAGTGTGCCTGGAGGAGTGCGCCAAGGCTGACAGCAGTCACAGGACAGCCCTTCAATTGAAACCTCTGTGCCCTTTCTCTCAGCCCCTCCTTT" 55.7565816757512 4974 0.749547920433996 0.951
"cf_113008" "SNP" "TGGAAGACCAACTAATAGGTAGCAAGGTTGAAATCTCTGCAGGCAGTCCCTGAGTGAGAGGTGCATGATTCAGTGAAGCTGAATGGAAACCCCAGGATGTGAGAGATGCCAGGAATGTATAATACCAGCTAAGGAAAGCCACAGACAAGAAGTGGAGCCAGCGCAAATGAGAGGCTATGTGGACTACAAATGGCAAGAACATAAAAGTGCT[A/G]CCCAAGCCTACTGGAGCACACATACTGATACCACATGTCCCAGGTACTAGACTTGGAGTTGCAAGATTGAATGTTCACACTTACGGGGTTTGGTCTTGTTTTGATATGTTCCTTCCTGATTAGTCTCCTATTTTTTCCTTTTTGAGTTGGAATGTTTACTCTGTGCCATTGTACCTTGGTTGTATGTAGCTTATTTTTTATTTTACATAGGATCACAAATAAGAGATTGCCTTGAGTCTCAGAAGAGACTCTTGAATTTTTACTTTTGAA" 49.5255312110069 4640 0.699216395418927 0.939
"cf_113152" "SNP" "TGAAACTAGGTGACAAGGGAGCCTTGGAAATGGAGCTCATCAATAGGGTCACTGAACAACTGTAGGTCAAAGGAGTGGATCAACAGCAAAAACACCAATTTCTGACAGTTCCAGGAAGAATATACGCCCTTTTAGTTGGCCCATTTTCCTGGTGCAACTAGTCTTCCTGTGACTGATTCTTATTGTTTGAAATAAACATGCACATC[A/C]CTGAACACATGAAAAGATGCAGACTAGCACAGCTATACATAGAACTTTTGACATGCAAATTCAATAGACAAAAATAACCTCAAAAGCATAGTAACAGTAAAACAATTTAAAAGTAATACTTTTACATGTGTTATAGCTCTGCTTCAAATACAGTTTTCTGTAAGTTTGTATGATTTAGTTTTTAATGATTTTTTTACTTGCTTACAAACTGCATCTTAAGAATTATTGTGTGCTGTCTGCCACACACTATTTGACTTTGTGGGCATTCAGTGGGAGATAAGGAATAGAAAACTGTCTATAGAGATCTGACACTTAGGAAAGTAGTCCAAAATGGTGATTGGTATTTGGGGACTATCAGCAACTAAGTGGCCCTAAAAACGGTGGGAGAGGGACAAGAGAAGCTGAAAGAGGCCAAGAAGCCAATCTTTTTTTTTTT" 89.7316740250812 6254 0.942435201928873 0.914
"cf_113206" "SNP" "TGAGAGATTTGGCACAGTAAACTGGTCTGTTATAAATATTCTTTACAACTCATGATTCTATTGAATGAAGAAGAGATCAAAATCCTGGTGCCCTTTAAGCCACCAATTCAGAGTATTATTTTGAGTAGGAGAAAAAAAGACTACAAATTTTATAACTTGCCTATCTGCTGGAAAATATGCTTTGGGAAGTAATTTTTTTGGGGGTGGGGCAGAAAGCTACTTAAAAGGCAGCAAATTCAAGATCACTCAAAGACACACTTCCACATCTGTGATGGTCCATCTTGACAGTCAGCTTGATTGGATTGAGAGATGCCTAGGAGATTAGTAAAGCACCCCTCTGGTGGTGTCTGTGAGGATATTTCCAGAGACTTTTGGACCATGAGCGCCATGACCTAACAAATGGTTTAATCCATTGACAGGTTCAAAATATGAATAGAATACTGGGAGGGTCTCGTTGGAGAAAGTGGGTTGCTGGGGGTGAGAGATGTGTCTTGCTCCCCACCTCTTCCT[G/T]TTATTCTCTTTGCTTGTGGCTGCCACGAGGTGAACAGCTTTGTTATGCCATTCCCTCCTCTATGACAGTTCTGCCTTGTCTGAGCCTAAAAGCAATGAAGCCATCCAACTATGGACTGAAACGTCTGAAACTGTGAGCCAAAGTAAATCTTTCCTC" 23.5244673774468 2434 0.366787221217601 0.911
"cf_11413" "SNP" "ATGTTCCTTCAAAGTCAAAATATCAAGAAGCTTCCTGACTGCCCATTAAGCTTTTTATGAGGTATCAAACTACTGATATAGCAAATATATATAACTGTGAAAAGTACTAGCTAGTAAAGCCACCAACACACACAATTTAACAACAGTATTTTAGACTTAGCCTTTTTTAGTGAAACTGAGCATACAGAAGTCTAAAAAGTATGTATCAACAGGGCAGCATAACAGAATGGGCTAGGTATTTATTTGGACAATATATAGGATTATAATAACTTGGTAAAAAAATCATGTTTTTGTATTGTTTTTCTGCAGTGCTAGTAATCAAACAAAGGGCCTTATGCATATGGGGCAAGCAACCTATCACTGAGCTACTTCCCC[A/G]GCCCAAGGGGAAGAGATAAGAGTCTTGCTCTGCAATCTAGGCTGACCTCAAGCTCCAATCCTCTTGCCTCTGCCTCCCAAGAGCTGGGATTACAGTCATTCACTACCACACCTGGAAAGTCATGCTTTTTAAGACCCAAATAAGATGTTTAAGTGATCAAGTTTCTTGTGTGTATTTGCATATATTTTATAGTATGTATTCACTAACAAGAACAAAGTTAAAACTCAATCCATAAACACTTTGGGGTATAAATGCGCATATAGATGCATCATCATGTATGTCCTTCCTTCCCTGCAC" 97.4839110825528 6391 0.963080168776371 0.969
"cf_114357" "SNP" "GGACTTCAAATAAAGTCTGAATTTGAGTGCCTTATCTTCCTTCTCACCACTATATCCCCATCATTCAAGCTCAGAACCGAAAATCTTGTTGGCTGTGGTCCCCTCACTTTTATAACAGTATGCTTCAAAGTGTGCCTATTAAATGACTCCTGTGA[A/C]TGTTTCTTCTGATTTGTCCCCACTGTTGACTGCACTTGCTCAGCCTTTTTCATATCGTCTTCATCTCTTCTCTAACAAGCTTTGCCAAGGTCTTTCCTTCCCAGAACTATTCAGCATGAAGTCC" 74.4659695603665 5835 0.879294755877034 0.912
"cf_115145" "SNP" "GTGCTTAGAATGGGATTTCATTACAGATATAGGAGAAAGCAGATAGATTCAGGAGTTTCAGTTGTAAACTCCCAACTGTTGAGCAACTGAGGAGCTGAACTGGAATTATGGGATTTGTGATTTGGAACACCTTCTAACAACTTTCTTGGTGGAGCTGTTGAATCATTTGTAAATTTATCTCTATCAAAGTCAACTTACATCAAACAGTGCTGGAAATCTATTATAGATAAGGAAGCTCCTTAAACAATGGGGCAGAGTGAATTCCTGCTTTTTGCCTTGAACATTCATGAATTTGCCTTGTAA[A/T]TTAGAGAAAGTTGTTCACTGTCTGTATTTCTCAGTCTCAGCATCTTCAATGTAAAAACATTTGGGGGTAAAAACTGCTGGTTAAGTACAAAGCCGAAGGGAACATGTTTGAGAAGGGTTTGGCTTCGTAACTGACAACCATAATTATTTCAGACCATTTCTATGCTTTCAGGCACTGGCTCGCCCGAGAATATGTCTGGTTTTTGATTCCGTACATGATCTATGACTCCTGCGCCATGTACCTCTGTGACTGGTGCCGAACCAAAGACCAGAACCTCAGACGTACCCTCACTTTTCGAAACTTCCTGAGTCAAAACCGCCTTATGATCACGCACCATATGGTCATTTTGTTTGTCCTTGTACCAGTTGCAC" 38.059841836628 3828 0.576853526220615 0.932
"cf_115513" "SNP" "TTTGTCCCCACTCTCCACAGAACTACAAATCCTTCCTCAGTATCCACTGCATCTCACATTCCTCTCAGGAGACTAAGAAGCAAAGGACTCTCTCATATGAGCTCAGGAATGAGTCCTGTGCTTAACACAGTTGGGTCTGTTTGTTGTCCAGCTCCCAGAATGATATCTACTATTTTTGCCACTTTCCACCATGGCCATAGAGAAGCTGCTGAAGCAAAATATCTGTGGCTTCTCTCCAGACACAGATCGCCACAGAACAGAATGCTGTCCAGGCTATCTTGTCCATTGCTTACCTTCTCTGGGCTCAGAGGAGGGCACTCTGGAGAAGGGCAAAATGCTTTTCATCCTGTTGCCATCAAAAGGTCTACAAGGCATTGTTCCATCAAGCTGTCTATGTGACAGATTTTGGTGAGTTGGTTCTTTGAGGTTTCATCCATTCTTTGTTTTTTATTAATTAATTGTACTAAATATGGGTTTCATTTTGACATTCTCATGCTTGCATCCTAGGTACGTCAATCTTGACTGCAGCCCCTCACTCTGACTCAGACAAGGATCTGTAAGACA[A/G]TTGTGTGAATCTGTGTTCTTTTCCTTTAGGATATATCTTTCTCAGGATCTCCAAGGAAGATAGTTTCTTGAATAAATGGGCCATGGTTCACCATCCTCAAGAGTTCTCTACACATGGCATGACTGCTTCCTGCAAGTGC" 56.2990726436266 5002 0.753767329716697 0.907
"cf_115850" "SNP" "CAGACTTTTTGGGTGTAGCTCTAACCCCAAAGGTTGTAGTTTAACCCCTGATCCCTATGGGTAGAAATGCTGATTTTAGCATCTGAGAGGTATTCATGGAAGA[C/T]TTTGGTTTAATAGGAAGAATGCCCACATGAATAAATCTTACCAGTTTCTGCTCGTTCGCTGGTCAGCTGGAGGTACTGATGCTGACTGGAGCTGAGGATGCTGTGTGCATTGTGGCAATGCAGCTCCTTAGTGTCACCAAGATCCTTACTTTCTGTTTGCTGCACACCAGCTGTTTGGCTTTCCAAATGCATAAAT" 69.3395962576005 5636 0.849306811332128 0.948
"cf_116152" "SNP" "TGAGTCTAGCTGAAACCAGAACTGTCCGGCTGTGTCCTACTCAAGTTGTCAATCCACACCCTCACCAAGTAAAGAGGTGACCCATTCTTTAGGCTATTGAGTTGCACATCTACTTTGCGTATGTGACCCTACATAAGTGACACAGTACTGCTCTCCCACTGTCTGGACACTTGATGGGATGATACTTCTTTGCCCACCTGAAGTTGGGTGTGGTTGTATGAAGCCAGCTTTCCACTTCAGGGAACCATATTGTAAAGGGAGCAATGACAAAGGTGAATCCATTTTGGGTGAGAGAGGTACTTTAAAAGCAGACATCTAAAGAGGCAGGGGAAACAACAGGCTTCTCAGAGAAATTATAAGCCT[C/T]TCACCAAAGTAACAAGATGCAGCTGCACAATGTGGGTAGTGGGCCCCAAGGCCAGGACGAGTTGAGCAAACTTTCCCAAGATAAATGAAAAGGGGATCTCACAAAAATATGAGTGGTAGTCATAAAATGCACATGACAGGTTTCAAGGACAGGATGGATTAATG" 98.2372549985624 6399 0.964285714285714 0.972
"cf_116360" "SNP" "GGAAGTAACATTTGCTGTGGACTCCAATAAAAATGTGTTGATTTTTTTGTACTCCATTGTTTAAAGACCTAAGATGACATAGGAAAATTACATGGCAAGAAAAGGTGGATAGGATAGGACAGGACAGGACCAGACTGAACAGGACTGG[A/C]CCAGACCGGAATGGAACGAAATGGAACAGAACAGAACAGAATAATGTTAGAGATTTGGTAAGGAAGGCAAAAGAAACATGTTTTCAAGTTCATGATGGAGCAGAATTGTAGTTTTCAGGTAGTAGATTTTGTTGCAAGCCTTTGGCATCAAGGAAAGGCAGAAAGATTTTTTGTTACATAGTTTTTAGCACTGACTTGAGAAAGAGTACAAATACATCCTTGTACATTACTTTTTTGTCTGACAAGTCTTTATCTGTTAGACCCTTGCATTA" 60.1833865066876 5215 0.785864978902954 0.904
"cf_116486" "SNP" "TAGGCAAGGGCTCTACCACTGAACTATACCCCCAGCTCAGTTCACCCCTCCTTGAACATCCTCTGTGCCTTTGCCTGTGTCATTGCCTTGCACGGGGGTAGCTCCCTCAGCTCTTCGCACAGGTCCTTCCTCACCACACAGAACTCTGCTGACCTGTCAGCTTCTTCCGGGAAGCCCTCCAGGGTCACCCCAGCTCACACAGAGTTCCCATTTCCCAGGACTACTTGTCTTCTTGAGAGAACATCAGCTGCCCAAGGCAAGCACGTCTGTCCATTTGTGTCTCTTGCACTCAGAATATGGCAGGGG[G/T]GTTGTGTAATTGATTGGCATATGTAACTCAGTAGAGCATGCAAAACCCTGAGTTTGATCCAAAACAATAAAACTAAAAAGGCCTAGAGAGGGTGATCTGCTCGCCCAAGAACACAGAGCCAGCTGAGCCTGCACTCTGACCTACCTCATATTCTGCACCGCAGGCTCCTTGGCCATCCCAGCACCGTCCATCTTCCTGGTGCCTCCCTACCCGAGCAGCCAAGACGACCCCATCCACATCTCATGCACGGCCCCCAAATAC" 13.6595127375368 1180 0.177817962628089 0.978
"cf_116556" "SNP" "CTCTATCCTACTCCCAATAATCCTTTTCAAGTGCCTTCAGGACCTTCTGGTGCTCCACCGATGCCTGGTGGCCCCCATGTGAGTGTTCAGTTTGTTATTTCACATGTACCATTTGTCACATCAGCACAACTGAAAGATTGTTTCTTCACCATGCTGGATGGAAGATTAGAAAGCTCTTAAAAAGGGCATAGTGATAAAATGAGTAAATTTGGAAGTTTTGGGTACAGCATTTAAAAGCATGAGAACAGAAGTATTCTTACTACTAGAAATAGAAAATTTTCCCAAAGACTTAGGTGAACTCTATGAGCTGCATTTCATTTGGGCTATTTTGTTGGGGCAGGGGAGG[A/G]AGGGTTTTGTTTTACAGCTCTTGGTACTGTTTCAGTGCGCCACGCCAAAGCATAGTTCAGTAGAAGCACCCTCTGCCTGTCTGGCTTAATATGTGGATTTTTAGAGAACCTGAAGCAGTGAGTGTGTAGCAAACATTGTCCATCCTTCAGGCACTTATACCTGCTGTTTCTTGGCCAAGTTTTGTTAGGATTTTAGCAGCGTGGAGCCCAAGATTACACCATTATTCTTGATTATCAGTTGCCTATAAAGCTTTATGCTTTATTGCCAACCAAACCAGAGTAGGGTTGGCATTTTAGTTGAGGAGCCTG" 61.7665362038104 5291 0.797317661241712 0.914
"cf_116604" "SNP" "ATGGGGGACAAGCGTGTGTATATAATGGATGTCTACAACCGCCATATCTACCCTGGGGACCGCTTTGCCAAAGGTAAGCTTCACCAGCTGCTGTCCTCAGGTATACATACACCTGTGTGGGGCTCGTGCTGGATTTCCTCCATTCCGGCCTGCAGAGGCCTCTCCTTAGCCTCAGCATCAGATGGGCTAACCCCCATCAGGTGGGGGCATTCTTGTGTGCACCAGCAAGTTGGGGCCTGACAGGTCACTAATCACCAAGACCACCCAGACCTATCTGGGAACACCATGGGGGTTGGTA[A/G]TTAGGGGTTAGCATTAGCAGAGCAGAGAGAAGGTAAGTAGAAAACATAAAGTAAGTGGCAGAAGCAAGCCCAAACAAAAGAGCTGTTCAAATGAAAGTAGGTTAAGCTCATAAGCAGAAGGTAGAGATTTCCAGATCCTGCCCACACCACAGCTCGGGGCCTGAAAAGGAGGAAAGGTTTGCTTTGGCTCAGGTTCTAGAGACCCATGGTTAGCTGGCCTGGGGTTGCCTTTGGGCCTGTGGTAAGAGGAAACATCAAGCTGCCCTCTTTCCTTACCCCAGTGCTGCTGGCCAAAGCTGCTCACCT" 81.1416901743054 6042 0.910488245931284 0.944
"cf_11761" "SNP" "GGTAGGTTACAGGGCACCAACAGCTCGAGGTGCCTGTGGGTAGAGTTCTCTTGGCTTCTGGGACACCTTACAAAATCATCCTAATTGATCACTCCTGTTTATGGTAA[A/G]CAGGATCAGGTACTCACCAGGGCTGAGGTCCTCCCATCAGTCTCCAGTGCAACCTGGCCTCTCGTTTAAGGGAAACTCACTGTTTAAGAGACACTGCACTGAAAACGGGGGGGAAATACCTCAAGGACTAGGTCGTACTTTGCTCCTTTGGGCCCCTGGGCTGGGGTGGGAGCCTCTGGTTGTTCTAATACCTGGAGACTTGGAGAATTTATTAATCACACTATCTGAGACATTCCTGACCCGTTCCCTCTGGCATTCCTGTCCTGGTGTCAGAATGATTCAGGTCTCTCCAAGGGCAAACATTGGCTCTTCTTCATATTTGGCACTGTGAAGTCTAGCACACAGTAGGTACTCAATAAACACTCGGTGAATGAATGACCATCCAGTCAGCCCCTTCCCTGCTACGAG" 93.4687001417485 6332 0.954189270644967 0.986
"cf_117843" "SNP" "CAAAATATCAAACTACACTCAAAAGAGGGTGTAGAAAAAGCCAGCCTTTGGCACAGCATGGAGAAGCCCACAAGTAAGGACAGAGAGCAGCAGCAGGTGGCAAGAGGTGGAAAGTGACTAAAGCAGTGGTTACAAATGTTCACAGGAATAGGGTGTGCTTAATGTCAGCACAGGGTAGACTGGACTACCTGGGTGGGTGGCCACAAGTGTGTTTGGGTTAAGGTTCTACACAGCAGTACAATTTCTTCCAGTTAAGAATTCTTGGCTTGCACCACTCACAGGGTGGCTGGAGGG[G/T]AATGAACCACCTTTATTAGTTTTTCACAATGCTGTCGTAGACCTGATAGACGTATTGAGAAACTTCAGGAACTCTACACTTCAGTGACAGCGTATAATTGGGGTTTCCTGGCTGGATACGTAGCTCAGCCAAAATCCAAATGCCATTAGTGAGCTTCAGGGATTGGTACAACATGTCTTGCCCTTCCACATTCCTCTTGGCAATAGTATAGATGTTGTTTTGCAACTTGCTGGAAACAGTGTCAGCATTTAAATGACATTCCTTAATCTGAAACTGAAGTTCATTTTCATTAGGAATATCTTTCCATGTCGCAAGGAAGACCTGGCGCTCCATTTTGCCATCTTCTACAAAAAGCACATTGAGTGGGATGAGGCAGCTGAAGTAGGAGACATCAATATTGTT" 51.3530604651157 4731 0.712929475587703 0.933
"cf_117897" "SNP" "CCCCCCATGTGGCTCCTCGCTGACCATTTCCTTTCTCTGTCTTCTCAGCACCCTCAACAACAACAACATCAGCCGTATCCTGGTCACCAGCTTCAACCACATGCCGAAGATTCGGACTCTGTGAGTAAAGGTCCAACTTCCTCCCCTCGGACGCCCAGCTGTGCAGCCCAAGGTGCAGCTCAGAGCTGCCTGTAAAACCTACCAGGCTATGAGCAGTGGTGCCTGCATTCAAATGTCTCTTGCTGTTAACCGAGGGGTGAGCTGGATAGACAGGGCAGATACAGGACAGTGTCATGGCGCCATTC[A/G]CGCTTCTGAATCTCAGTTCTGTACCAGGCAGACAAACTTCTTGTCATCCTGGGGCTGTGGGAAGAGTCTCCGTCTTGTGTTTGCTGTGTTTTCCACTTTGATAGAAAAACTTGTTAGCTTTAAGATGTCAGAGAACATACAGAACTGGATGTAATGTTTCGCCATTGGCTGAGGTCAAGGTCATG" 55.8221177699978 4979 0.750301386377336 0.981
"cf_11809" "SNP" "TGTTCCTTTCTGTCACACCAAGTGTACAGCAGCTTCTGGGGTGTGTCAGAGGTCCCAGACATCCATCTTTGTCCACCATGTTGGCACACTCTCCACAAGTCATAGTCGACCTAGCCAAACTTAAAATCTAGTTTTAATTCCAACTAGAGGTCCCATTAAGCCATTATCACTAAATACATATATATGTGTGTACATATATATACATCAAAGGAACTGAGATAAAAATAGGATTGTAAAAATAGGATAGAAGAAAAATAAATGACACAGCGAGAGTTAGCACCCAGCACATGTACATCTCGAAGACTACAAGCCTCTCATTAGAAT[A/G]AGGTAGAGCTGTTGACACTGGGTTTTTCTGCAGCCTTATAGGAGTATAACTGACAAATAATAACTCTGTATACTGAAGGTGTGTACCTCGATATTTTGACACATTGCAAGATTGTCACCATAATCAGGCTAGTTAATAAACTTACGACTTCTCTTTTTAATAGTGAATCATTCCTACGGTTTGCAGGTTTGAATGGCCATATGTTTATAAAGAACTCAATGTCTGTTTCCATATCTGTCTGGGATGGAACCTACAACAGCAATGTAGTAAAGAAAGCCCATTTTCTTGCTCAGATTAATTGAGACTACACCATTGTACAGATGCTGCTGGTTGGCTCAAACAGAGAA" 63.2743005838286 5382 0.811030741410488 0.958
"cf_11876" "SNP" "CATCACTTGCAATGACTTGTTTTCCCCTCATGGAGATCTAACTGCTAGCTTCCTGATTGACTGCAAAAAATGAGAAGGGACTTCCTTTCCCCCCTGTGACTCTGACCAGTTTCTCACCACTGAGAGCTCTCTGCATCCTTGACTCAAAGTTTTTCCCCCATTGCAAAACCAGATTTGCAGTTGAGCACTCATTGGATCAGTGCATAACCCTTTCTGGGAATTCCTGGAGATAAGAAA[A/G]TGTAGGGATCTTTGGCTGTGAATGCTGCAGATTCAGATAGAAATTTTTGAAATGGCCTACTTGCTACTAGACTGTGAAGAAATGCCAGGGAGAAGACAGAACTTACCTAGTCCCCATACGCTGTGCAGACTGTAGAACTCCTATATGGTTAGACTGCAATTCTAATCAGTACAGAGACCACTGTTAACAGTTTCCTGAATCTCTCATTTTTTCTTTATTCTCCACCCTCTGCTGTGAAACTAGGTTCTGCCTGCTGGATCTTTCTTTCTCTCCTTTTGTTCTACTCTCTAAATTCTCTGGTTGTTTTTATATATAATACTTTGCTTGCAACTGAGCTACAAATGTGTGTTTTCTGAGGCTCTCATTCCCTTACCTCAGTTCCTGGCCTCTGCTGATGCACCCCTCATGCTCCATGGGT" 104.138631637669 6479 0.976341169379144 0.929
"cf_119102" "SNP" "ATAGCTTGCACAGTTTGCTAGGTTTGGGATACATGTAAATTTTGCAGAAGTACTAGATAAATTTGTAGGTTTTGATATAAGCTTGCTAGCTTGTTTCCTTCTATTGTGCTGCCTCTGAATGTCATCACGATTCTCCCAGTTATTTAGAACTCTTTATGATTCCTTCTCCTTGCTTCTTCTAGCTCTGTCTCTGGAGAAGCTCTCATATCTTTTGACTTGTTCTTTCCTGTCTTTCATGGTCTGTGACAGTAATCTCCTAATGATCTTGCTTTTGCTGTGCTCTGTTCTACCTCTTATACACAGCTGGCAATCTTCTTGATGCAACCATTGATTATTTACTCACACTCCAAACGTTTCGGTGGTTTTTCATTCCCTTTAGAATAAAGAGCAGTTCCTCC[A/G]GTGGCACTGGAGACTCTCTTTGATCTAGTTTTAACATGTGCTGCAAATGTGTTTCCTATCACTTTTCATGAGCCATTGCAGCAGGCAAGTTAATGGAAACACTGGTCTGTACTCCCACACCTTACATTTTCTTACCTTGTGCCGGTCCTCTTCTCTCTCCTTTTAGTGCTACAACATTCCAAATGATTATGCCCTACCTATACTTCTCCAGGTCAAATGCTACATCTTCTGTGAAGCCACCTTTATCTTAATTGTTAGGATGAAATCAATCCCTATCTCCTCTGCACTTCAAAGCATTTTGCATATGCTTCTTTTATAATTTCCT" 101.316242156195 6441 0.970614828209765 0.974
"cf_119118" "SNP" "CCCATGCTTTCAAGTTTTAAAAATATGGGTCAGATTGTGCTAGTCCCATGTACACACCCCTTTGTGGTTCCTAATATATTTGAAATGAAACCCCAAGATCTCAGCATGCTTCATGAGGATCTATGTGATCTACTACCACTAACGCCCTCCCTCACTCTGCTATTGTAGCAGTGACTCCTTGTTCTTTCTCACTCTCTGCATATGAGCAAACTACAGAGCCTTGGTGTTGTTTACTCTGCCTGGCACCCTCTTCCCCAAGTATCAGCCCATCTCCCTCCCTCATCTCCCCAGGTCTCAATCCCAATGTCATATTCTAAGAGAAGTCCTCTCTGACCACCCCATCACTCAATACCCTTTCCCTGCTTTCCTCCTGTCATCACTTGGCTCTGTACTGCACACTCATT[C/T]GCTGTTTCTTTACCTCACCTAATTACCTAATTACCTAATTACCATGATGTAATCACCTAATTACCATGATGGTGTTCACCACTGGATTTTGTTCACTACTGGATTTTCAGCGCTTAGAACAGTGCCTAATTTGTAGTAGAAGCCCAAACATTACTTGTTATTGCATGAATGCACACTTAGTGCATTTACACTTTGAAAGGCAAAGAAAAAT" 110.718897656628 6543 0.985985533453888 0.942
"cf_119323" "SNP" "GTTTTTCTTTTCCTCTTTAAATTCCTCTAATCGTTGAAAATATCCTTCAGTGATGTAATAGAGGGTGGGGCCCCGGGAGTCTAGAACAGAGGGAAGGGGAAGATGACGGAAACCAGGCTGCCAGCTGGAGGCAGGGAAGGGTGGCTTCTACCCAGAAAACAAAGGGAAGAGAGTATAAAGAAGTGTCCAGATTGGCTGAAATAGCATCCCAAAGAAGAGAAGAGAAGGAGACTCTTATTGTGTTTGCTGATTGCTTCGACCTCCAGTCTGACCGCTTCAGCGTTGGGAGAGAAACCCTCCCTCCTGCCCCTGCCCCAACTGGGGCCCAGGGTCAGCCGGGATGCGATTGCTGGGAGATCAGTTGGAGGTATCAGAGTGAACACTGCCAGGGCCTTCTGTAGGGGAGGTCACTGATGAAGGGGTAGTAGCATCCTGCCAACCTCCATTAGCCTAGAAGGGAAAAAGGGAGAGAAGTCAGTCCTCTGCCATCGGGCGGCCGTTTTGAGCAGACAATGACAAC[A/G]AGGCAACTTGTGTAAAGGGCCTAGCATAGTGGCTGGCACACGGGGACACTCATCAAATGGTCAGCTATCATTGTGGCTGATAATGTTCCCCTCCTCCCTTGTGTTCAGATCCTCCCAGTGAGAGTTTGGACCCCAAGTTAACACCTTCCACTTGTGTAATGTGTTTGTATTTCTCAAAGACTTTGTAATTCAGTCCTAGCCACCAGTGGAATAAT" 46.7222016343821 4472 0.673899939722725 0.94
"cf_119473" "SNP" "TAGCTTTATCATTTCCTGAAGAAGCATAAGGTCGAAATCACTCCAATTCTCTCCTTTTTGGAAAATGGGAGATGACAGTGACCCATGAGTCCCTGTCGGAATAGCACCGGGTCCCTTGGCATGGCTCTTTCACAAGGCTTGTCCATGACCGCCCCTAACC[A/C]CTCTGTTATAACTGCATTCATTTGCTGAGCACAACCAGTTCCTTTTCTATGGCAGCAGAAAGCTTTATTCTGATATTTCAAAATGATGTCAAATATTATTTTAGCTGCAGTTTGAGATCGCAGCCATCTTCTCCCATCCTGCATTTCCATTGCAGGGTGGGGG" 18.2132208932677 1766 0.266124171187462 0.968
"cf_119726" "SNP" "GTTTTCATTGGAAACCCAAAGACATACTAAGATCATAGCCCATGTTTCTGTCTCAGTCACCATAACAGAAAGTCACCACTATCCAGCAGGAGGAAGCAGCAATGTCTCCAGAGAGTGTGATTAATGGCCTCTGAGAAGGGCTGACAGCAGCCACTGAGAAAGGCTAATCTAAATAGATGAGCCATCACCCTTCGCCTGTGCTCTGAATGCTGATTCCAGAAAACGCACAGCCAAGAAGATGTGTAGTTGTGAGCTTCCCAGATGGTGTGGAAATGTCAAAGCATTTACTGCAGAAAAAGTAGCTCTTGGGATGAAGCTGACTTTGAAATTGTAAGTTTTTCTCTGATGCTCTCTTCCTTCAGCCAGGTGAACACTCTTAGAATTGGGATAAAGGTATAACTTCTCCAGATTTCTTTTTCTAAGCCTACTAATATGCTTAGCCTTCAAGGGATTTGGGGAGAGTTACACAAGTTATTTATCAAGAGATTTTTCCCAAGAATGAATGAGGAAATGATTTTGGAAGAACCAAAGAAG[A/G]GAGTTTACAAAAATGTAAAGTAGATTTAGAAGAAAAGATACTGAAAAACAGGTCCAGTAATTGTCTAATTATTCATAGTAGACAAGTAAACAAGGTGCAATGATTATGTAAAACCATCCAGATGAGAAGTCAGTGTGTAAAG" 15.2065943672568 1376 0.207353827606992 0.715
"cf_120427" "SNP" "ATGAATAGTTGACACAGGTGATGTATAAAACACTGGGGAGTGGGGGCTGCAGGCAACTTTGAGAGGCGGCCTGTTTAAAGTCAAACAATTTATACTATGCACAACAACACAACTTGGCTAAATATGGTCCATTGGCACTGGGTTGCCAGTTTTGATACTTATCGTTGAGAACAACAGAGAAAGTTTGCTTCCTTTTGTATTCATTTTCTACGTATCTGTTAGAACTGGAGTATGGTGGGTGGATGGGCTAGGATTTGGAGATGGCAAATCCCAAATAAATAATACCTTGACATGTCTTACAATGATGAAGTCCCCTCAAGTGTTCCATTGAGTCTAGGTCAAAACATGGAATTGCCAATGTGGCCTCTTCACCTCACTGACTTGGCTTTTGCCTTCTTCTCCAACTTCCCCTGGGCCTCCTCTTCTCCTCTCCTCTCTTCT[C/T]CTCTCTTTCTCTCCCCTCCCCTTTCCTCCCCTCCCTTTCCCTCTTCTCTCTTATCTTCTCTTCTTTTCTCTCACTATGCTGTAGGCTTCAGACTTTTTTCTCCATCAGGCAAAACTTTATCCTCACTTCTCTGGTTACCTCTTGGTCAATCCTTTAGGTTTAAGTTACTATTTGAAAAAAAGTATGGTTGGCCTCACTAGACTCAAAGCTTCATGGGAACAAAGATCACACAGTTTTTT" 14.5437754603955 1292 0.194695599758891 0.943
"cf_120440" "SNP" "CCACCAAAAGCACTAGGGCGAGCAGTTAATTATACAACGCTGGGGTCCAGTTCCTGGGTTCACGGTTTGAGCACATGGGGCAGGTAGCTAAGCTCCAGGTAGAATGGCAAGGGAGGCTACTGTTTGAGCTACAGCATCTTGGAACATTGGCATCTGAACTGGGTATGAGCTGTTTGATCACACTTTCCAGCACCAAATACATATCAAGTTCTCCAACTCTCCAAATTATAAACACTGTACCTTATAATGCAATTCAATTTTTATTTTTGGTGGTAGTGGGGTTTGAACTCAAGGCCTTGTGCTTGCAAGACAGGCACTCTACCATTTAAGCCATACCCAAGTCCTTTTTGCTTTAATTATTTTTTAGGTAAGATCTCATGCTTTTGCCCATGCCAGCCTGGACCACA[A/G]TCCTCCTACCTATACCTCCCATGTGCCTGGGCTTACAGACATATGCACCATGCCCAGCTGATTGGTTGAGATGGGATTTCCCTAACATTTTGCCCGAGCTGTCCTCAAGCTGCATTATTCCCAATCTCTATTTCCTAAGTAGCTGAAATTACAGGTAGGCACCACCATGTTCAATACAACTCTGATACTAATCACCCAGAATTAGCAGGGGCTGCACACATTGAGGGACTGCAGGAGGACATAATCCATCAAACTCAGTTGATGTCCATGGAGTCATCAACTGGCCACAAAACTA" 79.6325597624307 6001 0.904309825195901 0.901
"cf_120756" "SNP" "AGCTCCCCAGCCCTGTAGAGGAAGCTGTAGTCTGACTCTTGTCTCCAGATGTCTCAGTGATCACAGCTACTTCAAGGAAGCCCAGTGTGGCCAAGGGGACCAGCCTACCATCCAGCCACAGGGACTCTGGCAGGAGGAGAGTGTTAAATGAAGACAGAATTAATCCTGATTTTTCTAAGTAGGACTCTAATACCTTCAGACAAAGACATTTCACAGTCTGATGCAATGCCCTCTCCTGATTCGTTTAACCTTCACAATCCAGGAAGTTTTTAACTCTCATCAGTAATACTTCTTGCTATAGCGCAAATCCATTTCCTTGCCCGGAAGCAGAGAAGCATCATTCTCCCACTCTCCAGTCCCCACATCCCTGCATTCCTCAACCAAATTCTCAGAATGTTA[C/T]CCAATAAGTTAATGAGGAGTCTTTTAAAATGAGAATTAATTTGTTTCTCTATCCTAATTTCCATTTGTCCATTTCCTGAGGTTCCATTCTATTAAACTTTAATTTGCTCCCCTCTTCTTCCCATCCTTTCAGAAGTCTTATGTTGAGTTTTTCTCCACATGATCAAAATTTCTTGGGCTCTAATATATTACACTTATGTGCAGGAAGGATGTACTTTGTCCCCAAAGTTATTTTTAGATTGTCTAACCAACTGCACACAACAAACTTGTCTA" 33.0878525424824 3418 0.515069318866787 0.848
"cf_121492" "SNP" "TTACTTTTTTTTTTTTTGGTGGTACAGGGTTTGAACTCAGGGCTTCATGCTTGCTAGGCAGGCGCTCTACCACTTGAGCCACTCCACCCATTTGACTCAGTTTAGATCAGAGTAGGGAAGAGAAAGAAAGCAAAGAACAGTAAACTAAAGATTAAAAAGCAAGGGATGCTAGGAGAAAGTGGTAAAACTTGAGAGCCTTCAGTACTAGCACAATATTACAAATGCTAATTTTGGCATAAGGATCATTGTATGAACTCAAACTATTGCAGCATGTAGGGAAAAGCTTAAAACTCAAGAGCAGAGGATGCTCTAGATAATCCAGAGTGGTTGGATTCTGCTATGCAAACCATTGATCTGTGTTCCAGATCTGGAAATGATCATTTAGGATCATGTAGTCCT[A/G]TACTCTACCCTCTCTCCCAGCTGTCCTCCCTCCTGTCACTATCTGAGCCAAACTTTAGAAAATGAGACCAGTAATGTGGTGTCAGTGTCCAAACACTGCCTGGCTACTTGATGGTTGCAGCTGGTGTTTCCTTCAGCCTTCTCTGCCCTTAGGAATTCCCGACCAGCCTTGCCTTTCAGTTTGTCACTGCTGAATGCCAGTGCCCTGTGTTGCCTAGAAAACAAGGAACCTGATGCAA" 106.893231867629 6513 0.981464737793852 0.946
"cf_121633" "SNP" "CAGCGCTCCCGCCTGCCTCTCCCCTTGCCTGTCTCACATCCGTGGATGCACAACAGGGCTTCCCTCCATGGCTCAGCTGGGCAGGAGGCAGGGGCAACAGGGGAGGTAAGTCTCTTTCCTATATCTGCATGACCATGACAGGTTTTGATCCCTACGTGTGCGGCTGTGAGGGAGAGAGAGACATCACACCCATCTCTTCCCACCCCGGTCTGTTAGTGCCATGGATGAAGCATCTTCATAAACAGTTTGCATGGTGGCACATTGAGAATGCATTTAGTGGCCCTCTCCTTCTCCACAGAATGGCAGATGGCTGTAGGATGCCTCTG[A/C]TAGGATTTCATTCATTTCTCAAACACCTGTGCAGTTCTGGCCTTTACCCGTGAGGCCCATCCTCTGCAAGCTATATTATCTGTGTTCTTCCAGAACAGAGCAACAACTCCCCTCACCCATAAAGGGAATAAGAAAGCAGATAATTACATTAAGTGATTAATATAAGCTCTTTATGAC" 49.9529933584504 4665 0.702983725135624 0.993
"cf_121727" "SNP" "GGAGACTTTGAGTGAGGCCAAATTTAAAAGTAAAGGACTAACTAATTTGATGGATGAGATTTGAAGACAGCATAGCATCAGGATGTGGTGTGGTTATTGCTAGGTATTTTTTAGCCAGGCTTACTGTGAGAATTGAGAGCAGAAGGCAGTGGAAAGATTTGAAAAATGTGCAGTTAGGCCAAAAAACTGGCTGG[G/T]TAGAGTTATAGAAAAGGAGGATGTGGGTGTTAAAGAGATTAGCTTCATTAAAAAGATATCGAGTAAATCTGCACAGAGATAATAGGAAAAATGCCTTCAGGGAGCCTCAGGAATTGTCCAGACCCCACACATCACACTCTCAAGGGTGTAAAAGAGAAAATTTATTTGAAAGTTTTTCTTTTAAGAAGAGAGTACCTCCAGGATGCCCTGCTCACCCATGGCTGCCTAGGAAGTTGCTTCCTCAGGATTCATTTCAGGGATCTCAGCTGCCCAGATATTCAGAGATCAATGAAGCCATGGTGCAAGGGTGCCCAGCTACTATAACAGTTGGTGGCAGAACTTGGCATCATATATGTAATGCCAGTTTTTCAGGAATGCAGAATGCAAGACTTATAGCTTATGAGGGCTTCCACCCAGTTTTCAAATTAAGGCCTAGGAGGCCAGGCAATGTG" 10.7126703019876 822 0.123869801084991 0.988
"cf_121833" "SNP" "TGCAGGTGCAATACAGTGGGTCTTGCACAGCCATCTTATACAGACTTCCTTTTTATAGTCCTTCGTTTGCCACTGAACACTTTTGCTTGGCTTCCCCTTACCACATGCCCTCAGTTTTATACCCTTTTTTTTAATCCACATCGAATCCTTGCATATTCATCATAGAAGTCCATCTGCTGAGGCTGTGAGAAATAAAGCGCTCCTCCTCTGCATTAGTTCTGGGCTGACTGAAAGCAGAAAAGACCTAGCAGAGGGACTGCATGTCTGTCAGAGTATTTTCACCTGTGTAGTCCTATTTAATGCTTTCCTTCATTCTACGAGTGATGCGAGAATGGGTTTCTTGGCCCAGACAGGAGGAAATCCACTGCACAGAAGCGTAACTTCTACAAGGCTACTGCCTTCTTGTTGGTAAGTGATGTGAGAGACCCCTCAGGAGTTTTAGGAGCCTAA[C/T]GAATGCTCTTCCAGCTATTCCTGGTCCATTTGAGAAGGAGAACAAAACTAACTTTCGATGGAAGGAATGTTCCAGCTCTCTTTTGCAATCTTTGAGGGTGTTTAAAGTCCTTTGATGGTTTTTTAGATGTTTTCTGGATGGTGTGGGAATTAGGAGAGCTCGAAAGCAGAACCTGGCTTTGCATGTTGGGGAAACAATTCAGATTTGGGCTCCTGAATGAATGAGATCCACTACG" 57.8320132447736 5097 0.768083182640145 0.947
"cf_122003" "SNP" "ACCAGACACACATAGACCAAAGAATCAATGTCTCACCATGGACGAATTAAAGTTCTGAAATCCGGATGGTCACAATGAGACACTCCCTGGTGAAGAAGGGGAGACTGAGACCTGAGATGGAAGGGATGACCCATGGAGGGGATGTCATAGGCCTATGGCCATGCAGCTGGATTCTAGAGAATTTGTCCGCAAGGCATGTGTCTGACGTGGAGGTACATCTTAGCATCACAGGTGGAATGACTGATAGGTCTGATGAACGCCTCTCCAGTATTATTGAAATTTATATGCCTCCCATCTATGGATGACACTCAGTGAATGTGTCATTTAGTAGTCACAGCGGTTGTTTTTGGCTGGGAATCTGAGAGTCTGTCTGGCCCCTAGGTTAACAAAGATGAAATGGAAGGACACCTTTC[C/T]AAACCCACATTCTGAACATGGAGCCCCCATTTGAAAGAGGCCCTGTGCCACTCACTTACATGTGACCTGGGCAAGGTGTCAACTGCCCCTGAGCCATATTCTAGG" 51.2493721969418 4728 0.7124773960217 0.919
"cf_122297" "SNP" "TCCTCAGAGGTGTGCACAGCTATGGAGGTTCTGGAGCTGTACCCTTAGGACTTCACGTGTGCAAGTTCATTTCCTTCACACTTTGCTTACATGCAGCCCTGGCCTCTTCTGGAAGAGTAGACTGGAGCCGCAGTTGGGATTTGCATGCATTCTCCCTCCCACACCAGCTCCCTTGGAAACTCACTTTCCTGCTAGTAAAATGAGGTCAATAAGACCTTCATTACAGGGCCATGTGCTCAGCCACGCTGCGAGCTTATTCTGA[C/T]AATTCCAAATTTCTGACTTGCAGTGCCTAGACTTAGGAGTTGCATATAATTAAGTGAATAAATGAATGAATTAGACATGTGATTTTTTTTGACACCACCAGATGTCTTGAACAAATTGGGGTGGGGAAGAGTGTGGGCTTCAACTTAAGGCTTGCTGGGCAGGAGCTCAAAGGCAGGGGAGGGGTTGCATTCCTGTAAAGAAGCCAGAGACAGGTGTGTAGGGAGGCAGCT" 30.1621984202879 3152 0.474984930681133 0.926
"cf_12244" "SNP" "CCAGTGCTCTTGAGGCACTTGTTAGACATGTTCTCTTCTGTTGGAAGTCCTTGTGGCAGTTTCAGGGGCTTGATTCTTATCAAGTGCTTAACCACTTTCAGTTCTGCATTCACTGAAAGGATATTCTTGTGAACTTGAGGGGTATGTGCTTTTTGTAAGCCAAGCATCTTT[A/G]TTATATCTTTTTCCCAATATGGATGTCTTTTTGTGCTTTTTATTCTGGTAACAATGTGCAGTTTATGAGGGTTCTGTGGATCCCCACCATATTTTTCATGATCTGTTGGTGAAGACCGAAACACTTTATCTGGAATTCTTGATTTGGTAAATTTGTGACAAATCCAATCAGTACCAACGAGAGATTCCACACCTTTTCTCACCG" 103.289744195607 6469 0.974834237492465 0.962
"cf_122462" "SNP" "CTGTGCCCAGGGCTCTCCAGCTCAGCCCTGCGACCTGAACCACCACGTCTGGGAGAAGTGCAAATTGTAGCAGAAGAGGGCCGTGCTGTGGTTCACTGGTGTGCTCCCTTCTCCCCAGTTCATCACTACTGGCTGTTGCTTTGGGAAGGCAACGGGGCTCCGCAGAAAGGCCCCCCCCTTAACTCTACAGTCCG[A/C]AGAGCAGAATTGAAGGGACTAAAGCCTGGGGGCACTTATGTCATTTGTGTGGTGGCTGCTAATGAGGCGGGGGAGAGCCAGGTTCCTGGGACAAGTGGGGAGGGCCCCGAGAGGGTGGCCTTTCCTTCCTTTGGACCTTGTAGTCGGCTCTCTATGCCTCCAAGACCTGTCACCTTGGTCCACGCAGCTGTGGGGGTGGGCATAGCCTTGGCCCTGCTGAGCTGTGCCGCCCTGTTCTGGCACTTCTGCCTGCGGGAACGCTGGGGCTGCCCACGCCACAGTGTTGCAGGCGCACTCTGACGGGGAGCCTGGGGACAACTCTGGTGCGGCCCAGCCCCACCTGAAGCGCTTCCAGGAGTGGGTGGATCAGTTGGACAGCCAAGCCAGAGCAAGGGCCTAACAATTGGGCCACAGCCAGAGTCTCTGGGTTGAAAACATGTTTAGGTCTTGGACTTGTC" 61.7470782345676 5290 0.797166968053044 0.949
"cf_122567" "SNP" "CCTACAGCCATGAAGAGAAGAATGAGTGACCCTGGCCAGGTGCAATGGCTCATTGCCTGTCCTCCAAAATTCTTGGGAGGCAAGTTAGAAGGATCACAGTTCAAGATCAGCCCTGGGCGAAAAGTTAGTGAGAACTTGCTCAAAGAATAAGTTGGGTGTGGTGCAGCACACCTATAATCCCAGCTACTTGGGAGGTAGAGGTAGGAGGTTCTTGGTCCAAGGCTAGCCCTGGACAAAAGG[C/T]GCAAAACTCTACCTGAAAATAAATACAGCAAAAGGGACTGGGGACATGGCTCAAGTGGTAGACCACTTGCCCAACAAGCACGAGGCCCTGAGTTCAAACCCAGTGCCAGGAATAAAAGAATAAGTGACTCTGCCTCCTAGCCAAGGTGACCCACTTATTCCAAACTCTGGTCAGTTAGACCAAGGTGGGACTTGGGTATAGGAGGGCAAGGAGCCTCCTTCCCACAGCTCTGCAGGTGACATGTCCTCCTTCTTCTGGACTGATGCCTCGA" 55.4665380520308 4959 0.747287522603978 0.923
"cf_122700" "SNP" "TATTAATTTCATTCAGAAAAGCAACACAGCATGGTCTCCCAAAGCACTGTGCCTCCTATCAACACGGTCGGGTCTAAACTTGGCAGTGATTTTCCCACACTTGGTTCAGTAAATGCTAGAAAGCACCAGAGGTTCCTGAAAGCACAGCTGCTCTTTGCATCTACCCATAAGGACCATGTAAGTGCCTCTCCAGTTAGACCCTCCATCACTGCTGCAGTAAGCTGGTGAAATACAGTTTCCCGAGCATGTGCATTCAATCGCCTTTCATAGAAAAAGCACCACTTCTTAGCAAAGGAGCAGGAATGGCGAAAGAAGAAATTCACCTCTACATTGATTTAAAATAAGACTCATACAGGAAGTGTACATTCTGGCTTAACAGTTGTACCTTCAGTCTATGTTTTTCTCAGTCTAATCCTGGAGACTAACCT[C/T]GGCGCCACTCCACTCCACTGGTTTGCTAGGACAAGCAGTGTAGTCTGAAGTCAAAACAGGAATCCCAGCACTTGGTCACGGAGACCTGTTCACTCCCTGAATAAACACCTGTCACTATGTGAAAGGCCCATCACAAACCCAGAAAACAGCTCTTTTGAAGGTTGGTTAGTGTCAAGGAGCCAAGTACCCACCCAACTGATGTGGGCATGAATTTCTATCCCACCTGGGTCCTGCAGTCACACTGTCTGCC" 75.4271510974431 5874 0.885171790235081 0.951
"cf_122939" "SNP" "GTGTGGGGTGAGGCCTGAGAACTGCATCATGTCCAACTCACCTGGGATGGAGAAACAGACTCAGAGGGCTTCACAGGGGCAGAGCAGCACAGGCTGGGAATCAGAACACCCAGGTTGCTGTACATCTGCCCCACTCAGTGGCTGTGTGATCTTGAAAGAGTGCTCTACCTTTCATGGCTCATATCTTCCTCTGCCAAACAGAATAATGCCTCCTCTGTTAGATATTGAGGAGCAAGTGAAGAAACATGAAAGCA[G/T]AAGACCAACTCTATGAATTCCATAGTTTATGATGAACAGGATGGTAGATTAGTGTCTTACAGATTCTGTAACAAACTATCACAGAGTAGGTGATTTAAAAGAGCTGATATTTATTCTCCTACACTCCTGGAGGCCAGAAGTTGAAATCAAGGTGCAGAGCTATACTTTTTCTCCTACTTTAGGTGGTTGCTAGTAATCTTTGGTGTTTCTTGGTTTGTAATTCATCGCTCAATTCTCAGTTGTCATCATCACAGGACCCACTTCTCTGTGTGTCCATCTCTGTGTCTCTTCTCCTCTTATAAAGACATCTGTCATGTTGGATTCGAGCCTACCCTAACTCAGAATGACTTCATCTTAATTTGGTTTGATCTGCAAAGACTCTATTTCTATATGCCACATTCATAGGAACTAAAGTTAGGGGTCTAACACATCTTT" 113.134380390711 6555 0.987793851717902 0.962
"cf_123076" "SNP" "CAGGTGTGGGAGTCTGGGGAGGCTTGAAACCACTCACCCCGGCCTTGAAACTACTGTGAGCCATGCCTTGATTGGATGCTCAGCTGGTGCACTGGACTTCAGGACCATTGGGAAGGGAAAGAGGGACATACACAGTGTCCCCATGAAACACATTAGCTGGGGACATGCATCCCATGAATAAACCAATAACACAGAGACACAGGAAAGCAGGAACAATCAGGAAATGATACCCTTATAAAAACCCCTAGACAAAGAGCCTGGAGGGCTCAGCCTTTCTGAGAC[C/T]TCTCCTCTGTATTTGGGAGCTTTTACTCTTTCCCTCTCTGCTTAAATAAAACTCTGCTCTTTTGCTCGCCCAGTTGTCTATGACTTTCTTTCTTCAATTGCGTGAAACAAAGTTCCTGGCAAGGATTGCAACACACCTGAGACCAGACCACCTTATCAGTGGCACTGGGATTTGAACTCAGGGCCTCATGCTTGCTGGTCAGGCCCTCTACCACTTGAGCCACCCCTCCAGTCCTGTACTTATTGTTTTAGAGTCACTAACTTCAGGGGTAAATATATATGCAACAAAAGATGACTAACACAAAGGGGACAGAAAACATATTTGAAGAAACAATGGATGAAAAACTTCAAAATACAATGTAAACTACAAACCTAAAGATCCAAGAAGCTTAACG" 52.3670051241684 4802 0.723628691983122 0.926
"cf_12341" "SNP" "TGTCCCTTTGCCTTGGGTGTTTAATAATAGACCAGGGCCTTCTCCTGGGGTGTTTTCAGATACATTTCTGGGATTGATTGAAATCCAAGAGAAGATGAAAGTTCAACCAGGTGGTCAGGGCGGATACCCAGGGGCCTCCCCCTCTCATGGTCTCATCCGAGACCACCCCTGGGTGGACAGGGTTCCCGGAACCCCTCAGTACTGCTACCATCCGGAAAGCTTGTGGGGGCAAGGCCTCTGTGTCTGTTTCTCTCTGTCCAAAGGAAGAGTGCAAATGTGAGTTTCCTCAACCATGATGATGGGCAGCCTGACCT[A/G]GGATATTTTTACCTCTTCTGGGCAGAAGATAAAGGTTGGTTTCTCTTTTATTCTCCTGTCCCCTCTTCGCAGTTCAGTACCCAGCCGTTTTCTGCTCTCTGCTGCCCCCTGTTGCTCCTGAGCAGGAACAGCCGGTTCCCCTCTGAAGGTGATTCCTAAAATACCCAGTACAAAGAGCTTCCTGTAGTGTTGAACACCGGCCTCCTGGCTTTGTGTGAGGCTGACTTTTAAATGAAAGTTGAGCTAAATGAAGACAAAGGCGTCCAGCAACAGCAGGACTCCCAGGACTAAAGGAGCCCTGAGGAGGAAGTGGATGGCCAGAACCTTTG" 32.9670577831632 3407 0.513411693791441 0.969
"cf_123597" "SNP" "GCACATTTTTTTTAACTTAAGTCTATGGTAAAAATCTTCAGAGCTCTATGAAAATGTCCACATAGTTGTTGGGAGCAGAGGGAAGTAGTTAGGACAACTCTGACAAAGGAGTCCTGAATCTCTGATTTCCAGTCATATTCAGTGTGTGTGACTGAATACCAGATGCTCAAGGAAATGTCTCTGAAACTACAGAAATCCTTAATGACCATCTCAAGTATGATCTGATTCCTGCCTGGATATCTCAGAGATAGACCCAGAAGGTAAAAAAT[A/G]CTTAAACTCTAAACCTAAGGCTGGCAGTGTTCATCACAGCTCTCAGACAAGCTACTGGATTGACCATTCCTTCTTCCAGATCTGGCCCCTAAGAGCCTGGGACCAAAGGGTCTCCCTGTAGCTCCTGCAGAAAAGAACTGATCCTCATAGACAGGCACTCTCCCTCACCTAATTCCTGAGGCCTCCCAAATTCTGAAATAAACTCGACCCTGCA" 64.8335139116558 5449 0.821127185051236 0.91
"cf_1236" "SNP" "CCTCTGGAGACTGAGGCAGACAGATCGCAAGTTCCAGGCCAGCCTGAGCTACATGGTGAGACCCTGTCTCAAAAAACAAAAACAAAACAATAATAATAATAATAAAAGATGGTGCTGGTGTGTGTCAACCCAGCTAAAATTGCCAAAATTACCAAAAAAATGCAAGAGTCCATAAAAACAAACCTTCCCAGAGTTCCATCTGGACTGAAGGTATGAGGAAGCCCCAGCTTACTTAAGGTC[A/C]CTTACCCTCTTCCCATTTTACAGGCTGGTCAACTGAGACCAGAGGAAGGAAAGGACTTGCCCAAATCTCCAGAGGTAACGGAGTGGGCTGAGGCTGGGATTTCTTCAGTCACTGCCCAGGGTTTTCTTCTCATCTCTGGGGCTTTTACCCTGGGGGCCAAGAACCTGCAAGAGGGCTGAGGATCCCCATGATAGAAGCTCGTAAACTCATGCATGACTCTTTTCTGAATAACCCAGTATTCCTTAACTCTTAGAACTGTGCCTGGCATACAGTAACATAAAATGTTTTTCATTTAGTGGAAATTTAACTCAGGGCCTCGCACATGTTAGGCAAGCACTCTACCGCTTGAAACTTAACCCTCAGCCCTTTTGTGTGTATTTTGTTTTTGAGACAGG" 101.245689611389 6440 0.970464135021097 0.954
"cf_124453" "SNP" "CTGTATCATATTGCAGATCTATATTTAGATTTTTAAGAAGCCACCATATTGTTTTCCAATGTGGTTGTAGTGTACAAGGGTTTCTTTTTCCCCCACATCCTCTTTAACATTTGTTGTTGGTGGTATTTTTGATGAAAGCTATTCTAACAGGATTGAGATGGAATCTTAGTGTGGTATTGATTTGAATTTCCTTTATGGCCAGGTATTGTGAACATTTTTTCATGTGTTTTTTGGCATTTGGATTTCTTTCTTTGAAAGAGTTATGTTTAGTTCAGTTACCCACTTCTTTATTGGTTCATTGATTTTGGGGGAGTTTAGTGTATTCTGGTGATCAGTCCTTTGTCTGGTGTATAGCTAGCAAATATTTTCTCCCACTCTATGGGTGGT[A/C]TCTTCAGTTCAGAGAACATTTCTTTTGTCGTGCAGAAGCTTTTTAATTTCATTTAGTCCCATTTGTCCATCCTTTCTCTTAGTTGCTGGGCTTCTGGAGTTCTACAGAGGAAGTCCTTGCCTATACCTATTGCTTCCAGAGTATTCCTTGCTCTTTCATGTACTAACTGCAGGTTTTGGGTCTGATATTAAGGTCCTTAATCCACTTTGAGTTGATATTAGTTCATGGTGATAGGCATAAATCTAAGTTTTCTACAGGCGGATAACGACTTTTCCCAGCAATATT" 54.9610237529066 4939 0.744273658830621 0.974
"cf_124578" "SNP" "AGAAATATTGAAGAAGACTACAGAAGGTGCCCATGCTCATGGATTGGAAGACTCAACATAGTAAAAATGGCTATACTACCAAAGGAAATCTACATGTTCAATG[C/T]AATTCCCATCAAAATCCCAATGACATTCATCACAGAAATTGAAAAAAATCAACTGTAAAGTTCATTCAGAAGTACAAAAGACGGCGAACAGCCAAGGCAATACTGAGCAAAAAGAGCAATGCTGGAGGTATCACAATACCTGACTTCAAACTATGCTACAGAGCCATAGCAATAAAAACAGCATGGTAGTGGCACACAAACAGACATGAAGACCAGTGGAACAGAACAGAGGACCCGGATATGAATCCACACAGCAACACCCACCTAATTTTTACAAAGGTGCCAAAAACATATGATGGAGAAAAGACAACCTCTTCAACATATGTTGCTGGGCAAACTGGATATCTGCCTGCACCGTTTAG" 68.2563494373031 5591 0.842525617842074 0.983
"cf_124605" "SNP" "TTGAGACACTAATTGAAATGTGTCATTTAACAGAGTGTTTGCTTTCTTCAAATTAGTCTTTTATGTCTTAATATTGAGTTATTTGCTAGATTCTAGTCTTTAAAAAATATATCATAACCCTATCTCAGCCTGACAGTGGTCTGGGTCCCTGTGGGGAAGATGACCTCCCTCCACAGTGGGCAGCTGTCCCAAGCCACACAGAGCTGTGCACCCCTGTGGACAGCTGTCTTCCAGGGGCTTCTGCCCAGGCTCTTCATGTCAGGTTACTGAAGAGAGGACAAGTGATGGTCTCTCAGCAGAGGTGGTCCCAGCTTGCAAATCCCATACTGTGCAGTGTGAGAGTGCCCCAGGCTGTAGTCCTAGCTTCGAGCACCCTTCTTCTGTGAAGATATGGTTATTTGTGTACCA[C/T]TCCTCAGGAAAGGATGGAAAGTTATCCTCATTTCAAAGCAAGATTTCTGCAGACAGCTCAGATGTGAAGGTAAAGGACGTCCTGAAGCACTTCTGGGCTTCCAGGGAAGCTGACTTGGACAGGCACTGCCTTTGTGGGTTGTGAGGATTCCTGCCAATCAGGACAACTATGGCCATTGCCGCTGGGCTGCCAGCCCCAAGGTCATTTCTGGGTTGTATTGTGTCATTGGGAGAATAACTTCACGCCAGCTTCCT" 94.3827311050649 6347 0.956449668474985 0.955
"cf_125527" "SNP" "TATCACTTAATTCAGAACACAGAAAGGAGAGAGGAGATATGAGTGGGCTTTGTTCTTTCTCCATGTTGTATTAGGTGATGAGAAGTGATTCAGTGTAGTTGCATCTGCCTAAAAGCAGTGGACCTGAATTGTGTCAGGCTACAGGAGTCAACTGACATCCTTCTCAGTGAGGAAAGATGCCTTCAGACTGACAGGCTGTGCAACTCAGAAAGAAGCTTCTTGGACAGTAGTCTTTTCCAGCATTATCTGTTCAGCTTTATGAGGAATCTTTTCCAGGACAGGGGTCTTTGAGTAATCAGGGCTATAGTGTTACCAACATAGGTTTAGTAAGACAAAACTAAATCCTTAGAAATGGATGGAAGGGTTTCGTCCTAGCAGAGTTTACATTGAATAGAACTTCAGTTAATCCTAAATTAAACCAGACTTTCAGAGGTTGTGAATGTTTTGCAAAATAATTTAGGTACTTCAGGACTTGTTCAAAAGAATTCAGGGGGAAATTTTGGCTTTTTAT[G/T]AGTAATTCCTATCAATTTAAAGGTTCCCAGTTTTTGTTTCTTTTCTTCTTTTCATTTTTGCCTGCTTTGAGTAGTTGACCATGTCTTAGAAGAGATTTTCTGAGCCATTTCTGTTGGCTTTTTTGTTTACCAGAGGACAATAGAGAGCTACGTGGATAAGCGCATGGGTACAACATATGGCCCTCCTGCAAACGTTA" 87.3002696590531 6200 0.934297769740808 0.929
"cf_125751" "SNP" "ATTTGAGACCTATCCAGGTTGCAATGGGAAGAAGTAATGGTATGAAGAATACATTTTACCACCTTGCTTGTGGAATGGCTCAAGAGGAGGGCCTGAGTTCAAACCCTAGGACTACAAAAATGAAAAACCAGAGTTCATTTTAGCACCTTCTTATTCTAGAT[C/T]TCCAAAACCAACACTCCATTTCTATGGGATCCAGAGAGTTGTTTATTCTGTTATTATAACCACCTCCTATCTATGTCCACCAGTGAGGCATGTTGTGTACAGGCAAAGTAAAGGGCAGGAGACAGACATTTTCAGGACAAAATTTCACAATGAGCTTTGTTTCTGGCACCATTCTACTTCTAGCTTCTTTATGCTTCTTTCCAAAGTCGATGATTTTTCATAAGCTCAGAGATATCATACAGGAAGATAGTATACCAAAACCTCACTCAAAATAACCTAGCTAGTGTTTCTTCCAAGAAGAGTGGAAATTTGGACCTTACTCTCATCTATTCATTTATTGATGTCTTCAAATAAAACTTTTAGAATATCTGCGGTGAGTCAGTTAGCTATTTTTGCCTTTTTCTGGGATGAGTTGTTATAAGAAACCACTTGAACATTTTCCAGAAAAAC" 60.2437866647441 5220 0.786618444846293 0.924
"cf_126042" "SNP" "ATGCTTGCAGGAGAGTCATATCCTTCCTGTCCAAGGGCTGGAATCCCAGCTCCTCCACTGAGTGGCAATCCACTACTCAGCTGGTGCTAAGAGGCCTGTGCCCTGCTCTCCACAGTGCACAGAGACCCTGCACTACCCATTGTGACAAAAAGAAGAGTCCCCATAATACCATCAAAAAGCAGGATCTCCAGCCCCTCACTGAGGG[A/G]AGAAAAGAGGTAATCTGCACCACAGTAAGAACACTGCAAGGGGTAATATTTGAGCATACTTTTCTCTGAGGAATATTGCTGGAGCTTCAGGAGAAGATACTCAAAACCCCAACTACAAAGGCACAAGGGATTAAAACCCTAACCCAAAACAGCTTCAGATGTGTAAATCTCAATGCAAAATGATACTGCAAGGCAACCACTCTCCATCAAAATCCAATTCCACAACTAAGGATCTAAACACCTGCATAGAGGACAAGGTATCAAATAATGAATTCCAGAAAACAATAGTAAAAATGATTAACAACCTCAAAGAAGAAACACAATAGTATTTGACCTCAAAAAGGACATGAATAAACAATTAAATGAGCTCAAAGAGAATATAAAGAAATAGATGAATTAAATTAAGAAGACTATCCAGGGTATGAAAGAGAAAATCAAAAAAGATATGGAAACCCTAAAAAATAATCAATCTGAAACAAACAACTACA" 65.6924555889458 5488 0.827004219409283 0.913
"cf_126143" "SNP" "AAAATGATTTAAAAAAAAAAACGGGAAGATAACGAATTTGCTACTTCATGCATCTGTCATGCACAAGTCTGAACGCACAATAAACCCTTAAACGGATGTGGGGGTGGGGGGAACTGTCGGGCTGTCAGAGAATTGCATTAAATTGAACTGGGCATCTGATGCAAAAAAGATGGCATTTCCTGTTGGCCTGCAGAAAGAGCTGGACCTGGACGGCAACATCCCCGACAACCCCGGACCTGATTACATGTAAGGTTTTGGGAAACACGGCGTTCAGAGGCCGGAGGGCTTTCAGCGGAGGAAGCATT[A/G]AAGGATTTAAGGTCTTGGAGCTGTAAACACGCAGCTGGAATTGGGCGGCCTTTAACTCCCTTGTGAAACGCCTGCACCAGTGAGGCACTTGCTGATTGGTTGATGTCTTCAAGAGCTTCAGCTAATTGGTTGGCTTTCTGGCTTTCGAGCGTAGATACTGGAGTGAGGCTGCCGTTGATTGGCTGATTTTCGGAACATTTGTCCTGTTGTCTAATTACTGGTGGTTACGATTCATGATTAGGGCCTTGTGCCAAGAACAACTTCTCCTTTCCAGAATGTGAAGATGGGTACCTTTAATTCTCAGTCTCCACTGGGCCGCCCTCCCCAGCCTGCCACGGAC" 31.8510408339316 3318 0.5 0.952
"cf_12671" "SNP" "CAGCAGGGCAGTGCTGAAAGTAGCTTTCCTTGTAACAGTATCTGCTGGGCTGAGCACCCTGTCCCCCTCCTACTCAGAGCTCTCTGCTGAAATGCAATCCCTGTACCCAATTTCAGAAGCACCGGTCAACAGTTCTGACCCCATTTCAGACCCTGGACCAGGTGCATGATCTTGACTGTGCACAGTTCTCAGTGCAAACACCAGGCGCCGTCAGATACAGGAGTTGGACAGGGGAGGGATTGCTTAACCCTCCGCAGGCTAAGCAGGGTGAGGCTGTGCGGTCATGGTGAGGATGTTATGTGGGAGTTACAGATTCTTTTTCCAGGTGGACAGAAGAGAAAGGGAACTCCTGACATTAATGGCCATGATTTTGCACTAAAAAATGGC[A/G]AAGTCTGCCGATGAAGGCCCTGGGTAGCTGAGGGAGGCACCTGAGATAGGCGCCAGGGGCTTTCAGCTCCACGCCCCTTTTGGAGTGTTATCTTCAGAGTCATGGCCACTCTGTCCAGAGTGCTTACAACAGCCCAGGCTCTTTTAGACACCATGAACCTTCAGCCACCAGGCTCCTTTAGCCATCAAGACAGTCACTGTGGAGCTACCGTGGTGCCTGTGCATTCCTGGGAGAAGGTGGGGGCCCCTTTGTATTGGAGCCTTGGGGGTGGATGGACTTTGGCACACACCACCACAGAGATCATGTAGCTGGCA" 35.1612476081186 3589 0.540837854128993 0.968
"cf_127158" "SNP" "TGCACACGTTAGCCAAATATCTGATGGAGCTGACTCTCGTTGACTATGACATGGTCCATTATCACCCTTCCAAGATAGCAGCGGCCGCTTCCTGCTTGTCTCAGAAGGTGCTGAGCCAGGGGAAATGGGTGAGTAGTGACTTCCAAGGAGAAAAGAGGCTATATGTCATGATACGCGTGAAAGGCCTGAAACAGAGCTGCTTGGAACAGTTCAGAGACTGCTGACTATACCATGGGACACAAATGCATTGTAGAGGTGTAAAGAATGGGGACGGCCACAACCAACTGCTACGTATGATTCCTTGACTGTTCTGTTAAGTGAAACAAGCAAGTTGTCAAGTTCACGAGACACAGCAGGGCCAAGGCCTGGCTGATTTAGCTCACAAAGGTAGAAAGAACCACTTTTGGATTTAGATGAGTAGTCCAGTCCTCATCTTACACAGCAGGAACGAAGAC[A/C]GGAAAACAAAGGAACTGATGGCCACAGTGCAAGTCTAGGGATGCTCTGCTGTCAAGGAGCCAGTTGATTCTAGATTGATTCTAGAATAGATTCTAGACCGCTGCTGAGCAGTTGGTTTCATGGTCAGCAGATTGGAAAGCCTGCTCTCTAGGAGAAGATAAAGCAAAGTCTCTGGTGAGACAGAGAGGGCCGTGGGAGAGGGCTTGGAGGCAGCTCCTCCCAAGCCTGCCATCCCCTCCTGCAAGCA" 110.113407507287 6538 0.985232067510548 0.904
"cf_127814" "SNP" "CAGTGTAGAGTTCACAGTGAGAGAGGGCGAGGCAGAGTAGGCATTCAGATGGAAAAAGACACTACTCTTCTGGATTCCAAAGTCCAAGAAGAAATGGATTTGTGAAAAATTATTAGAAAAGAAAATGATCTTTAAATTTTTAAAAATTGGTGGGAGGAGGGAAGAGGTGGCACAAACAGTGTATACATATGTAAGTAAATGTAAAAATGATAAAATAAAAGGAGAAAAGAAAAAAATTAAAACTCTTCTCTCTAAGCTACTATTTCATGAAATACACACATGCGCATTCTCTCTAAGAACTTCTGATGCACAATAAAACAACATGTGTTGGGTGTATTGCATAACACTCAAGATGAATAAAAATAAATCTGACTATAAGAAATAAAAAAAATGAGATAGAAAAGTACAGCTGTCAAAAATATGATCCCCGTGGGCAGCACAACACTGAACTAAGTAAGCTTTAAAATAATTTCTGTGATGAAGGTCAAAGAGTCCAGA[A/G]CCACAGGTGTTGGACATGCATGGTGCTGGTGATGAAGGATGAGTCCATAGGATGCTCAGATGGATTGTCATGCATGGGCCCATGGCATGGAGCTCAGGGGAGAGGGCCATGGAGACAGGAGTGTGGGAGTCCTCAGCCTATTGATGGTGGACAGATTACCTTGCCTTGGGAGAGAAGGGA" 103.603406478633 6473 0.975437010247137 0.946
"cf_12782" "SNP" "GAAAACTGTGATTTGCTTAGTATATTTAAAACTTGCTTTCCTAAACCTGTCTTCATCTTATACTGTCTTTGAGGCAGGCTAGAGTTAGGGAAAGTTCAGGACTTGTAGAAAATATATGACTTAATATTGTACTTCAGATTGACCATGCCCTGACTCAGGGAGACTTGGGCTGCCCTCACCTGGCCCGGGAACCACCCATGTTCCTTCCCACTCACTGATTATTGGATGGGAATCACCTGGTTCCTCTCTTGCCATAGGTTAGCGTAGGCTTTAAAATCACCTGGAGAAGAGAAGCACCTGCTATCTGCCTCCTGGCTTCCACCTGTATTTTCCCTCCGTAACTTTTAATAAACTCCAATTATACCCATGTGTCCTGCGATGGATTCTTCCCTGTGGGACACAAGGACTGTGG[A/G]AGCCTTCTAGTCACATACTGCACCGTTGCTGTTAACACCTTCAGTATGCTGCTTCAAGCACAAAAATGTTGAAAAATACCACACTAGACAATCTGTGCCATGATCTGTAGTTACAATTGGGATCTCACCGTGCTCTTGAAATCTCATTTTAGCTGCCTGCCAATCAAGCAGCCTCAAAACCCAGTGGCAAGCACTTTAGATGAGAGTCAAGCAGTAATTGTAGGGATCAGGTCAGGTCTGGGATCCCTAAGCGAAAGTTTGCAGTTGAACCACCGCCAACCCCC" 95.9617010195187 6369 0.959764918625678 0.978
"cf_128001" "SNP" "GGACCCTCTCTCTGCTGCATGCCCTTCTTACTTCCTTAGGCTTTTTTTTTGGTTGGTTGGTTTTTGCAAGGCAGGGGTCAGTCATCTAGGGGACTATGCTGGTCTATCCCAGGGATGTCTGTGGGAATGCTGCATGCCACTTATTTGCTCACCTGTTAGTCTGCATCTCCCAAGTAGGTTTGGAGCCGGAATCTGGCAGCATGGGAGCCCTCCTGTTTTCTCAGTGCAAA[G/T]TAGTGTGGAGAAGCTTTGTACAGGCTTAGGGTTCAGAATCTTGCTTATTCCTGGTGGTTTTTTTCTTTTTCTTCTGCCAAGTGTGGCTCCAGATTCTCAGGAAGTTTTTGATCCACGGAGCTCATGCTTTCTGCTTCCTCCCTCTAGTCACCATCTCTTATTTCAAGAATTGGTCTTGATCCATTTGGAAATAGGGGCAGTTAATGTTATTTTTAAATTTATCTCTATTTTTATTTACCAGTGCTTTTGAGTGATGGGAATACATAGTAAATCACCATAACCCAAACTTTCAACTAAAAGAATTCAAACTCTACAAGAATCATGCAAGGTTGTGTTTATTAAGCTTTATATGAAGATTACAGCTAAGTATTTCATGTGACAAACAAACATGACATTCTAGGA" 74.3635068456759 5830 0.878541289933695 0.982
"cf_128014" "SNP" "CAGCAATATAATGGCCTTTTCCTATGTGACAGTCATGGAATCAGCACCAACCAAAGATGGCCTGGCCAGACTCTTTCCTTTCCCACCTACAACCGCACAGGAATTAGAATGA[C/G]GGGAAGAGAAGAGCAAAATCTTTTTCTCCAAGAGTGCATTGTATTTGACAAAAATAACAAGAGCCATTTCTTAGTAATTGTGAAAAACAAAGGAGGATAATTTGGCAGACACCACAGCCTTGGCAAATGTTTATTAATGACGCATAAAGCCTGAAGTACAGGATGTGGG" 137.475461312634 6617 0.99713682941531 0.972
"cf_128177" "SNP" "TTAAAGTAATAGAAATTTATTTTTTCAAAATTCTGAAGCAGATATATTTTTAAAAGAAACTTTTCAACAACTCTGTGAAATAAGACCCCCTTCCCAAGAGAAGACAAAGTCCCTGCTGTTCTACTCTTCAGACAACCGGAGGGGCTGCCACTCACAGTCTCACAGATGGGCTCAGGGTGGGTGAGGGATTTTAGGACAGAGAATGAATGACTTTCTCTGGCCAAAGTGTTTTGTCCTCAGGAGCTTGCTGCTAAAATGCAAATATATAGCCTGGAAAAGTACCCCAGGACTTTGTATAAGCTAAACAACCCCTCTGTTCTTCTGATTTTGTACTTGGCTAGTGATGGTGGTTGTATTTATTTGTCTCTTGTGTTGAATGTCATCATCACATTAGCATTAAACTGGTGGGGATCCATTTATTCTGTTTCCTGTCTTATATCCCAAACCCCA[A/G]CACGGAAAATAATCCTTTAAATAAAGTTGGATACTCCGTACTCCCTGGCAGAACTGGCTCCCACTGGGTCCAACAGCCCATTGCAGATATGGTTAAAACCAACTACAATGGAACCTAGAGTTGCAGTCAGCACCCCTCAGCCTAGGAGGTTACTTGTCCTCAGAGAGTTGGGCAGCAGGAGGCCTTCATAAGACCTTGGCTCATTGTCCTTCCTTGGGCCTATTAGGAGCCTGACAGATTGATCTCGGACCTCCT" 105.689141969389 6499 0.979355033152501 0.973
"cf_128461" "SNP" "ATGGTTTAGAGTGACAGGCAGTAATAAGCTGCCCCAACACATATCTGCCAGCTGATGTCTCAGGCCCACTCACTTAATTCAAAGGCAAAGACATATTGGCCTTAAGGTTTCAAACATCTGCACAGCACTCCTACTTTTCCATGAAACGCACAGATTAACGCCTCAGTGGCAGTAGGGATTGTGCTAGCAAATGTTGGATGAGCGATACAAATAC[C/T]ATAATTAAAATTGGATGCAATTGAATTTCAATGGAGAAAACAAACTGGGTTGTTAATCACTCTCTGTGGAACTTATTTATAGTACTAAAGATGTTTTACAAGTATGGCCAGAACACCAATGGCTCATTCACGGCACTCTGATGTTCCCTTTACTGACTTGCCTGAATGCTCACCCACTCTATAGCCCTGGAGAATGGAAAGTGCAGACTATCAGAATTTATGAGTGCCTACTTGTTCTTCCTATTTTGTTTAGATTAGAATTACTTGGGGTAGAAACAAGTTGCTTTTATTCAATGAAGCTTTTCCTGACTATTTTTTTCCTTTTTTTTTCAGTTTGAAATCAGCAAGTGCGTACCCACCAACCAGAGAATGCCCTGGACTAAGAGTGCATATTTGAATTTATATGTGAGAAAGAAAATGTTTTAAAAATCTGGAGC" 74.4192096749006 5833 0.878993369499699 0.905
"cf_128465" "SNP" "AAGTAAATAAGGCAAACTTTAGTCCTGGAGTTGAGCTTTTTTTCCCTCCCTGTTACACAAAGACTTGGAATAGAATTTGATCTTTGTCTTTCCTTATAATGCTGTTTCACCTGCTCCTGACTTTCAGTTCCTCCAGTTGCCCTCGCTCCTGGGCTGCCACTGGACTTTCCTAGTGGAGCTTCCAAAACAGGATAGGTTTAAACTATCTCCATGCAAAAAACTGCCCTATACTATTGGCTCATGACATCCCTAACTCCCAGGGCTGTCACCTTGACCATCTCTCAAGCAGCTCCACTCCAAGTGCTGTCAAATAATGAGATGATATCTCTTACTATCTCTATGAAGGCCCGGATTCCCTCTGGTCTCTCATTCTCTCTCCCTTCCTGGCCTCTCTAAGTCCTATTCTCCTTAGAGTGATCTCCC[A/C]AAAGCAAGGTTCTGATTGGGTGAACCCCACAGCCTATAAAATGAATTCAAACTCCTCATCTTAGCATTTCTATGTATTAACTTTCAGGCTGAGGGCCGATGCACCCATCCTAGCTTCCAACAACTAGAACACAGTCTGGCTCACAGACAGACCCTGGGTGTCTGTCGCTAGATCATCCCTTCTTCCAGCAGTCCTCTCTCCCTAACT" 106.919882356748 6514 0.98161543098252 0.98
"cf_128500" "SNP" "GCTGACTTCTCCTACTTTAATCTTTTAATTGTGAACAAGAAGGGGAGAGGGGATATGTAAGTCAAGTATGCTGGTTTTGACCTTAACTCAAGGCGTCCCCTTTTGAGTCAATTTTGG[C/T]ACTTTTACATGTCTCAGAAATCATTTACTTTGTGGTAAGTGGGATGCTAGAGGTGCCAGGTAACCAGCTGAACAAAGCTTCTAAAATGTTCTTTCATGGGGATCCCTGTGAGACTGCTGCACTTTGGATGCAAGTTTAAAGCCTCACCACCTCATTTCAGTCCTACAAGGCATATCAGATTGTCTATTTTACAGGAAGGCCCTGGCGTCGTCTTTAAAGTTTGCATTATCCACCAATAATAGTTTACTCCTCAAGGAGGCTCAGATGTGATGCAAGCAAATTAAAGGAGCAAATATACATCATCTAAAGTCTTCGTGACAAAAAGGCTTGATCTCAATCTAACCAAACCACTGGATCTAGCTTTCAGCTTATAGGAAATAGAAACTGTCATGTACAGTCTCTAAGATGACCCCCAGTGCCTTGACGAATCCATTGTCTTTGAGTAACCTGCTTCCAACCATTCTGTTGAGATGTCACTTCTGTGATTAGATTTTAAAAGATTCCAACATTGGTCCTGCTAGCAG" 59.3578777359049 5175 0.779837251356239 0.957
"cf_129411" "SNP" "AATCTTCTTCAGTGTGCATATGAACTAGAGGTACCCAGGCAGGCCACACAGGAACAAGTTAGGTTGCGACCGACCAGCAACAGGTAGACCTAGGACTACAGAAGCAGAATGTAGACAACATCTAGCTGATGGCCTCAGGGGGAGAAAAA[C/T]CAGTGTTCAAAAATTTCCCTAAGTAATTTGCTGAAGCTCTTGGGGCCTCTGTTTTATAATGTGTAAATAATAGGAGTCACTATCATGCATCAAAAGGATATCCCAAAGATTGAGTAAAGAACAGAGGATATTGTGTCTCTATTACTTCATATATCCTGTGTCAAACTTTCATGTGCATCACAGCATATGATTACAGCTTGAACTGCACATTCCTAGGCCACAGCCCATTGGAATTCTGATGCCATTAGATTTAGTGTAAGGCCCAAATCTGCATTTGT" 96.1604842597363 6371 0.960066305003014 0.986
"cf_129708" "SNP" "AGCATGATTCAGTCTAAGTCCAAATCCCACATCCAGGGAAGCTGATGAAGTAACTCTCAGTCTGTGGCTAAAGCCCTGACAACCTGGGGACCATTGATGCAAATCCTAGACTATGAGGTTGAAGAGCCTGAAGTTTTATGTCCAAGGGTAGAAGAAGAAGGATGTCACAGCTCCGGATAAGGGGGTCAGTCTTTCTGCAGTATTTTTGTTTTATCCAGGTCCTCACCCA[A/G]TAGAATATTAGCTTCCCATATTGAGGGCTCACATGGCAATCTTTTTCAGAAACACCCTCACAGAACTCAGAAATAATGCTTTATCAGCTACCTAAGTATCTCTTAATCTAGTCAAACTGACACCTAAAATTAACCACCCAATATAGAAAAAGATATTTCATACAAATGGAAACCAAAATAGAGCAGGGGTAACTATACTTATGTCAGATAAAATATAGTTTAAATCAAAAACTGCAAATGAGATAAGAACATCATTATATAATGATAAAGGTATCAATCATCAAGACTATATGATAATTATAGTCACCTAAAATTGGATCATCTAAATAAATATATGAAGCAAACATTAATAGATCTGAAGAGAGATATACTGCAATGCAATAATACTAGGTGGCTT" 73.9466134236181 5813 0.875979505726341 0.989
"cf_129867" "SNP" "AGCATGAAGCAGAGCTGTCCTGACATCTTTTGCCTGGGGAACCAGGTTTCAGACAGCTGTACTTGAACACTATTGTGCTGCCTGCCAGGGCAGATAATATACTAACTGTTAAACCTCAGCTCACATGCC[A/G]CCATTCCTAGGAACCCTTGTGTCCCATCATGGCCTCTTTACTGAGACATAATCTTCCCATTTTTAAATGATGTTATTTTTATTCCTTCCAGTAGCCAAATTTCTTTTTTCTAGAGGAAGATTACCCAAAGGAATGATTGATTTAACATACTTGTGATTTACAGCCTACTTTTCTGCATTACATCCATTCCTTTGAATGTGGTCTGCCTTCTGCAGGTCCCGTCTGCCCACCATACAAATGAGAAGCAGTCACGGCAATAAAATTTGCAGAGAGCGTATGCGCTAGCTT" 67.6143871593366 5561 0.838004822182037 0.915
"cf_13166" "SNP" "ACTTGCAGGAGGGTAAGTGCCACTGAGTCCCCTTTACACCTGTCAACTGCTGCATGCTGTCAAAGAGGAGTCCTTTCCACTGCTGTGCCTACACTGTCCTTCCAGGGCCCTCTGCAGACAAAGCCTAACATTCCTCCGGCTGGCGAAGGAGATTCCAGCTCCAGAGCCATAGAAAACAGTGGAGCTGAGAGGCAATGGTAACCAGCCCACAAAGCCTCAGAAAATGTACCCACCGTGTGCCTTTTCTGAGGAAAGCTTCTGAAACCCATGATCTACCGAAAGGAAATAAATTAGGAAGGAACACT[C/T]GAGATCCCAGGAACAAGAGACAGGAGATGGATCACAGGAATGAGGAGAGCGTGATGATGGTGGAAAATCCAGGATGACGGCTGGATATGTCAAGGCTAGGGAGCAGAAAGATGGAGGACTCCAGCCAGGAGGGAGGCCTGAAAAGAGAAG" 96.3939115444003 6377 0.960970464135021 0.986
"cf_1336" "SNP" "GTCCAGGCCACACAGCTAGGGATTGAGAGGATGGCTTGGGACCCGTCCCTACTGTCCCCTTACTCCATCATCAGCTGTGGGGCTCAGACAAACAGGAAAGACTGCTTGCTGTAACACTGCTGGTGTTACATCCATGGCC[C/T]TATTAGTTGAAGGTTCACGTTAAGGCCTTCAAGGCCCCCTCCACCCAAACTTACCTGTCTTTCAGAAATACCTCAACAGCTTGGGATTTCAGGGGCTGAGATTTCAGTGCCAGCATGGGCAGGCCCTCCCTGTAAACTTCAAGGGAACAAAGACTTACAGAACCTATCTTGGCCTTCCCCACCCCCTACCCATTTTTCCCCCCAAAGAAAAATGAAAGAATCTGATAATTACTTCTATCTACCACCCAACTGTACTAATTACCAACCTATTTCTTCACAGTGTGACAGACACCAGCTCTGGAAAACACATAGAGATAAATTAGCACTAATTGGTTTTCCTCTGGCTGTTTGAATTAGTATTTAAAGCTCCAATTACAAAGCAGAATAATTGCTATTAATGTCCTATCGCAGTACAAAAGGCAGTTCGCTCAAGAACCAGCCCAGGTGTATGATTACTCTGATTACAGCATATTTAACCTGGCTCGTTAAGAGGTAGACACAGGGACAGTTTCAA" 21.1257818393637 2146 0.323387582881254 0.982
"cf_13371" "SNP" "TGCTTGCAGGTATTTGCTTTTAATTGAACCAATATTAAAATCAGAAGATCTAGTATAAGAAATGAAACAGAGGCCCACATTCTCTGAACTGGAACTGAGCAGTAGTATTTTTACCTAGAGTAGTCCCACATTTCCTTACACGTATCCTGACCTTGAGGCTTTGTGTAGGTCACATACTCAATGTTCATTTAATTGTGTTACCTCCATGAAACCC[A/G]CAGGGATTTAGCTTGTGAAGTGTAGACAGAGTGTTCCTTAGGTACCATCAAGCTGGAAAATTCCATGACTGCACTCATGAAATTGATGAGTCCCTACAAAGCAGAAAGGTAATTGTTCTAAATAGACTTAACTCACATAAATCTTATTAGCCTAAAAAGTTTCTATTATCAAACTACATAGATTCTGCAAAAGTTTAATGAATACAAATTAAGATAACCTGATCTGTTAGTAACAGAGTAGTGGATTTTTTTCATTTGTTTATTTGCTTACTTGCTTTTTAGTACACTACTTGTAGCAAATTAAAGATATTAAGTTTTAATAATAATTTGTTTTTTCTTTACCTTAAAAAAAATTTTAAAAAGACAGACTCGTCTGGAGTAGTATCCACTCATATTCCATTTTGTGGCGATGTCTAGACAACTGAGAAATACTCATCTATCAATGGCCATTGGCTATGTGTGCCATCCTT" 70.9007196424465 5703 0.859403254972875 0.935
"cf_14141" "SNP" "AGATGTGATTAGGATACAGAGAAGGAGCATCTGTATAATGGGAGGCCCTATAACTTGCAGCTCTCTCATAATTGCTACCAACCAGGGTTTCCACTTGTAATGGAACTATATTTTTAATTTCATTATCACATTTTTCCTCATCAACTTGGAAATTGTCCACACCACAAGGAAATTGCTTGCTTATATTTTTATTTGATCTACTTTTAACAATAACCAGACCCACGTTACTCCGTTCGCAGTTATACTTGTCAGAGCTACTACCAAAGCAAAGTGTAAGCAACAAAGAGATTCAAAAATGCAGGTGATACCAATGACTGCCAAAACTCACTTGGAAAAGCCATATATACCTT[C/T]TTTTGCAGGAGGTTGACCTCTACTGCAGCTCTCTTAGTAAACCTCTCTCCTCATTCCAATCCTATCTGGGGCAAATGTGTTGGCCCTCTGGTTTTTCAGAGAGCCAGGCTATGCAAGATGTACCTGATACATGGACTGCTGCAAGCTGTCTTCCTGATTTAGAAGACTCAAGGGGGAAACAAAACCCATCTATAAAGGCCTTTTAATTTTTAACATAAGCTTTGGCTTGAGTCGTAAAGTGTATCACATTGGTCATCTTGAATCTGAAGTCCATTCCCTAAATTCAT" 58.7239621232702 5139 0.774412296564195 0.97
"cf_14348" "SNP" "CCAGCTGCTCTGGACTGTGTGGCTGTCTCCAAGCCAGATGATGTGTTGTGCTCATCTGGATGGGTTGCAGAGTCACTCACGTGGAATGGGGTCAACCCCAGGAAGGCACAGGTAAGCAGGAGTCCAAGGTTCTGAGTCTGAAAATTATGGTGGACCCAGGTCATTTCACATGCTTTCAGGACTCATTTTTGCAGTTTTCTGTGTTGCATTTTTGATCTTCCAAGAGTAGAAAAATGAAACCAAGATGGAAAA[A/G]TGGCTTTCTAGCTGGTGGTTGGCAACTCTTCGTTCTAGTTGATTTAATGTTATGAAGAAAGAAGAGCATAGTGATGTAAGAGAAAATGGCAGGAAGATATGAAGTCTGGTAACTTAAAGAATTGCCAGAGAAGTTGACCTGGGAATCATGTATTTGCTGAAATTGAATCACTCATCTTTTG" 34.1163995426663 3515 0.529686558167571 0.954
"cf_15071" "SNP" "GCGAGACGATAGCACTAATCCATTGTCCAAGAAAAGAATCCCTGCATTATTTTGGAAATATATCAAAATCTTTGCTATTTAAGTCTAAAAACGATGGACTAAAAAACAACTGGAAAAGATCACTTTGTTTTAATAAAAGTAAGGTTAAATTATCTAATGAGGAAGA[A/C]TGACCAGATACTGTGTTTTCCCAGAAGAAAACTTCAATGACGTCTGCTTGCATTTGATCCCACTCACCTCTGGGAGCTTGGGAAAATCCTAACAAGACCACGCTTTGGCACGTGGGTGATCTAGCTGACCGTATGTGAGGGGAAGCTAGAGTGGCAAATATCAAAGCGTCTTTACTTTCCGGACGTTGGGTGCTCGGGCTGCCCTGGCGACCTGTGCAGAGAGACACCCTTCCTGAGGAACGCAAGCCTAAGAGCAAACGTCCACCGTGAGCAAGCTCGCAGCACCTTGGCAGCTCTGCCAGCGTCACGCCTGCTTCCTCTGGGTGCCCGGTGTCCTGGCAGAGCATCTCAGCTTCTCACCCTCAAAGGTGACGAGAAGACAAACAACCTGGCCACCCGGTGGTTAATGTCATTGTCCACAGCATG" 59.435053285216 5180 0.780590717299578 0.906
"cf_15372" "SNP" "AACCATCTTACCACAGATGGCACCTCTCTGCAGTTCCCTGAAAAGCTTGTCCTGTGTCTGGCTTAGTGGGTACCCCTTCACAACTCATGGACATCAGTATGTCAGAGTCGGAAGGCACTTGGAGATTGCAAAATCTAACTCTTCTGTTACAGATGGGTAAACGGAGGCCAAGAGAAACAGTGTAGTTACCTGACGCCCCACAGGGAGGCAGAAGCAGAGCTGGAAATGGAGCCTAGGTCTCCTGATAGC[A/G]GGCCTAGAATCACTCATTACCTAAGCTTTCTCTTATCTCCAAGTCCTGCTCTCAGAAGAGATGTAAGAGATGTTCCAGTGTGAGGAAGTTTAAAAATCCCAGAGACATTTGTATGCTAAGCCTGCTTGCTAAGGATAGCATAACTACAGAATACAATTTATAGGACAGGTATCAAATGCCAGATTGTGCGAAGAGCTTTTCATACATCACATCTGAGCAGCCTCAGAGGCAGGCATTATTATCCCTACCATCTCCTCTTACAAAGACTAGCATCTGAGATACAGAGTGATGTGACTTGCCTAAGATCACACAGTGAGGGTGTGACAGAGGTGGTGCCGAACCAAGTCTGTCCAACTGGAAAGTCCACGCTGTCAACCACTAACCCCCATGGCCTCCAAAGCACAGGTGTGGCTCCCCACGAAGGGGGCTGGTGGTAACTCCCT" 104.602245226271 6486 0.977396021699819 0.978
"cf_15820" "SNP" "GTTCCAATGTTGGGGAGGAGGTTTATGGAGCTGGAAATTAGTGCTGGCTTCTAACATATACATATACATATGCATATGCATACACATATGCATATATACACATACATATATGCATATACATATACATGAGCAGATACACATACAGTTGTCCCTCAGTATTTGCAAAGAATTGGTTCCAGGACCCCTGCAGATGCTTAAAACCCAAGGATGCTTAAGTCCCTAATATTTAGAACCTACCTACATTTTCCTCTATATTTTAAATCATCTCTGTATTACTTATAATACCTAATGCAATGTAAATGCTAGGTACATAATTGTTGTTTAGGAATAATGACAAGGAAATACTTACCTGGCA[C/G]GGGAGATACCATGATCAGGAATAATGACAAGGAAAAGGCCATTGTGTATTTAGTACAAATGCATTTTTAAAATATATTCTCTGTCCAAGGTTGGCGGAACCCATGGGTACACAACCTGTCTGTCAGAGGGCTGACTGTATGCAGGAATAGTAACTCAACTGAGGGGTTCTAATGAACTTTAGAAACAACTGCTCTGAGAATGCCACTTCTTAGACCCCTGAGCACTCTCACTCATTCAGAATGTTCTGTGGAGTCTATGGGGATAGTGTACATCTCCAGGACCTGATTTATGAGAGAAAGACA" 52.6773706212847 4820 0.726341169379144 0.933
"cf_15991" "SNP" "GGTTCTAGGCCAAGAAGGACAGAGGTTCAGGAATATATCCACATGTGTCTATGTCCTTTGAGTAAAAATGTGAGGGTCATTTGATAATGGAAATTATTAAGTAAATTTATGGTTCTCCTTTACTAGGAAAAATTGAATAGGCAAGCTGCCTCTGGGTTTGGCAGGTCCTGGTCACTAGTTCTTAGGCTGGCTGGAAGACACCATGTTCCTTTAATAAGTTACAGAATGGAGCATGAATAATGTCAGTTGAAGATTTCTCGTCCAGTTGGGAGGCCATAATTGCTATCCCTATTCTTCCTGGATGCAGTGGAATAGAATGTCTCCTCTCACTTTCTTCAGGATGGGATAGAAACCTGAAAGTAACACATTACAGCAGAGGTCACATAATAAAATCAGTATAAAATGACCTGTAAATCTATTATGCAGGTTGATCCTGACAATTTCCTAACA[A/T]GTAGGAGTGGTAAAGGTAAGATGCACTTCTTCTGTAGACCCTTTTACCTGGTCTATTTGACCAGATTGGTGATAAGTTTAGAGCATTTGAGCTGATCGTTCTTGCTTTGGGATGTGATTTCAGACTCTACCATGTGTTCAATCCCTTAGCACTAATACTAATAAGGCCTTACAAGGTATGGTGGTCCCCAGTTCCCCCTCCCTTCCTGGCTGGCCT" 44.9874004293934 4356 0.656419529837251 0.933
"cf_16051" "SNP" "CAAAAACTGACAGAACTGAAGAGAGAAACAGATAGCTCAAAAATAATAGTTGAAAATTAGACACCCCATTTTCAATAATTAATAAAACAAGGCAGGACATGGTGGCATGTGCCTGTAATCTCAGCTATTGCTTCATAGCATAATTCAAACATTTAAAGAGAAATTAGTACCAATCCTCAAACTCTCCCAAAACTTACAAGAAAGTTATGGTTTGGATATGAAGTACCCCAAAGACTCATGTGTTGAAGGCTTACTTCC[C/T]CAATGTAGCAATGTTCACAAGTGGAGCTTTCAGGAAGTGGTTGGATCATGAGGGCTCTGATTTCATAAATCAGTTGATGGGTTTCTAATTTGATGGGCTATTGGAAAGTGATGGAAACCTAATAATGGTACTTAGTTGAAAGAAGTAGGTCCTTGGGGGATGCCTTGTTGGACTATGTCTTGTTCCTGGCCCCTTTCTCT" 60.1100159657245 5212 0.78541289933695 0.931
"cf_16114" "SNP" "TTAATGTAATGGGAGAGTATGGCATTGAGAAACTTCACAATACATTATAGAAGGAAAAGAGATTTTGAGAACTGTGCTCCAGATATCATGGTAATGAAGGTAATTGACATCTGACTACCCAGTATGGTCACTGTTGCTCCAACTCCCAGTATTTTTCCCATTAGGCAA[C/T]GACCATAGAATACAGTTCAATGTGCTTTCAAATACTTTCTGTAAATATGGGATCACAGCACGAAAACATTACAAAGTCATAGACTAAGCCCACAAAAGAGGAAATTTCATGAAATGTATACCAATGGAAAACATGAGAGGTCTGTTTTAGTTTGCATTAAGATGTCTTTAAGTTGTCCAAGAAGAACTTATCTGTATTTTTAAAATTAAATCTGTATGCCACAAACTTTGGCATTGCCTATACATAACATGTAATACATGTAATATTGTAATAAAATATAATATAATATTATGATGAATTTGGAAGGCTCTCAAAAGTATGTAAAATATTCTACCTCTGAAAAAAGCAAAAGGTATGTTCATTAGAAACATGGCTGGCATCAATGTGTCCTAAATTACAATTAGGAGCAAGATGCTATAGCATACTATTGTACAGTACAATGATCATGCATAACATTAATGTGCTGTACATTAAAAACGGTTACAACAAAGA" 81.0084593910238 6038 0.909885473176612 0.959
"cf_16264" "SNP" "CATCCACACCCTCTGGGCCTGAGCTAAAGAAGCATATAACCTCCTTAGGAATTACTGCCTTGGCTGAGCTAAACAGTCACAAATTCCAAGGCTGAGTACTCTATATTCCAAGGAAAGAGAACACCAGTAGAGCTAGGACCTCCATCCTTCCTGGCAATCCAAACAACTGTAGAACCTTCCTTCCCTGGAATTGGTCTAATCCTCTAGAGTTTGAGCCATTGATACAC[C/T]TTCTCCTCTGGGCATTAAATCAACATTGGACTGCTGTTTCCTGCCCCTTAAGACCCAAGCAACGTCAATACTCTGACATTCCAGGGTCCTTGCTTCCACTGCAAATGACCTTAGTTAATGTTGGATTCTGCTGTATTCCACCATTCTAGGGTCCAGAATCACCACTGTACAGTACCTCATATCCTGGGACCTGAGTTGACACTGACCTGTTGGGATGCAGCATGGAGGCTATATCATCACTTCTGTAAGGAATCAAAGGCACCACACTAAGATAGTACAC" 64.0463216392553 5414 0.81585292344786 0.969
"cf_16490" "SNP" "CTGCTGAGCCCAGCCACTCATAGTCTCCGTGGGTGCAGATGAACCATCCTTACGCTTTTCAGAGCTCACAGAAGTGAATCAGCTCACTGCTCCCCACAAGCACAAGGACTCAGCCAGCACTCCTCAGCAGTCAAGTACAGACTGCAGATTG[C/T]GACCTCAATAAGGATTACTCAACTTGGGGAGACCGTTTTGTTCTTGACGAAGAGCATGCTATTCTTGGGTAAAAGAGGAAATGAGTTCAGTTTGGTGGCCTGGAATCACACCTCTGTGATAACTTTCCTGGAACTCAGTGGGAGCTGGAGTTGTGTAGGAAAGGCCACCTTCTAGGGATGACTGCTTATACTCCTGGCCTCAGATGACAAACACCTGACCTGTTTTGGAAGTGCTGCCCAAAGCAAAGCAGCAGGGTGGCGGGGTGGTG" 62.5659798489483 5334 0.80379746835443 0.918
"cf_1662" "SNP" "TATTACTAAGGTTGAGAGTAAACACATTTTAACCCTAAAAGATGAGGTGCATTCTCTACTGGGTGGGGGGCATAATGAAATGGTCTCAGCGTTCAAACTGTCTAGAACCTGGATATTTCCTGAAGGCAGACTGGACTTGGAGCATAATCCCTGAGAGTGAGTTCTTTTCTCTGCATAAAAGCAGAATTCCTGACAAATACTTATGTTTAATCTCTTCTCCCAACCATGATGAAGTGATGAGGGAGCATGACGAAAGACAAGTCTGGTTTTGCAGTTACATAGGTCTGTTTCCAGTAGCAGGGGGAATCTAATAAAGACTAGTTGTATGGATTTATAATACATTCTCAAATCTACACCTATATTACAACATGCAGCTCACATATGTTTCTATATCATTTAAACAGTACTAATAAGACATAACATCTATTATTGTCTATGGCAAAAACATAGTTGTAAGCCTACTGCTCCTGAGTACTTCCATATTCTCACTATTGGGGACATTTAGTAATGCAGTAACCTTCATGCATAAAA[G/T]AATTTCTTCTGTTCAGTGCATGAAATATATTTTCTAGTTTTGTGATCAAGCAAGATATATACGTTCAAGTTAATTTCAGTTGGATAAAAGATTTCTCTTGTCACTCTTTCTCATCACTTCCCCATTCTTTAAGCAGAGATAACACTTAGCTTCACAACTCCTGCACC" 49.1221356955723 4611 0.694846292947559 0.867
"cf_17091" "SNP" "TGTGATTGCTGGAGAAGGCTCCTGATAAAAGGAGAATCTTCTCTCCTCTCATCCAACATGCTTCTGCCCTTCCACCACAGCACAATGCAGCAAGAAGGCCCTGGCCATGTGCAGCTCCAGAACTGTGAGAAAAAAAGTCCAGTCACTACAAATTGTGCAGTCTCAAATATTCTGTTATAGCAACATCAAGTGGACTAAGATATCACATACTGTTCTTTGTGCAGGGTTGCTGACGTATCTATTAT[C/T]TCCCCAATAAGACTACATGCTTTTTAAGGCCACGGGTTTAGGTTGATGAATATGACTATAAAAGAATGGCCTAGAGAGACTTTTGTGATGAGATAGTTCTGTATCTTGATTGTAGCAGTGATTACATAAATCTTCATGAGATAAGGTTATAAAAGACTACAAACATAGAAATGAGTACATTTCAGGTTTTATATGGTGAGATCAGAAAACGCCATGTCAATTTTATCCATGTCAATTTCATGGTTTGACACTGTAATAGGCTGATATAACGTTATAACATTATATATATCAT" 95.4643190140764 6361 0.958559373116335 0.911
"cf_17701" "SNP" "TCTAAATCTGGGAAAAATCTCCAGAAAGAGCCCGAGGCATGGAGGTCAAGCGTCTCTGTCCTCAGAGTTGGTACTAGGCTAAATAGCAACCCAGCAGAGACCCTGAAACAGCAATGCCCCACTGGCCCCAAACCAGATCCCACACAGTAACACCCACCCTACCCACCCAAGGGCCAAGGGCATGGTGGACTTCAAGGCGGACTTTTGATGAGACCCCTTTA[A/G]AGTGTTTGGGAAAGGGAGACCAAAGACATTCCTATAAAGCATACAAAATTAAAGTGGGGATATCTATGAGCTGCTGACCACTCCTAGCAGGACACTAACTTGGGGGTCCAGGAAGCTGAATCAATGACAAGACATGACGGTTCCCAGTTGGGCATTAACTCATATCAGGCCCCATCCCAAAACAAACCCACATCTCAAACTTCAAAAATGCCAGTCAGTCAACTTAGGAGTCATTCAACCAACCAAGCCTACTTCATATTTTAAATCAACTTAATGCTACAAACTTAAAAAAAAAGTGCTGCCTAGTTGAGCCCTTCAGGACCCTAGCTCCCTGAGGGTGGGTGGAAGGCCTCTCAGACCTTCCTCCTGGGGTACCCCTCTCCAGAAGGCATGCCCTTGGTTCAGCCCAGAGCACTCCCCA" 75.3912244234466 5871 0.884719710669078 0.937
"cf_18067" "SNP" "TGTACCTTTCCCTGACACTGGACCTGTTTTGAGGCTGTATTCATAAGCAGGCCTAGAGGTGGGGGCCAGTAGAATAAGCAAAGTCTTTTTCTTACTGCCCTATTCTTCCCCCAGTGAATAGAGTCTTGCACCATTGCATGTTGCCCTAGGTTGGTGCAGTATTAGTGAAGGCAGACTTTTGTCCACCTGAGCTTATGCTAAGCTGGGTCATATCTGAGACTCATAGCCCCAAGAACCTGTGTACGCAGATCCATGTCATAGCTGGTAGTGATGCAAGCCAAAATAGCAGTCTATCC[C/T]ATTGGGCACAGGTCTCTACCTGGTGCCAGGAAAGTTCAACAAATCTGTCTGTGAGCACTGACCTGGTGATAGCTGTGCTGACCAAGGTTGATGGATGTGTAGAGGAGACAGACCCTGGCTGGTGCTAAGCTGGGTTACATCTGAGTTTTACACCTGAAGAGACCAGCATGGTCTCTGGAGGAGGGTGGTATTCCCACTTCCACTCCCAGGCTGGAACTTGGGTCTGTCCTACAGTACATAGGTCTCTGTTTATGCCAGAACTTATCTAGAGGCTTTTTCTGTGAGCTCTAACCTGCAGACAGGACCTTTAGGTACTACTAAGTGCTTGGTCTTTCTGCAGAGAACCTGGCATGAGACGAAGACCTGTCCTAGC" 64.9619443400772 5454 0.821880650994575 0.982
"cf_18500" "SNP" "TATCATTCTTGAGGCCAGACTCAGATAGAGAAATATACAGTGCAGGCTCAAAGAACTATTATAAACTTATAAACTAAAATCAAGGAGCACATTCTCCCCTCTTCCCTCCCAGTTTTGCTAACCACATAAGAGGATTGCCTTAGTTTTACCCAGGAATCTTACCTTAGCAAGATACATCATAATTTTAATCACTGGGCATTGTGCCTCCATGAATCCAAGTTACTTAACTGTTATATGTCCCAAGCACTGGAACAGATAGAGTGGGATGGAGGAGGTGGGAGAATCTTAACGTGAATATCTGCAAATTACATTGTCCATAGGAGAGTCTTTGTGCACATTCC[C/T]GTGTAAAATGATTCCAAATTGGTAAACTGTCAGATAAGAAACATAAAATAGAAGAGGTGAAATGATGAAAGATTTTCACCCCTTTGGAGTTCACTTCACTTCTTTTTAATATTTACCCACTATCCATAATTGATAATGGGCTTTTTATAATCAAATTATGGAAATTTACTATTTTATGAGCCATTAATTGTATGGTATTTTTAATCACTTTATTAGTATTTATAAAGTGCCAAAGCTTGCAAATTGTTTACTTTTTATAAATAGAATTATTATATGGCATTCATACTCACATTTCAATATGATTTCTTG" 57.5819398988031 5077 0.765069318866787 0.95
"cf_19267" "SNP" "AACGGTGCATCAGCAGAGGCCAGGAACTGAGGTGAGAGAATGAGAGCCTCAGAAGACACACATTTGTAGTTCAGTTGCAAGCAAACTCTTAAATATAAAAACATAACCAGAGAATTTAGAGAGTAGAACAAAAGGAGAGAAAGAGAGCTCCAGCAGCTTAAACCCAGTGTCACAGCAGAAGGTGGAGAATAAAGAAAGAATGAGAGATTCAGGAAACAGTTAACACTGGTCTCAGTACTGATTAGAATTGCAGTCTAACCATATAGGAGTTCTGCAGTCTGCACAGTATATGGGGACTAGGTAAGTTCTGTCTTCTCCCTGGCATTTCATCACAGTGTAGTAGCAAGAAGGCAATTTCAAAAATTTCTA[C/T]CTGAATCTGCAGCTTTAGCAGCCAAATATCCCTACATTTTCCTATCTCCAGGATTCCCCAGAAAGGGTTATGCACTGATCCAATGAGTGCTCAGCTGGACAGCTGGTTTTGCAATGGGGGAAAAACTTTGAGTCAAGGATGCAGAGAGATGTAAGTGGTGAGAAGCTGGTCAGAGTCACAAGGGGGGGAAAAGAAATCCCTTCCCATTTGTTGCAGTCAATCAGGAAGCTAGCTGTCAGATCTCCAAGATGGGAAAACAAGTCATTGCAAGCGATGACCTGCAAGCAT" 92.8069162553672 6321 0.95253164556962 0.979
"cf_1934" "SNP" "CAGGCACTAACTTGAGTACAGAGCAGCCACCACTTAATTTGGTTGTCCCCCTTTTCTGGCTCCTGGTTTTGAGGGCATTTACTGTGTGTGTCTGCCCTACACGAAGAAATCACTGCACACTTCACCAAAGAAATCTTACATTTAATTGTGATAAATGTTAAAGTGGCATAAATGAACATGCTTCTTAGTGAAAATACAACAGCGCCTCGCTCTTGTTTTCTTTAACAATAAACCATTTTCCTTACTCCCAAACAACCCACCATGCCTAAGTCCTGGATGCATGTATTGCTGTTTTCAATGTGTAATGTAGTTCTATGTGAACCCATGTGCATC[G/T]TTTTGTTAACAAAAGCTATGTCTCTTTGTTGGAATATGTTATTAAAGAGTTGCGTGCACAGCAGCAGCCTGAGGGAGTAAGTGAGAAGCTTCAGATTTCTGGTCCCAGGCTCCCATCCCTGCATTCTCAAGCTCAAAACCAAGTCCTGGAACTCTTCAACCCTAGCCAGGAAGGAATTGGGAGGCCAGGCTTCACAACCCTGGTCTGCAAAGGGGACTTCTCCAGAAGGAGGAGGAGTCTGGGGCTCTGCTCAGTCCTGGCCAGTTCCAGAATAGGGCCTGGTTATCTGCTTTCCTCAAAAATGGTTCTCT" 57.7769447986622 5095 0.767781796262809 0.945
"cf_19688" "SNP" "CCCTCTCCCTATCCACAACCATCACTGTGGCAGTCTCTCTCCAGATACTTTGGCTGGATGTCCCAAAACTCCCTAAACTGTGATTGTTACTCACTTTCAAGTCTTCAG[G/T]GTAGCTCAGTCTCAAACACTACCTGGCAGCGGTTCCCTGCAGTCAGTTGACAGCTCTTGGAACCTGAGCTCTCTGCCAACCATACATTCAGTGCATTACCAACAAAACAATAAACTGGAAGGTAAACTATACAACCAAAACTAAAACTATTTCTAAATAATATGAAGAAAAATCAAATTCAACTCAGAAAACTGACTAAATTAATTGAATGCTAAGTAAAATACTCCAATTTCATTTTAAAAAATGATATATTTTAGTAGAAATTATTAAATCATGGAGTAGATTGCTTTTCTGGCTTTAGATTGTGCAAATACTTATGGATTTCTCAGTTCAAGCTCAGACAAATTTAATTGAATAACCACTATCACCATTAAAATCCTCTTGGATTTCTTTTACGTAATATTCGG" 65.4547249596404 5478 0.825497287522604 0.905
"cf_19729" "SNP" "TGTCTCATCTGTTGCTAATTCACATTGCACACAGGCTCGATGGGTGTGGGACTGGAGGACTTGTATCTGTGTGTCTAGTATGGCTTTGTGCAAAAGGTCTTGGGTGCATGTAGAAAAGGCAAGAAGACTAGGTGGGCATCCCATAGGGGTTTCCCAAGTGTAAGGAGGCCAAGAGTCAAAGTAGGTTATAGGAGGTGTTCTGAGCAGCTGTCAGGAGCCTCTCACCATGAGAGACGTGAGCCGTTTCTCTGCATGTCGTACACGTTTGAGCAGCATTTTCATTTGATCGCCTTTGTCCTTCTCAATACCTGATGCAGGCAGTGA[C/T]GCTTGGAGAAACAGTAGACTTTTGCTCCAGTCTGCATTCACACATCACCTCATACAGGGAGGATCTGGAGTGAGCCCTGTTTACTGGCCTGCAGAATTCCCTTTCATTGCTATTTCTTTGCGCAGTTTGTTACCCTGATTATAGGTGTTCCCAAATCCCTTATTATAAGAACAAGGCAAAGTCCCTGGAGTCACCTTAGCAGCAATCAACCCAGAGCAGTGTGTCCCCTGTCACTTTAGCAGTGCGACCCACAAAAGGTCTGGGAGGAGACACTATTAATCCAAGCTCTGCAGCCTCGCACCCTCCTCCAAAGTTCATCCTTCCTGACATCAGGAT" 65.2182674277149 5468 0.823990355635925 0.995
"cf_19845" "SNP" "CCTAATTCCGACTTCTCATGAGCCTGGGGGGTACCTTGACCTTGGGCTTTTTCTCTATACCTATGCCAGTCACTGTGTGCTCAGAACTCCTGAGAAAAAATGTGGGGACACCAGCTCATGTCCAAAGTGACTTGTGACTCCAGCGAGGATCTCCTCTGTGCCACACAGCTTCTCAGCCACTCCTCAGAATGCTCACGAGATGGGGACCATTATGATCCCATTTCACACCTGAGAAAACCACAGCCCAAGGAAGAGACGTTTATCTGC[A/G]CCACGCTGGTAGTTTTTAGTGATGCCAGGCTCTGAATCTGAGAAGAGTCTAAAGTAGGGGTTGGTGAACGTTTCTCTGAAAGGCCAGATGATAGAACATTCTTCAGGCTTTGTGGGCTCGGTCCTAACTGCTGGTGGTGCTCCTTCAGTGGGAAAGCAGCTATGGATAATGCACAGATGGGCCAGTAAAACTTTATTTACAAAGAGAAG" 87.9057801685754 6214 0.936407474382158 0.973
"cf_19907" "SNP" "TTATAATTAGTCAGTGACTAATAGAGACTTCTGGACAGTTTCCCTTTTCCTGTCAATATTCCCTTATCACTGAGTTGCTATCGTCTTTCTGAAAGTACATCCAGAAGGTGGTGTATGTGTTGCCTCTGCCTCAACTCCCCTTTTAATTGCTGCTTAGCTGAAGTTTCATCCTGTAGATTTCTACCTAAGTTTCACTTTTCATGGGTGTACTTCCTGAGGCCCCTAAGGTTTGAGGATTCCTGTTAGCTTCCACATCACCACTTGGTGTTGAGTTGACTTGCTCAGCCACTGCCCTGCTCAGGGCTGGATGCTGTGTTTCTTCTTCAGGAGTCCCTACTAGGTACTAAGTGATAAAGGATATCATCAGGCATTTCTGGCCTTCCCACTGAGGGTTCAGAGCTGTCTCTCTT[C/T]GCTTATATGCACCCTGACACAAGAAACCCCCATTGTGAGAGGGTTGTGTCAGGAGGCAGCATTCAGAATGTCAGAGACAGGCAGCTAAGTTTTGACGAAAGGCTGTGCTTATGCTCATCATTAGCTTCTGGCAGATTCTCCAGCTCTTGAAGTCTTGACCTCCCTTTTTGTTAAATGGGGATCCTGGTGGTGCATTACCAGGTTGCCATATATGGACAACACCAGTGAGGTGTGTAGCAGGTACCAGCTAGTGTTCATATGTCCTGAGATCTTGGTCAGCCTGCAAGTGCGAGAT" 98.989658316255 6413 0.966395418927064 0.937
"cf_20092" "SNP" "CATAGCTGAGTCTTAGTTTTTCTGAGCCTAAAATGAGTTTGGGCTAAGTACAGACCTTGGTCCTTCCAGCTGTCACGGGGATAAGGCTTAAATTGAATTGGCTCATAGAAGACCCAGCAGCTGAACACTCTAGCTTAGAATCAAACAACCCAGAATCCCATTTATACCACCTGCTAAGTGTATGCCTTGGAGCAAAATTGTTATTAAGGA[C/T]TCAAAGCCACAGTTTTCCTGGTCTGTGAAATGGGAATGACAAATCACCATTAAGCGTTCAATGAAAGGCATGTTGAGTGTTAGCCCTGCATCAGGCAAGTAGCAATTGTACAAAGCAGGAAAACCATAATTGATCATTGAAGTGGGCAAGGTGCAAAGTTGGAGGAGCTTTAATAAGGAGTCTGAC" 97.9107924387998 6395 0.963682941531043 0.985
"cf_20778" "SNP" "AATGTATGACAGTAACACTGATCATCTAGGTATCCTGTCCAGGCTTTAAATAGGCACACAGACAGGCCACCCAAACTGTTGACATCTTTCACTGACCCTCCAAAGCAATTGTGAACCTAATGACTTTGTTTTGGGATTTGAGAACTGAATTTTACAGGGATTGGTTCCAAACCTGGGTGGTGCTGAGAAAACTCAGCCGCACCAGAATTTGGCTAGGACCACCAGACGTGTTTCATGTGAGGGCCTTTTCCCATAATTTGACCAGCATGGTTTATGAATGTTCTGGGGAGGAGAAAGAAGGTCCCTAAGGCTGACAAAAGGGCCATGCCCTGCCGGACTAAAAGACCACACAGCC[A/G]TCCTTTTTCCCCTCTGAGTATTTATAGTTAGAAAACCACACCACCTCTCTCTCCTTCGGAAGCTGAGGGTGAAAGTGGAAAGAGCCAGAAACGCAGATTGCATCCTACAGCTGAGAAAGCTTCACTCTTGGAAAAAGCTAGAAAATAAATAAATAAGAGGGAATATCCAAATGGGATCGCTCTTCAAACACACAAATGATCTTATGTTAACAGTTGGGATTAAACAGCTGTCTCGTGGTTATGTGATCATAACAGATG" 34.2940692139304 3524 0.531042796865582 0.953
"cf_20808" "SNP" "TATTAGGTTGTTGTGAGCTTTGTATGTGGGTGTGAATTTTATTTATTTTTTGCGGTGCTAGGAATGGGCCTGTGCCCACCAAGCTACACCCCAGCCTGTGTATGCATCTTGAGTGTGTTCGCAACAGTGATTGTGTTAAGTGCTGGGAAGGGTGTCAGTCACAGCACTCAGTCATCAGCCCTTCTTGCTCTATGCCGTGAGCGTTGCCGTTGCCCAGCGCTGTCCGGGGCATGCACTTCACCTCCAGAAGCAGGGAGCCGAATCCAGCCATTTTTCAAGTGATCAACAGAGTCTGAGGCCCAGAGACAGGCCGGGGCCGACACAAGTGTCCTCAGCCTGCAGAGGTTGAGAGCCTGGAGTCC[A/T]GGCTAATAAAACCCATTCTCAAGCAGCCTACTTCCTCCTTTAGAGGGTGACGGTCCCCAGGGAGCTGGTGCAGGAAGAAATTTAAGGACATGTCCCAGACTGTCCTCCCTTCCTCAGCGGGGAGCAAAGTCATACAAACAAAGTCAGGATGGGGTTGAGAGAAATTCCTGGATGGTGGGAGAGCTGGTGGGCAGATGAGAGATTGAAAGCAAGGCAGAGGGATGGGAAGGCAGAGGAGTGGTAGATGGAAGGACACACTTGGAGCAGAGTCAGGGGACCCCAGGTTTTCTTCACCCACCAACTCCCCAAAAGTCCTTGGT" 50.7078107012584 4701 0.708408679927667 0.974
"cf_21421" "SNP" "CACCTCTTTTCTTAAAGTCCTACCCCAACCCATAGTAATCCCTTCTTTCTCTAAATCAGTAGCCCATGTCTTTACCACTCATTTCCCACTATGAGACTGCCTTGTGTTGCTTATTCTCTTTTGATATTAATTCACAAATTAGTTTTCAGACTTAACAGATTCTAGTCTATTCTGACAGCAGAACATCCTTTTAAATACACGGTTAATATAACCCACCGGGTCTCTATGTCCTGGCTGTGGAGTTGGGATGATCTGCCTTCTGTCTTGGATCTATTACTTAGGCAATGGCTCAGTTATTCCAAACCTTACTTTCAAGTTTTATTTAATACTCATAAGAATTTACTTTACTTTGGGGTTTATAAGGATTGAATGGAACAGGATAGTATTTATCAAACATTCATTGGTGTTTTATCTTAATGGTTTATTTCTTCCCACTTTTGGCCATTCCTCCCACTCACGAGCC[A/G]GGCATTTTTTCCTCACTGTTTCAGGAAAGAGATTTAAGAAAATAGGAGTCTTGTTACCTTTTGAGTTTGAAAGACTTAGCTGGGAAGGGGAATGGAAAAGATTCAAGATGTGATGAATAAGAATAAAGTTTTTTTACTCCAAGGTTTGGAAGAAGTAGTCTGGGCTGGGGAGG" 79.9959112323578 6011 0.90581675708258 0.936
"cf_21544" "SNP" "AGTTCTGGAGGTTGAAGCTGTGACCTCATGCATGCACACAAGTGATCTTCCACAGAGCTACATCCCCAACCCAATGGCCTACATTTCTGTGAGAGGCATTCCTGAGCCTCTGGGGTAGCCAGATCTGAGAGACAAACAATGGGGACCAACACTGGCCATTGTGAAGCCAAATGACTCATCTCTAGGATTGAGTGCCCCTTTGCTGGCATGCTTGCACCCTGCAGTGTCAAACCTTTTGCAGGCTCCTGTGCACATGTGTAAGTGTGCAGGGGGAGGATGTTGAAGTGACAGAGAACATCTGAACAGCAACCTAGATTGAATATTC[C/T]ACTCACCAAGTAGATGAGGTCCAGCTCAAATTGATCTTACTTAAAGAAATAAACACTTATTACTTATTTACAAATAATAAGTATAGTTACTTATTACTTACTTATAAATAATTGTGACTTACATCCATGTACAGTACAGTAAAACTCATATCAGTGACACTGGTTTGCAAACCACCCCCAATCAGAGGGGGCACTGTGGACTAACTTGCAAGGTTCTAGAAGGTTCTT" 57.6076552431988 5084 0.766124171187462 0.964
"cf_22025" "SNP" "CCTGGCCCTGAGCACGGCGGCACCTCCCACACCCCCTGGGCCAGGAGAGCCACCGATGGAGGCACACACCACGGGGGCTTCTGGGCAAGTGACCCTAAGCACAGGAGGAGGGAGGGATCGTAGATGGCTTGGAAGAACAGAGAGGCGATGAGGGCGGCAGGTCTAGGGAGAGCCACGAGGGAGGGATGGCGGAGGCAGAGCCACGACCCTCAGCAAGGGTATGTGAAGAGGGAGGTCTGCCTATCAGCCCACTGAAGGGCGACCTGTTTCAGCGCAGCTGCGCAGCACCACCGCCATCAGGCATCACATTACAGGGCTGAGCTCCAGGCATTAGCTGCACACGAGT[A/G]CGCTATTCAATGACCCTCAATCAAGGGGCCGGTGCTCCCCCTTGGGCACAGCCTAGAGCTGCACCCCCAGGTGTTCCAAGCTCCTTCACAGCAGGGCACTGCCTCCTAGCACCTCAGAACCCCACCCTCTGCTCCACAGCCAAGCCTGGGTGTCTGACCTTGCTCTGCTCTCTTTGGGAAAGACTTTCCTCTTTCCACAGCCTCCAGATTCTGGAAAGTCTCCTTCCTGAATTCAGTGTCAGTTTCCAGTGCTAGGTCCTTCGGAGACCCTTCTCCAGCTTCTCCTCAACCGTCCTTTCTAGTCCACCCCCCT" 59.4410875234777 5181 0.780741410488246 0.956
"cf_2249" "SNP" "CTTGCTTATGATATTTTCTCAGATGCCAAAGTGCCATATTTTGGGATACCATGGTCTATCATTAACCTCTCTGGACCTTAATTTCTTCATCTGTAAAATCTATTTCTTGGGATCGTTGTGGAGATTAAATCAGCTAATTATATAGTAGATATATGCAAAGCCACTAAACAGTCTTTTCTCTAGTAAGCATCAGTTTGTTATTTACTATAGCAGCACTATGTTGAGAATGTTATTTCCTAAGCATCTAAAACCTTTGTTAAAATTGCTTGACTTCATAAAGAGATAGTAGACAATGAAATAGAAAGAAAATCATTGCTTTCAAGAAGCTTCCACCCAAACAGGGATGGGCAGTTTTTGAAGAATGTAAGTAAAATATGTAATATGTTATATGGTGAAAGTGCTATAGAGGTGAGCAAAACAGGCAAAGGAAGTAGAGTCAGAGGTGAGGTTTCTATATTTAA[A/G]CATGGTGATCAGGGAAACTTGTGAGAAATGAACATCTGAACAAAGATTGTGCATAAGAAGGTGAAGGAGTGAGTCATATGGGTATCTGGGGGAAGAACATTCCTGATAATGTGGGCAGAAAGTACAAACACTGATGCATCTGGCAAGTCTGAGCAGGAAGATTCCCAGATGGATTTCCAGAAGAATAGGAGACAGGGAGTAACTTTATGGGAGGTAAGAGAGTTAAGAGGGAGTCAGA" 103.473628225028 6472 0.975286317058469 0.965
"cf_22600" "SNP" "ATTGCCATTGCACATGCATAATTTTCACCTTTTGGTTTACAAATAGGAGTCTTAGTGTATTAATCAGAATCCTCCCGTGAACAAATAGCTAAAATCAACTCAGACCAGGGTAGGTGGAAAGAGCTTTGAAGGGCTCACCAGAGAGGCCAGGAGGGCACCACCGGGTGGTGGGAGAAAGGCCCAGGTTAGAAAGGGGAAAATTCCAGCTTGAGGTGCAATGCCCTGTGGTTGTCATTTTGACACTCTAAACACTTTCATCTTGGAAGCAGTGTTTTCTAAGTGGAGTCT[A/G]ATGGGACAATGGAGTATGAATCAGAAACTTGGAGCCTGGGCTCAAGGGCTCCTTGTCCGTCTGGACTGTTTTCTCTGGTCCCTCACTCAGCCTTTGGTGCTTAAGTCTAAGGTTGCTAGATTTAGCAAAAACAAAAACAAAACAAAACAGGATGCCCAATTATATTTGAGTTCTAGATAAACAGTAAATAATTTTGAGGCAGAAGAATGTCCCATATATAGCATCAGATAGTCTAAAAATTAATCTGTTGCTTATTTGAAATTCAAATTTGGCAGTGTCCTTATTTTATCAGGCTGCAGGCTGGCCTGGGTTGGGCACAGGTAGAGTCTGGGTTGATAAGAAGTGGCCTTGGGTGACCTCAGGCTGAGACCAGTGTGAGTAGGGT" 57.0609046782635 5049 0.760849909584087 0.94
"cf_22633" "SNP" "TATGCTTGCAGGTCCTCTCCAGGGCCTGAAGACCGTGGCCTCATCAGGCAGATACATCTTCAGAAGGAAATGGCAAAGTCAGGTTTGCTTTCTAGGGATGAAGCCGCCCAGAAGCCCAGGCTCCACCCCAGCTCTGCTCTGGGCTCTTCCTTCCTCCACCCAGCACCAACTTCTATTGGGAATATTATAATTTAAAACAAAATTTTTTTGGCAGTACTGGGGGTCGAACTCAGGGCTTTGCGCTTGCTAGGCAGGTGCT[A/G]TACCACTTGAATAACTCCATCAGCACTTTGTGTGTTGGTTATTTTATGTTCGGGCTGGCCTGGAGCACAATTCTATTTGTGCTTTCCTGCATAGTTGGGATGAGAGGCACATACCACAGCACCCAGCCATTGGTTGAGATGGGGTCTCACAAACTATTTGCCTAGACTGGCCTTGGATTGTGATCCTCCCAATCTCAGCCTCCAAAGTAGCTGGGATTATAGACGTGAGCCACTGGTGCATGGTTTCCAGTGTGGTTTTTAAAATGAAAGAAAGAAACAAAAGAAGGAAGCTCTGGCTTAAAGAAAGAAGTGGATTAATTAAAATGATTGTAGGCTTTCAACAATCTAAGAACTTATTCTAAAGATAAAAACCTTAGAGATGTCGACAGGATCTCTTTGCAAGGAAGTTCATTACAGTGCAGTTTAATGACA" 55.5728318357323 4964 0.748040988547318 0.948
"cf_22669" "SNP" "TGCAGGGTGATTCTAGCTGAAGGTTTCATTTCAAGGCACTCTTCTTCAAAGGCCATGAAAGCCACAATTGAAAAGTTTCTTATTTACCTTAATCAGGTTTTATTCCTCTCTCTTACTCAATACTGAGTGTGTAAATTCTTGGGGTGCAACCAGTCAAGGTCCTTTCCACTCAGCGCCTTCAACTCCTGCTTGACTACCCCTTATGACCTCACAATTAGTCTCTGGATATTAAAATGCAGATACACGAGCAGACTGTGATTTCAAAGGACGATGGGTCACTGGGTGCCCCACCGAATGGCAACAGAATGAAAAGCC[A/C]CTCCAAAACATGAGCTAAGGTAATAAAAAATTTATACTTTAAAATGTCTGTGCCAATTAGCAGAGATATTTATTAGGTGCATCATAATTTTCAAGTCAAGTTGCAAATTCATGTTTGCTGAATGTCACAATGCTGAGAGAAACTGTACCGTCTTTACACTGAATAACGACACCCAGTTTCTGGCCTTATTACTATATTTTTTTAATCACCAACTGCAACACGTAAAACTAATCTGCTCAAGCTA" 57.5301481205937 5073 0.764466546112116 0.979
"cf_23197" "SNP" "GTAATATTTATCATTCTTCAGCCTTATAGACTTTGTCTATAGGCCTCAGGCAAAAGTAGTTAGCTAATCTCTACTCCTCCTGCATTACAATTGCATGCAATATCTTAAAATCTTCTTAATTCAAATTAATAGAACTAGATGGTTATATGAATTATTACTTTGTTAAAGTAGTGTGAATTATTAACATTTTCAGATAATTTTATTACTGCAGCACAAAATATTCATTTTAATATCAGGAAAGCATACAAATTGCTATTTCAAGAACTTGCCACCTGCCTAGGTCTATTTGATTAAGTCAGCAACTTTTCACTGAGAAATTACCATGTCCACAATATGGTGTGGAATAAAAAAAAGTTAGCTTCTATACTGAAAGAGTTTACAGAGTTCTCAAACCAACACACAGACTTTGAAAGTCTTGAAAGCAGCAAGAGAGAAGCAACTTGTTGCATTCAAGGGATGATCAGTCCTGCTATCAGCAGATCTCATTACAAGGTTGTAGGCCGACATA[C/T]TCAAAATACTAAGGAAAAAACAACCTGTGAGTGGAGAATCCTATTCCCAACAGAACTGTCCTTCCAAAGTAAAGAAATTAAGATGTTCTCAGGTGAACAGAGAGAGAGTGGGAATTCATTTCCACTAGACTAGACCTGCCCTGTAAGTAGT" 65.5582259381184 5481 0.825949367088608 0.95
"cf_24415" "SNP" "GCACAGTTCCATCTCCCTTGACCCATCCTTTGGGCTTTGGCATCACGCGGCACTGGAAAGTTGGACTCTGGAGTCGGCATCGTGCACCTAGCTCCTCACTGCTTCCCAGTTGTATGACTTAGTAACTTCACCTCTCTGTGTGTCATTTTCCCCGTAT[A/G]TTAGACTGGGATAGTCATTAGAGCTGTTGGAAGGCCTAAATAATTTTCATAGTCCTTTGGACTGTGTCAGGCATATTCTAGAGCCTCAACATAAATTCACTACTGTTATTTAAACAATGGCCAAACCACACAAAAAAGTCTGGGACAAAGTTCTGATGCACTAGCTGGCATAGTAGATACATGGAATAGGCAGACCTTGGGGAACCGAGGGTTGTTAGTCAATAATTTTGGGATACAGACAACAGCCCTATCCTGAAGACGCACAGAGAAGCCTGAGGACGCTCGTGCTCTTGGCTCCTCCTGGACTTCACTGGATGTTCTCAGTCACAGATGTAACATGGGAGTTTATGAACCAAAGCATCACTGTGTGACAGGGTTTATTTCAGTCATGAAAGTTTTCTTTTTCTACACTGCTCATTGCATGACTTTCGGGGAAACATTTCAGAGAGCCATGCCACTTAAGTTGACAATAGCACGCTTGTTGACCATAAGCCATTCTTTCCAGATGAGGTGTTAGCTGGCCCTGGCT" 61.4356891452116 5272 0.794454490657022 0.972
"cf_24583" "SNP" "ACTAGCAGGACAGGTTTGTAAACTTGTAGGGCCAGTAGCCAAATGGAAATGCAGAACTCTGTTCAACATTATTACGAATTTCAAGGTGGTATAGTAGGACCTTGCACCAAGTACACAAGTTCACACACTGCCTTCCTGCCTGCTGCTACTGCCTTATAAGGATGGAAGGCTGCCCTCTAGTGATGCAGAGAAAGCAAATTCTCCTTCTAACTCTCACTTTTTCCCCCACTTTTCTTTTTAATCCCTCAGGTCCAGTTGAGCTTCCACAGTTGGTTTCTGTGCGTATTTTGTCACAAATAAATTGATATAAAGTAAGTTTATGGGCAAGCCCCTTGCTCCCTGTGCCTTACCGTTGCATAGCAGTCTTGCTACCCAGAGGCGTAGAAATGAACTAGAGGACTCCTTGGAGTCCCTTTAGTGGCGAGAGTATATTTCATACTCCTGGCTTTGTACTAAAGGGCGTTTTTCATCT[C/G]ACTTCATGTTGCCTAGAGGTTATTATTTTGTTTCCTCCTCTGTTTTCCCAACCCTTTCAAAATAGAAACTATCTTGAACCTTTTAAAAGACATGTTTAGCCCCATTTGATTCTAAAACACAGATAGAATAACAATGATGATTACAGTTGTTCACATCTTTGTATTACATACAGAACACTGACAAGCAGCAAAAACAAAACAAAAGAA" 36.2611830503928 3684 0.555153707052441 0.906
"cf_25160" "SNP" "AAATTTGGACCTACATGACTGGCTGGTGTCCTATGCTTTAAGTCTGGGACATCAGTGGAGAAGATCAAAGTGTCTGGGATGAGTTGAAGAGCTAACTGGGGTTACTG[C/T]TGAGAGTAATCCTATCACCTGGGCTCCCAGATTAGTCTAGATCTGATATAATGGCAACTCTAGTGTATTCAAAATATAGCAGTTCAAAGTAAACCAGATGACACTTAGTCACTTTAAGAAAAGATCAAAGGGGTATTTCATAAATGGTGACAGTGTACAATGATTGCCAAAACACAGACTTATAAATAACTCCATTCCCAACCCACCTTAGTAAAAATGAAGGCCCTGGTGAAAATTCAGCTTTTCAGAGCCTCCACACTGGCATATCATGTGTAGTGTATTTTCTTGGGAAATTGCTCCTTATTGACTTTAATCTCCCCACTCAGACATACAGAAAAGGACTTCCTGACATTCTAAAGGATCTT" 83.415073746295 6114 0.921338155515371 0.935
"cf_25184" "SNP" "ATGAACATAAAATGTTCATATTCATGGAAACTTCATGAAATAAAATGGAGTAAGAATCATTGGAATTATCTATTGTTCACTTATTTGGACTGAAGACCTGTACAGAGGTATTAAGTGTGTATCTGATTTGAATATCCCATTCAACAAATGAATTCACCTAAGACT[C/T]AGGGAGATTGACCTTGACAAGATCACCATGCTAGTCAAGGAGGAATGTCCTAACATAAATTGACTCCATTCTATGCTCTAGAAGGGAGAATGTGCAGGGCAGTAGCAGCTCTTGTGTACTATTTAGTTAATAAGATGCTGGCACTCCTTTGTGATGCCAAGGCCCTTAGCACAGAACCTTTTGTCTTATTCCAGCTCCTAAGAGGGGCAGAACCCCACTCAGAAATCTGGCGGTAGAAAGCCTTCCTGGTGGTCGGTGGGGTTGCTGGTTCACATGCCAGGCAACCAGAGGAGCCTCACTCTGAAACTGGCACTTGCTGACCTGTTACTTAGAAGG" 89.7852185650309 6256 0.942736588306209 0.971
"cf_2540" "SNP" "CTTGCAGGATAACCTGAGGGTCCCCGAGTGTCTGGGAGACATGACTCAGTTTTCCAGAACTCCTACTTGGAAACATTTCTCTCCCGGGCCTCTTCTGTTACACCTCATGATAAATGTTCTTTTGGCAGTTTTATAAACAGACTGCTAAAATGTCACCTTTTTAGAAGTGTGACAGGCTTGTGGGCGAGGCCTGCTGGGAGTCAGGTGGCCAGGTGTGAGCTAGCAATTTGACGAGGTGTTGACCATTTGTCTGCAGATTTGGCCTG[A/G]GTTGGAAAATTATGAGGTGCTGTCCTTCATGCTGACCAAAAAAAAAAAAAAAAAAAAAAAATAGCATTGCTGTTCCTGTGAAAGTCACACGTGGGGTTTATGGGCACCTGGTTTTCGTGAATACCTCTGTTCCTATGTGAGGACCATGTGAAAGACACCGCACGCAGGGTGGGAAGGTGGTCTTAGAAGAGAGCAGGCACAGGTAAAATAGGGTATTCACCCAGCCCAAACAGCCATCCCGCAGAGAGAGAGAGGGAATCAGTCATCTCAGAAGTCTTTCTCCGTCCCCAGAGACTAATGTACATTGCTTGAAAATTAATGCAGAGATTGGTTGTAACTGGATTCAGGCTCCTCCACCCCACAGAGCAGATGAGACATTCTGCTTATCACCATCACACAATGGGTGGGACTCTGTGGGAATTCCAGAGATCCCCACGAGGCTCA" 83.8578347563977 6126 0.923146473779385 0.917
"cf_25833" "SNP" "GGCTTTTACTCATAATAAGGAGAACATTCTGAAAAATCAGAAAACACATGCACAATAATCATTTACCTAAAAATCCTAGAACTAACTACCCAACAATGAATTCAGCTTGACAAATAAATTTAACAAGTCACTGATTAAAAAATGGTTCAAAGGTCATAGAAATAGTTTTTGCTATTGCACATTTTCAAACCAGATACTTTGCTTATGAAGAAAAGTCTCACTCCCTACTCCCAGTCAAATGATTCATATATATTCCAGCAAATAACCCATATTTTTTAAGAAGCTGGGGTATGGCAAATTTGGTCTGAGATACACAAACTCTGTCATGCATAATGAGAAGTGACCTGAATTTTCATACCAAGTGTGAAATGTGAGGTGCAGAAGGGTAAGTGTAAGAAGACAAATGTTCAGTAAGAAGTGTGGTGCGTCAAGTGTGGGGCACAATACAGTGAGTTTGTATTGGATACAGCTGCTGTGTTGTTCAGTTTTTCTTTGAGGAAGG[G/T]GAATTAGGGACCTCTGTCTGAAACACCAAAAGCCACGCCTCACTGTACTACTATCAGATGGAAGTTGTTTAATTTATCGTGGGAGAATCTGAGCCTTTCCCAAATGAAAATGGAGAAAACACTACCTTCTCTGATTCTGTCCAACCAGCTACA" 22.8703527469854 2357 0.355183845690175 0.91
"cf_26463" "SNP" "GGACAAGTCTTGTGTGGAACATGACCTTCCTCCATGTCTATGAGTTCAGTGCATTGCCAGTGAAAATCCACCCACTAAAAGGAATGTTTTATTCCTAAATTGCCTAGTACTTTTGGATCAGAAAGTCTAAAATGTCCAGGCCTGATAGTACATGGTCATAATCTCAGCTACATGGGAGGCAAAGGTAGGAGGATTGTCATCTGAAGCTGGCCTAGGGCAAAAATGTGAGATCATATCCAAAAATAACTAAAGCAAAAAAGGGCTGAAGGTGTGGTGTGGCTCAGGTGCCTGTCTAGCAAACATGAGAGCCTAACTTCCAACCCCAGTACCGCAAATGAACAAATGGCAAAAAAGAATCTTTTGTGTAACTGGGGTAAGAGTGTTCCTTGTTAGTCAGTGTAAATGGTGATGAGATCTTTAGTTTTGTAAGAGGCTTACTTATCTGCATTCATCTAAACCCAGCTAAAACCATAAAACCTAGTTCAGTTTCTGATGAATGTTCATCTTAGATCTAATTATTGAATATTGCATGTTATGTGGACACATTACAAGGAAGAAATTTTA[G/T]CTCAGGGATTAATTCTGGTCTCAGCTAAAATGCATAATGAGCTTATAAATCTAAACCTATCTGAGGTAATTTAGTTGTCAAATTGTTCTGTGTGATAAAATAAATGGTTTAAAGCTGACCTAATG" 11.7083018092095 930 0.140144665461121 0.957
"cf_2652" "SNP" "GTGGACTACTAGGCCTCTGTGCACCTCCAGGTCAGATCTTCTGGTGCCACTCACTGAGTAATAGGTTACAGCTTTCTTCTCCTCAGTAGTGAATCTAGTGATTCACTTCTTCATTCTCTTTAAAGGAGAAGCATGGGCTCTCCTGTGGTCAGACACATTGGGAAATGCTGGGCCTTTTTGTGCCTTAGAGAAGCAGGTCTCCTGACACCCACAGAGTGGCAGATTACCAGTTGGTGG[A/C]TGGGTTACCACTCTTTGACAGAGCAGTGGGGACTCTCCCATGGAAGGACTTGGTGGTTAGCACTGGGCCGCTTTGCTCTGTGAGAAGCAAGCATGGAGCCTAGGGTTTACTTACAGGTGTAGCAGTAGGCTCCTAGCAGTGAGTAGCAAGTTGAGGGTGCTCATAAGGTAGCAAAGCTGGCAGGCTTGAATCATCTGGTGCCCAGAATGCAGCAGAGGCCCTGGGGTCTACTTATGTTGGAGTGTGGCCTTCCAGGAGCCATGGCAGCTGCTGCAGTCACAGGGAAACCAAGCTTTTATGCAACAGAAACCCTGCTTGCTGCCCACTTCTAGGAGCCACAGGAGCTGCTGCAATCATGGAAGAACAAAC" 74.0418838606799 5817 0.876582278481013 0.945
"cf_26607" "SNP" "GACAGGACCCTTGTTACTTGAAACCAGTAAGCTGAGGGCCTTTGCAGCACCCCTACCCTGTGTTTGTAGGAGGAACCTAAAGAACACTGGGGCGCTGGATACCCTGTGGTGACATGGCCCAATAACACTAGAAACCTCAGTCTTCAGTTGTCACAGGTTTGACAAATCAAAGGCACCTTAGTCCATCCCAGATCCATTTCCCTCTCCAGTGCCTGCAGCAATGACCCAAATAGCAGAGAACTGGCTCC[A/C]CCTAGTGGCAAAGAAAGGTCCAGATAATTGACATCAAGGAACATTTTTGGGGGATAAAACTTCCCCATGAAGAGGCTCCTTGGAAATTTTAGGCAGGAAGATGACTGCAAAATCTGCTAAACCTAGATTTTGGCTTTCTGAGGATAATCAACCTTTTATAGTTCAGTACTAGCCA" 57.3461558581177 5062 0.762808921036769 0.937
"cf_26793" "SNP" "CCAGGGTAATTTGTAGGAAGGGAAAGGGAAGAAGTGGCTTATTGGTTAGATGGGGGAGTTTTTATGTTCTTCTGCTCAGACATAAATGTCATCATGCCTCCTCATATAGGTCACATGTTTCTTTTCAGAGAGAGCTATCATGTTCTGCTTGGAAGATTTTGAGCTTGTGACCTCAAAAGTCATTAACTGGGCAAGCTGGTTTCTGCACATGCCCATTCTTGACAAGCTGGTGG[C/T]ACTCAATCCTTGAGTGGACTCTGGGGGCTTTTCCTGAAAGACAACCTGAGCAGCTTATTTAAGGAATTTAAGTCTGGGTGAGTCCAGGCCTCAGCTGACTTTTTTCTTTCTCTTTTTTTGGTGCTATTGGGGTTTGAACCCAGGGCCTCGTGCTTGCTAGGCAACATATGAGCCACACCCTAGCCCTTTTTGTTTTTTAGTTATTTTTGTAAATATTGATTCTTATGCTTTTTGCCTGGTGCTAGCACATACAGTGATTCTCTCACCTATGCCTCCCAGTAGCTGGAACTATGGCACCTACCACCATGCCCAGCTTGTTTGTTGATATGGATTCACTTTTTGCCTAGACTGGCCTAAAACCATGGCCTCCTAAGCAGCTAGAATTATAGGTGTGCCCCACCAAGTCCAGCCAGCCAATTTCATTTCTAACA" 54.4247414577854 4906 0.739300783604581 0.95
"cf_27705" "SNP" "CGCTATCTCCTAAATATCAGCATTGATTGGTCCCTCACCTCCTTCAGGGGTGACTTAGAGGTCCCCTTTTCGTTGAGACCCTCCCTAACCTCTACTTCTAACTGCAGCCCACCTTGCCATCACTCCCCCCTCCCTCTCCTGCTTTTCCTGTATCACTTGTCACTTTTGACTGTACTGTCAGTTCTTGCTTTATTGCATGTATGGCCTGCCATTCCCCAGAGAATGTAAGCACCACAGGGGAGGGGCACTGCTGTATCCCCAACAGCCAGAACTGGCACATGGCAGG[G/T]GCTGTGCAAATCTTCACTGAACCAGGTAATGTTGACTCACTTGGCCAAGGTCCCCCAGCTTTTACACAGCAGAGCTGGGTTCAAATCCAGACACTCTGGTGTCTGACTCAGTCTCTGAATGACACACCCCACCAGGAAAGACATTCTCTCTGATTAAGACTTGTGTGGGTATCATGGCAAATGAGATGTTATCAGCAATGGTGAGCCCTAAGCCTTGCCCACTGTCCTGAACCAAGATTGGAACTCCAGGATTCTGGGCGCATCCCCCATCTGACTCTGCAGGCAAAACTTGCACACCTGACAGAGGACCCTTTGCAAACAACACACCTGCT" 35.5997859181168 3636 0.547920433996383 0.94
"cf_27867" "SNP" "CAGAAATAAGCACCGGCTGAGAGTGAAAGGCTGGAAGAAGATTTACCAAGACAATGGTCATCAAAAACAGGCAGGGGGAGCAATACTTATATCAGACAAAGTAGACTTCAAACCTACTTTGATCAAACAAGATAAAGAAGGACACTCCATACTAATAAAAGGGGAACTACACCAAAAGGAAATAACAATTATCAGCCTTTATGCATCCAATGTCAATGCACCCAATTTCATCAAACATACTCTGAAGTGCCTGAAAGCATATATAGACCCCAACACAGTGGTAGTGGGAGATTTTGATACCACCCATCACCAATAGATAGGTCATCCAAACAAAAAAATCAATAAATAAATCCTAGAACTAAATCATACCATAGATCAAATGAACCTAGCTGATATCTACAGAATATTTCATCCAACTTCTGCACAATATACATTCTCC[C/T]CAGCAGCCCATAGAACCTTTTCCAAAATTGATCATATCTCAGGGCACAAAGCAAGCCTCAGCAAATATAAGAAAATAGAAATAATCCCATGCATTCTGTCTGACCACAAAGCATTAAAACTAGACATCAACAACAAAAACAGCAGTAAAAAACACACAAACAATTGGAAGCTGAACAACACATTATTCAACAATGAATGGGTCACTAATGA" 41.6676881383032 4103 0.61829415310428 0.979
"cf_27965" "SNP" "TTGAGCCTCACAAAAATTCTGTGCTAAGTCATTTACTTTAGTCTCTGCATTAGAGAGAAACCAGAAAGTTTTAATGTCTTACCTGAGGTCCCTTAGTGACCTTGAAATTAAGGCTTGGACATGAAATCATTTATTCTCCCTTTATACTATGTATTGCTGTGTACCAAAAGGTGTTTATTTCTTATGGGTTGATATTTAAAAATCTATGGGGCTTTATACTCATTATTTATCCTTGCTCTACTAATATAATAATTACTGACATCATAGAAAGATGCTTACTAATAATATATTAGTGAATTAACCAGGATTTTGTGTTTAAATAACACAAACCTACCTCAAACAAGTAGGATAATTTGGCACACACAGTTTTCAAATCCAAATGGTAAACCTCAGATTCAGCTGTATCCTGTAGTTCAGGTGTTACGCTTCTCCATCTCAGCTCAGTTTCGCCTTGTGAGAACTTCCTGCTCAG[A/G]TGGACTATTCATATGGTACAAAGTGATCCCCAGGAGCTGCAGGCTTACCTGCTTCTTATTGTTGTCTATGATCTCAGAATAGAAGGATGACCATTTCTCTGTACCCAAAGATGCTGAAAGGGGCACCAGTTGACTATGTTTAAACCCTGGGAACAATCACAGAATCATCCCAGAGCCTGGCTCTGATTGACCCTACAGATCATGA" 86.7198541145086 6184 0.931886678722122 0.969
"cf_28031" "SNP" "TAGCCGAGCCAGTATTCAAACCCCAAAGATGGGACTACAGACAAGGAACACCAGGATTAGGGCATGTGCCTTCAGACATCAGATCAATATGTTTTGTTATCATTGATTGATGTTGCCATTGTTGCTTTTGTCATTCTACTTGCACAGGAGGTCCTATGTAAACCGAGTGTCTGAGAAGGGTATAAAGAGGGAACTCTTCCATTTCCATATACCCCATTCCTCACTTGTCTGCTGGATTAGTCCTGCTGGAAGGACGGGCAGCCTGAGGTCCATATTTCTTGACAGCAAGCCTGTGGTGGAGCCAGCTGCATTGCTTACTCACTTCCTTGAGTGTTGCTTGTCAGTTGATTTCTCTAAGATTGAAGCAGGCTCTTGAGAGTTGTGCTCTATAAAAGTTTTCATTCTGGCCCATTTGGGGGCAATAAATGAGGAGCTGTGCTTGGCTTAGCCTCTGCTGAATGCAGGC[C/T]CCTTGATACGATGAGGAAAAGGGCACCTCTTCCTGTGCTTGGGGATTCCATGTCAGACAGAGGTGGATCTGTGTGGACCTCTACAAAGTCTTGCTTTCCTCTTGCATCTCACCTTG" 101.518065349737 6448 0.97166968053044 0.949
"cf_28216" "SNP" "TTCAAAACCTTAGATTTTCCTTAACACTCAACTGGAATGCCATAAAAAATTCAACCAGAAGCACCACAAGGTACATTTTGAATTTGAAGAATAATCTCTGTGTGCTGAGAAGGATACACGGGCAAATGATATGGGAGGAAAGAAGCCTCGTTGTGAGACATTATTATACTCAACGCAGAAGTAGATGTTGCTAATCATGGTGTATAGTGGTACAGGACAGGCAAAGGAGATAAACACAATCAGAGAGCCAGAGAATAAAAAGGGTAAATTTGACCCTTTCTACATAGAGAAATGGAAAAATCAGGGTTCGATTTCCATATTTAATTCCCACACACATGC[A/C]TTATTTTCAATGTGCTACAAGGACATTATTGATATGTTTTTTTCTCTCATATACCCTTCTTGAAAAAATGTGTAAGTATAAGCAAAGGATTTAATGAAGGAAAAGGTAAAACTACATGAAAAGCTGTTTTTGAAATAAGCAGAAATAGTATTAGCAGAAATTTTTGAGAGTTTCTAGTGTGGTCAAAAAAAAGGTGAATGTGTGTGGGTCTGTGTTATCTGCAAATGTCCATGTGTTGTGTGTGTGTTTGTGTT" 45.9369966278527 4421 0.666214587100663 0.957
"cf_29344" "SNP" "TTCCTTCAGTCCTTTGGACAAATTTTCAGCAACTGTGTCTTCTTTGTAGCACACTTTTATGGCATCATCATAGTCCCTTACCTTTGTCTATGTAAAATGATAATGATCTCTGATTATCTGTTATATCTAGTATGTACATGGATTATAATTTTCCTGACCTGTCCACTTTACACAGTATACTTTAAGTGATGTTCCAGTGAAATTATTAAAGTCTTTCCCTTTCCCTGTCAAAATTGTCCCTGTTAAATGATAAGTTATTTTGTCACCTTACTGCCACTCAAGGAAAAAAATCATGCCTTGCTCATCTCTTTCCATATGG[C/T]CTCAACACACATTATGGCTGCACAATTTGATGAATAAATAACCAGATGAATGCATGTGTGTATGCATGTATGTATGTTTTCATGTATGTGTATATTCATTCATTCATCCATCCAAATTATAAGTCCATCTG" 23.0860526487103 2388 0.359855334538879 0.968
"cf_29577" "SNP" "TGTGAGGGCTCTCCTGGGTTAAGACCCCATGCACACAGCCCATACAAGGACAGTTCACTGTCCTCTTCTCTTGTCGTTGTCACTCTAAAGAATAGTTGAGGAATTGAGAGAATGCACCCTGCTCAGAGGGCAAAAGAAGGACTCCAGGAGGCTGCAAGTGCTCGTGACAGAGATAAAGGGAAAGGTGGTAACAGCCACAGAGCAAGAAGAAAGTCCAAGACACAGGGACAGACCAACACTGGGACAGCCAGGGTGCCCAGAGATGAACAGAACAAGAATGATTGATTCTGACACAGAAACAGATAACTTGAGGGAGCTCAGCGGCACAGCAAAAAGACCAGAGCTGCAGAGGGGGATCCTGAGCTACAGGAGGCAGCTGGGGACACAGCAAGTAGGACTGGGGTCCCACCCTGATCTGGTCTGCTCTACGGGACCCACTTAGACATGGGAGG[C/T]CTTAAAGCTCTGCTCACCTTTCCACACCACAGGTAGCAGCAGGACTGGGTCTTGAGGATGAAGACATCATTAGAGTTGAGGGATGTGGCCCGGGGTATGACCTCAAAGGCCTTAGTGTTGTTGGCATTCGTTCCCTGGACCTGGAAGAGCCTTGTGGAAGGCACAGGCTCTGTGTTGTTAGCTCGAGAGGGGCCTCCCTGCAA" 64.7810888491441 5446 0.820675105485232 0.949
"cf_29916" "SNP" "TCTATGCTTGCAGGACCAGGCCTCTGGCAGGCCCATTGCTACCAAAACAGGGTTGCTCATCCCAAACTGTGGCTTTAAAGGTGAAAAAGTCCTTCCTTGGCTGCAATGTGAAGTTGCAGACTGACAGGCTGAAGTCCCACCAAACTAAAGTTGAATTATGAAATACTTTTCAAGATTCTAAGTGGTATAATCCTGCAAGCGTGAAGTACCAGAGAAAGAAAGCTCGTGACCCGCTGTCAGGAGAGAATGGCTCTAAGTGAAATGTAGTGATAATGGTAGGACAGACAAACAAAGAAGCATCATAGAGCATTTACTCTGAGGCAGTTGC[A/T]TTGTTGTCTGTGTTTTACACACAAGGTCGCCAAGGCTTGAGGGGATGAGCACGTGCTGGTGGTGTTGGTAACCAGGGCTCTTTCTCCTGGGAGAGGGAGACAGGGAAGAGAGAAAGAGAAGAGCTCTGGTGTGGAAAGAGCTAAAGGAAGTAGCAGGAACCCATGATTTAGACAACATTCCCAGCTCCATCCACCTAAAGGGCCTAGCAGTAGTGACACCTTGGGGCCATGAGCATACCCCAGTCAAGTCATGCTGTCTAACTTCCATCCCCACCAATGGAGCCAGCTGCAGACATAGAGCAGGAGATGCACAGGGTGGACAGGGCTCCTGGTACTGGAGTCAGGAAAAGGCTAGAGAACTCTTTAAAAAAAGATACGT" 62.9631620229514 5359 0.807564798071127 0.969
"cf_30002" "SNP" "CCTGAAAATGGAATTTTTTTTTCTTTTCTTTAAGTGTTTGTTTCTCTTCTTCACTTTTTGTTTGTCCACCATCTTTCCCTGTTGACTTCTTTGGTTCTCCTTTTTT[C/G]TTTGCTTTTTCTTTTTCTTTTTTCTCTTTCTTTCTTGGTTTTGTTAGTCTTACTATTGTAAGTTAAATAATACTAAATTACACATAGACCAAGGACAGAAACAGCACCAAGTGGAACGATGAGAAGATGAAAAAGGAATGGAAATCATTCTCCCCCCCTCCAATAATAAATTAATACAGGATTCAGAGGGAAATGAAGAAAATGGATACCTAGTTCCAGACTCCAACAAAGCAAAGATAAACTATGCCAAGGAACCCAACAAAGACCACAAAACACCATGAAAGAAGAAATCCTGCAAGTGCGAGAT" 85.2734705555211 6151 0.926913803496082 0.905
"cf_30128" "SNP" "CAGGGTTAGACTTATCTCTGGGCAGCAGGCAGTAATCCACTGATAAGTTTAAGTCCTAGGATTTGATCTTCAGTGAAATTCTGTTCAGAAATTTTCTCTTAAC[C/T]AGCTGACTTTCTTTTGCATCATTCTAAGAAGATAGTCCAGGTCTAGGAAGTTTTACAAACAAAATTTCCATTCAGATATTATTTTCCTCTTCCCACAGTTCTATTCAATGATGCCCTTCATGTAATTTAATTGAACATCTTTAATGTGCCACAGGTATAGTAAGAAGGAAGAAAAGGGTTATTCAAGTAAAGCCTTATGGCAACAGTTTCTGTCTTCTGGGCAAATGACCTACTTCAAATGTTGAACACTTACTTTTGGATTTAAGGAATGTTCTTGATGAGGCTTGATGGGTCTCCTTGGGTAAGAAGGATGAGTCCTTCCTTTGCTCACTCTCCATGTCTAACTGCAGAGCCACTCTAGTCAAAGCACTGCTATTGGTAGAGCAGTAAGTGAAGGCCTGTGAATTCTTTTCACTCACAGGTCTCCAGCTCTCTCTGCCATCCCCAGAAGTACCTTAAATGTCCAGGCAGAAGCAGAGATGGTTGGTTTTTCTCAATTATTCTTATTGAGAGGAGAAATAAGAATACCAACACAGATCTCTTCTTAGGATTGGAGGTTCAGAGGCCCTGGTGACTTAATGGCTAAATTTCACT" 12.1628408783313 986 0.148583484026522 0.904
"cf_30147" "SNP" "ATTGATAAGTAAATCTCACGGGAAAAGACATGAGTGGTATAATTAGGGGCGGGAGGGGGACTCCACAACAACACAAACACAGGAAATGCAGTAGCTCATGACTGCTGCTTACGTATTTGCCTCTGAAATAAGATTTCCTGTACCATCTCCTTCCTAAATCCTGCAAAATTGTGGGAAAAATGAAGCAACTGGCTTCAGGAAAATATCCTGAAATCTATCTTGGGCAGTAAGCCTCTCTGTGGTCAGTTTCTTCTGCTATGTGCTTCAAGGTTAAGGTTTTTACTCAAACCCCTAAAAGACACACGTGGATCCAAAAGTGAACACTGGGAA[A/G]TGTACTGAGAAAGTTCTGGTTCTTTTCTGCCTAGAGGCATGGAAAGCACAGGCAACCTTCCTATAGAACATGAGAGTTACCCTAGAGTTGAAGGAGGCCAGTGTGGGCCCAGGACTACATTTCCCAGCTGCCTTTGCACTGGAGCGTGATCATGTGACTAGTTCCTACCAATAGGATGAGCACAGTGTTGGAGGGGC" 40.9602136452877 4056 0.61121157323689 0.98
"cf_30197" "SNP" "AATTATTGTGCAACAATAATATGATAATAAAAAAGGAATTGTTAAATGGAAAATAAATATCATTAGCCACATGTAGAAATTAATAAATGTAAATAAACACAAAAAATAAATTACTGGGCAGAATTTTTTAGAACACAGGAAAGGCTAAAGGGAACCAGACAGAAAGTAAAAAGGTTC[A/T]CCTCCCTTTGTTTACATCTCTCCACAACTGCAAGATGGAATATAGGTGGAAGGGAGTAATAGTGAGCCAGGAAATGTCTAATGACTGCTGTAGTTCATCTCCTCCCTTTGCCATCACTAGTTTCTGTCATGCAGTAAGCTCCTTTATCACTCAGTGGAAAGTGAGAGTTAGGAACAGAAGTGAATTAACAGATAACAAGAAGAAAGAGAAAGTTTCAAAGGAGGAAAATCATGACAGTGAAGCTGAGAGGAAAAATAGATCCTTATTGCCCTAAGGTCATCAAGTTAGAAAAGCTGTTCTCTGAGAGCCACTATAATTATAATAGAAAATCTGTATAGAAAAACTTAAAGAATTAAAATAAATGCAGTAGAAGTTCATAAGCACTTGAATTAGAGAATTAGAAATCATTCTTTTTGAAGTACTTTTATTAACTGTTGAGAATTCATGGAAAC" 74.6925050380337 5842 0.880349608197709 0.963
"cf_32365" "SNP" "GTGATATGCATGTCTGCCACAAAGGGGTTACAATTCTGCAGAGGTAGGGCTGTGAGATGATCTCCTTCCAGCGGGCCCACTGGCAAGAATGCTCCTGTCTTGTGTTCTTTCACTTAGGTGGTTCTTGTAAGAGTGGACACTATTGGTGCTGCCTGGGCCTGGATCCTAGCTCATGGACTACAGCGGTAGTGGGTGGTCCTCTTCTGGCTTCCCCTCCATGGAGTTGCAGTTAGGGACAATCTGGAATAATTATACAGATACATTGGGAAGGTAGAAATCAGGCTTCCTCTGTCTTCCACAATCACACTGGCTGTGGCTTTTTTATTTTAGGGTCATGTTGTTGCTAGTTTGTTTCAAAAGAACACATATTGCTCCACTTTTCACATTTGCCTAGATTGTGGTTTTGGAGCTCAGTCTGAGACTTCAGATA[C/T]ATGACATCTCATGTTGCTAGGGCTTGCAGAAAAGATGAGTGACTGTTTTCACTGCAGCCTGGATGTTGCTTAGGCTGCCTTACCTTCATAGGAGGACCATGCAGGCCATGGTGCTGCTCCCCAAAACCACAGAAACACCCTGTGATTTCTGTAAGCAGCAGTTAAGGTTATCTTTCCTTCATAGGTGGATGACGAAATTGAGAAGCCTGGGGGCTGGGATGCCAGCTCTCCAACCACACCCTCTCTCTTGACCTGCAAGTGCG" 100.352669170323 6429 0.96880650994575 0.96
"cf_33122" "SNP" "ATGCTCAGAAGTAACTACTAGAAAGATGACTCAATAAGCACTCTTGCCTCAGAACTCTTCATAGCCTCCAGAAGCCATAGCCATGAGTGTTTAGGATTAAGAAACACAGACCCCATGGTCCCTGAAGGGAAGCCTGCTCCTTTGGCCTGCATTGGTGACTAATAAGAAGAGTTCACATATGGCATACTTTCAGCCATCAGTCAGTTCAAAGTCTTGGACAAAATGCTAGTGGAACAAGACTTTCATCAAATTATACATTCCTTAGTCTCTCATACAAAACTAATGTGCTCTCAATTCTTCATAAATGCATACAAATTAGCACAAACACGTAAAATTAGGAGAAAAATCTTTGCCGTGGTCTCTCCTTCAAACTGTGGCC[A/G]ATCATCCCTCCTAAAGACCATAGCCAAACATCATCTTTTTCAATAATCATAACTATTTCTAGAAAGCAGGTGAGAAAGAAGCAGGGAGAGGAGGGAGAAAGCTCACTTTTTACATTAATCACTTCTCAAGGACATTTCCTAAGAGAGTAAAAGCCACGCCAAGAGGGT" 72.0594937401861 5739 0.864828209764919 0.962
"cf_33303" "SNP" "CTGGAGACCTCAGAGGATGTCTTCATGCCCCATCACTTGCATATCGTCAGCTCTCTTTCGGGAAAAGGATCTACCCTGCGTCACCCTGGCTCACTGTCCCTCCGAGGTGCTTCATGTTCCCGGATGTCTTTGGACTCTGTTTAAGTGTCCTTGTTAATACATTCCAAGGTTTGAACTCCATTCCCAGCTAAACCTCTTCTTGTTTACAAGGACTGAAATAGCCACATTTGACCTTGTGTTCAATCTGGGAACATCCATGGCAGTGTGGATACATTCTTTTCCCATGTGAGAATTTTATCAACATGGCACAGTTTTGGAAACTTCAGGAAACTATACACTCATCTCCTCTTCTCCCTGCACTTCAGAAAATCAGCTTTTCCACCCTTCTTCCTGTGCAGAGGTGCGTTACAAAGCCCAGCCAGAAAGGTCGCTTCCTCTAGAAGGCATCTC[A/G]GGGCTGGTGTGCAGAGCATAGAGTGGACCCCAAGCTCAATGCCACATCCCATTAGTGGCCCATTTCATTTGCCTAAAGTCCAAGTGTCTCAAAGAAGAAATGGCATTTTTGTCGCGTGCAAGTGACTATCTGGGGTTGAGGAAGAAAAGAGATTTTAGGCAGGAAAATAGCATCCAAGATAACCCCTGTGAAAGCCAA" 61.8223344028585 5295 0.797920433996383 0.907
"cf_33344" "SNP" "GACAGTCTGTTGTAGCTGGGAAATTTCCTACAACGCACAGGGGAAGGGAATGCAGACTCTCAGACAAAGCATGCCCCAAGTAGGATGAAAAATGACATTGCCACCATTCCTAGACCTCTCCCAGGGTTGTCCTCAGATTGTGGGGAGGGTGTCTGCATTTCTGAGCCTCCTAGTTAGCAGCCTTCACTACTTATGCCAGTAAGTGTCCCAGAAAGAATTTTATCCACGGCAAATACTTTAAATTTTACTTCCTATTTCAGAAATCACACGTGTGCCCTTGGGCCAGGAAGGGAGGTAAGAGGCCCGATGCATGTTGACCTCTGAAGGATATTGTGCATAGGAATGAGCACAGCAGGGAGGTGTCTTCCTAAGGGAAGCAGGACTTGCAGGCTATGAAGCTGGGATGAACCTCACTTCCTGTGAACATCAGAGAAGGAAGT[G/T]CTCCCCCAAAACAGTGCTATAGAAGCCCCCTAGTGAGCTGGATTGGTGATAAATTGAAGTCAGCCAGTCCATAATCCCCATTCTTGCTGCCTTTTCAACAGTTGGGTAGGACTTTCCTTTGGTGGGAAGGGTGGGAAGTAATGGTTTATCCAGGGGCAATGTCCTTACCATCTCATAGAGACTTCTCAGGAACTCAATTTCTTGGCTCAGAATGTCCACCCTGGACTGCAGTTCTGTCTTGTCCATGTAGGAACTG" 96.8149874177401 6382 0.96172393007836 0.942
"cf_33411" "SNP" "TTGCTACAGCAGTTCTTAAATAAGACTCCAGTGAAAGGCGACCCAAAATGTTCATTACGTTCCAACAGCAGACCCGCTTAATGGTTAATCTGAACACCCTAATCTTTGGTGAGACATCTGAAACCAAGCCAGGAAAAAAAATTGTAATTTGATAGAAGAATGTTAAATTGCTTTCCTCTCCGAATAAAGGCTACTTTTTAGTTTGTGATTTATAATTTATAGCCGTTTCTTTGACGTGTACTTGGGCTAAGGTATGCTGTGAGTGCTTGTTCAACCTTGTGCAATGAAGATGATACAAGCCCTTGAACAACCAGTCTTCCAGTCGACTCCCTAATTACTACAGAAGAGCATCATATGTAAATGTTATCTTGGTACTTTATCCTCCAGGGCTTGTGCCAGTGTTGTATGCTACTCATGGTAAT[A/C]GCTTGTGGACAATCCCAGTAAGAATCAGGAAGTAGGATATGTCAAATCAATTTTGTCATGTGTCATGTCAACAGCATGTCCCAAACTAAACCTGAGGTATTAACCTGTTTCCAGTTAGAGACTGGCATTAATAATCTCCAAGTCACCCAGACTTGAAACAAACAGCAGTATCATTTTCAGCTCTTCCTTTTTCCCTTCATAAACTATCATCCATTCCTCACTAAAAACTCTCTGATCCTCAGATTTGAAGTCTAATCCCAATGTGTGAGCCATGT" 56.5310260607152 5013 0.755424954792043 0.975
"cf_33587" "SNP" "CATGGTCTTCAGAGTTATTTAAAGTTATTGAGAGACACAGCCCCTCAGCCATGCACTGAGAACTGATGGCCATTGGTGACCCATTTCATTCAGCAAATCTTTATTTAGA[A/C]CAGCCTCTATGCAAAGCTTGTGTGGCCATGCTTCTTTCTAGTTGATTCAATATATTCAAACCATAGTTCTAATACCTCCCTATAAAATTAAAGAGAATTAAAATTTGTTTATTCCCTAAAATAATTCATAGAATGTAAGCATTTAATCACTAAATCTGAGCTCATGTATGAAGATTGGTATCATCTTATATAAAAATGCATACTGTATAAAGCTGCATCTGTAATTAAAGGAAGGAGATCAAAATAAGATACTTTTACTTACA" 24.0577881896498 2499 0.376582278481013 0.976
"cf_33678" "SNP" "GCTTTGCTTACCATCTTGATCATTGTCTTGAAGCACACTAGTTGAGGTCCAAGGAAGGCAGTGAAATTTTCCCAGATGTTGCAGCTACTGTAAGGCAGG[G/T]TCAGTTCTAAATGTGACTCAAAATACTTGAGGATTTTTTTTCTGATTATAAAATTTTGTTGGTATTGTACAACAGCAAGGAATTATATGAAGCACCCTAAGGGGTGCTGGGTAACATTTCTTTATGGGGACTCTAGAAGACACAGAGGAAGTAGGGTAAGAAGTTTATCAAAGTAAGGGTGCCCATCTGTTGGAGTTG" 95.7516452614462 6366 0.959312839059674 0.944
"cf_34217" "SNP" "GCTGAGTTCTTTCCCAAGAATTTAAGCAACCTGCCCAAGTTTCATAGCTGGCAATGAAACCTGGCACTGATCCTGCTTTCTCCTTATTCAACAGCCATGCTCTCAAGTCCAACAAGGTCCTTGGTTCACTAACATTTGATGTTCTTTTCTCGGGCTGCCTCCCTCTGACACCTCTGGAAAGGTGTGTGGTTGTGACTCAGATACTCTGGAGAGGTGATTTGAGCACTTCTGTACATGCAAACACAGAGCCTCTGAAGAGGAAAAGCCCAGCCTGACTAATTTGTCTTCTCTCAATGTCCTTTTTCACCAGGTCTTGTTCCTACAATGCTCACCAAAAGCACAGCCTT[A/G]GTGGCACTTTGTACAGCTACCCACAATGCTCCATGTATCCATTCTGCATAAGCTCCACACCTCTGGGTTGTGCAGCTGGCTAATACTGGGATGACTCTGTCCTGATTGGTACCCATTGGTGATAAAAA" 83.6017795479309 6118 0.921940928270042 0.9
"cf_34297" "SNP" "GTTTGCAGGTTTCCCATGGTTTTCTGTTCACAAACACAAGTTTGGTAATCCAAACTGTTGGACGTGCTCAGGATGAAGCCAGATGAAATACAATTAGGAGCTTCCCAAAGCATCAAGAAACCTCTCCATGCAAAATGGCTTTATTTTCCTCCAGGCATTCCAGCCCAGAAAGTTTCTACTGGCTTCAAATTGGAGTGAGGAAGAAATTATCACTCCCACTCATAACAAAG[A/G]AAATGCTCCAGGTGGAGGGCCAGAAATCCCTGCACTTGTCAGCCCTGGCTGTGCTTCCCCAAAGGAGGGGATCTGGAGTTTCTCTGGAACATTCTCCATTTCTGGGGACCACCTGGCTCTTCTTTATGCTCACCTCCAGAAGTGCGCAGGAAACAGTGAAAGAGACCAGCAGAATAAAGTATCTCATGTTACAAAGGACATCTCAGTTTTTGCAAACTGAAATTAGCATTGTGCATGTGTGTGAGAATTGAACTCAGGGCCTCCAGTTTACTAGGCAGGTTCTCTACCACTTGAGCCACGCCCCTAGTCCTTTTGCTTTTAGTTTGTTTTTCAGATACAGTTTCTAGATTTTGCCTGGGACTATAATCCTCCTACCTCCACCTCCCTCCCTGGAATTATAGGGGTGCACCACCATACTCTGTCTAATTTTGAGATTG" 91.8162137611431 6299 0.949216395418927 0.973
"cf_34680" "SNP" "CCGAGGGATTTTTACCTTCTCGTCTTAATTTCTAGTTCTGTCCAGAGACCTGAATTTCTTGCTGTGCAAGTCTGGTGTCTCCAGAGCTGATGGAGCGTGGTGGTGGGCACTTCCTGGAAGTTTGTCATCCTCCCTCCCAGATGGTCCCAGGGGACCTTTAAGTCCTGAC[C/T]TCTAGTGTTGGTGAAGTGTTTCTTGGATGCCCTGGCCAGTCCTAGGTGACTGTCTCACTATGTCACCAAAAAACTGGTAGGGATGTCACTGAGCAGAGGTTGGGTGCTGCCTTTGGGGATGAGGGCGAGAAGGGCTGAGGATTGACAAGAAGCCATCTTTAGATGACTCCAGGGTCAACATTCTTGAGCAGTGGGTTGTGGGGGAGGGCAGATACAGGATGCCAGGACTATAGGAAGCCACTTCTGCACACGCCTGGGACAGGATCTGCAAGAGAGCAGACGAGCTCATGGGAACAGAGCCCACCAGACAACTCCTTTGTCCTAATGGAACCCTCCTGTCCTGAAGCAGCTACCTCCCCAGGAAGGAGGATGTGACTTAGGGTCACACCATGACCTCACAGGAAGGGGAGGCTTGCAGAGGCTGGGACAGCATGAGCT" 89.6225564259466 6251 0.941983122362869 0.995
"cf_3473" "SNP" "TGTTGTAGCAGAGGCTGTTGAATCCTCTTCCACCTCCCACCTCGAGGCCATGTGCAGCTACAGGATAGTCCTCACACTCAGCAAAGATGCCCTCCCTGTCACACTGAGTCTGTCTGCTAAGAACTTTCTCACACAGCAGGGATGTGTTTGCCTACACAAGGAAGATGAACAATAGAAGCCTCCCTCACCCAGTTCATTTCCAACTAATGTTGCAAACTGGTGGGTGAAAACTTAAATGTTCTTACTTCTCTGCACAACGATCTTGAGATGTGTCTGACACCATCCCTTTGAGGTGCCCTTGAGAACTAGGCCAGTTGCTCAACAACAGCCTGCTATTCAAACCCCATTGGTTGGCTTTCCTCCCTTCCCACTCTACAACTTACTGCCGTTGCGCTTCCTGCCATCACCTCCCAAACTTCTCAAACCAAAATTCCTATAT[C/T]AGGATCTGCTTTTCGTAAAGGCAACAAGACAGTTTCCAGACATTGATGAATCTGGCCCCTGTTACTGTCCAGACACTGTAATGGAACTGAGTACTATTTTTATAAAGGAACCCTGTTTCCCTGACCACTCTCTCATGTCTTTCTGCAGTTAGCACTTACCTCCCCAG" 66.0397246578504 5501 0.828963230861965 0.981
"cf_34807" "SNP" "GCAGGTCATATGGAAGGGCAGTCCCCCTGACTAGGTGTTCACCATCCACAGGACAGGGTGTGGAAAACCACAGACATGGAGATAGTGGTCAAGTCCCCACAGCTGGCCACTGGCAGAAGTAGCAGAAACAAATAGGCAGCATTACTACATTCTCCCAGTCAACAACCATCCTTTGAGCCCTAGTATGCCTGGCAGCGTCTCTGTAGTCAAGCTCCAGGTTTACAATACAGGTTTTAAATGTAATTGGCTGGATTCAACTTAAAATACATGTTGTAGGG[C/T]GACAGGGGGGCCCTGTAGTTGTCCATATGCTCAAGAATCCAGTGCTCCCCAGCAGGCAGACAGCTGAAAGGAGAGTGGGGACTGCTGGGAGATACAAAGGCTCTCTATAGAAGAAACCACATTATCTTCTCACATCCTTTTAAGTGGAATAAAAGATAGGATCACCTTCACTTTTCATAATCATAAACGCAAATTTTAAATGGGTTAAGGATAAGTCACATTTTCTTGGAATTTCTAGAAGAATATAGACTTATTTTTCTGGCAGTCCTGAAGTTTGAATCCAGCCTCACGTTTGCTAAGCAAGCACTCTGCTGCTTGAGCCACTCCACCAGCCATTTTTATTACCTCAGCCTGTGCATG" 71.7258814998006 5725 0.862718505123568 0.944
"cf_35471" "SNP" "CCACCTGACAGGGCCAAATCCTCCTCCTGCCCCCAGCCCCTGGAGGTTGCAGAATCAATTCTAAAATCTTGACAGATAGTGGGATCTGGCAGATTAGCAATGGCTGACTTGAACTGGGTCTTGGGCTTTGTGGAGCAAGGCAAAGGGTTCCTGCTGCAGACTGGGACAGATCCACACCCTGCTTAAGTGTGGCCTGCACAGCCTGTGCTGTGGCCTCCAGTGCAACCCAGACTCCATGGCTCTGGGAACAAGAAAATTAAGGCAGAAACCAAATGGGTAGGCTTGGAGATTTCAGGATTTCCTGTGCATAGCTCAAGACACTCAGCCTGCCTGCGTGTGAATCTGAGCTCAGCTGGTAGGTGGCTCTGTGATTCTGAGCTACTTACGGAACCTCTCTGAGCCTCAGTTTCCTTGTTTATAAAATGGGATGATAATGGTACTTC[A/C]TTCGTGGAACTATCATGGACAGCTGATATATGGACCATTTTAGGATAGCGCCAGATGCAATAGACAAAGTCCGTAAGTGTTGGCTGTTCTCCTTAGACTTATTACAGTGCCATGAGAGATGGTACAGCTTCAGAGAAGGAATGGCTGTCATGTCCCATCCACCTCATTAGAGGCTCTGGGTCTTCCAAAG" 95.9537776704368 6368 0.95961422543701 0.988
"cf_35565" "SNP" "CAAATAAACTCACAGTGACAGTGGAGCAAGGTCTTCTTACCTCCACCCCTCATCAAATATTTGACATCCCTTCAACTACCTCACTAATACTTCTGGCCAAGATGGGCCGCTATGCCTGCCTGCAAAGGCAGAGGACTGCTGTGTACAGCAATATAACAAGCTGTGTGTTATGTGTGCATGTTTGTGTGCTCACACATGTATGTATGCCTGTGTACATGCAAGCACATACACATGTGTATTATGTGTTGTGTTTGTGTACGTGCATGCCTTAAGTGCTTGCAAGCATGTGCATAAGTGTGTACATGTGC[C/T]TGCATTTGCATGCAAGTGTGTGCACATATGTATTGTGCATTGTGTTTATGTGTACATGTTTCATGTGTGTAAATTTATGCATAAGGGTGTATGTGTGCATGTATGTGCTTGTGCCTGTGGATGTGTAGCCATAGGAGTTGAAGGTGGGTAGGAGACAGTTGCTTAGCCCGACCCCAGAAGCTGGGCCTCTTCTCCAGGACTAATTCTCCTGTGTGCTGCAGGTACTTTAACTGCAGCTCTCCTGGGGTGCAGGCCTGCAGCCTTCCTGCCTCCTGCTGCATCAGTCCCCAGGAAGAGGGAGCCTTGGTGAACACTCAGTGCGGCTTTGGGGCTTTGCACCTG" 65.1879856669964 5467 0.823839662447257 0.986
"cf_35661" "SNP" "AAAATGTAGTGTAGAAAGACTGAGGCAGGAGGATAGCAAGTTGAGCCAAGTTTCAGCTACATAGTGAGATCCTATCTCAATAAAACAAAAAATAGTGGTTATAACAAAAGGTTAGCAAAAAATCCAAATAGTTTATTTATTTTAATCTTCACTTAGGAAAATGTTCAAAGTCATAACCAAAACATTTGAAAATATAGAAATTTAATTATGGTAAGTTCATTTTATTTTGTGGCTTTTAAGTTCTGCATTTTATTTCTTAGCATATGTGTTATATATGCTGTATAAATGTTTTCCCAAAAAGAGAAAATAATAAGCTATTCTAAAAATCAAATCCAATCAGTTGAAAGTCCACAACACCCAAAAAGCATATGGAAATAAATCTAATTATAAATCTTCTCAACTGCATCCATTTTAATTCCAACACAGCTTTACCTTTCTTTCCTTTTTAAAAGTTACCCAACATTTTTGTGTTATCATGTGCCTTAGAAGCATATGCCAAGATGGGCTGAGA[A/T]CTATAAGAGGTTACCTGAGGGAACCACTTGTGAAGGGTAGGAGTAGGCAGGCAACCTCCAGCAATGTAGGTTTATCCCGTGGAAAGGTGAAGACAAGTAGGGTACCGGGTGGGAAGAGTTTTGTTCTATAGTATAGTTCTGAGTGTGTTCTGTTGATAAAGTGTATCCAGCCAACAATGCCTGTTAC" 87.93703293189 6215 0.936558167570826 0.999
"cf_36902" "SNP" "CTGCCATTACAGCCACTGGCCCCAGGCCCCTGGCTCTGCAGGAATTGATGAGCACCCTGCTTTCTCTACACCCCAACCCACCAGCAAGTCTAGGATTCTGCCTTGAGGATCAGGGGTGCAAGAAAGGGTGGGGGGACGTTTACCTGGGGCAATCTCAG[C/T]GGAATAAGCCAATATAAGGAGCTCAGAGCACTCAGCAGGTATCTTGAACTCTGACTTCTAGAACAGTTCCTGTATACAACAGGTGCTCAATAGATATTTGTTGAATGGATGAATGAAAACTTTGGGTTCAGATGTAGCTTCCTGTGACTTTTCTGTGTCACTCTGTGTAAGTCATTGCTCCTCTCTGACCTTTGGTTTACCCAGCCAGAATAGGAGGGGCCGGACTGATGGTCTCTGAGGGCCTCTGAATGAAGGTAGAGGGTTCCCACGAGCAGGTGGAACTGACCTGTGGTGCCCAGGGGTCCCAGGAATGGAGAATACCACAGGGTGGGGGTCCAGAGATCTGGGCTCTGCTCACCCCTCTTCCTTCCTTCAGGCCATCTTAGCTAAGTGGAGGCACAGGCTATGGGTGGGGTGTCAGAGAAGGGCCCCTAGCTAGAATCAGCAGTCACTGGAACAGCCCCAGAGCCTCTGACTGTCACAAGGCCT" 66.0811500972823 5505 0.829566003616637 1
"cf_37093" "SNP" "GAGAAGAGGGCATCCTTCTCATTAAGTCCACTCCTTAGCAGGTGCAGCAACTGAGCTGGCTGCTTCACTTTTCTGATGTGGTATCTCTCTGATGTCACCCTCCCAGGGCCTTTCTGTATTCAGTGTGGCCCTTACCTCCTTCCTTCCTCTGGAAATCCTCAACATACTGAAGTCCAACCCAAGTTCATGTTGATGTGGCCCAGGAGTCATCTTAGGGATTGTTCCTGACAGACCCAGAATGCAGACTATATAGAGTGAGCAAAGGCACCTTTTGGCCTCATTGGTAGTAGAAA[A/G]GCTTGTCCTAAGATGGCTTCAAAAGAAACCTGTCAGCCTTCTGACCCCCTCCTTCTGACCCTACAACTCACTCATCTCTTTTCCTTGCAGCGGGAGAACCTGCTTCGTGGTCAACAGGAGGAGGAGGAGCGGCTGCTCAAAGCCATTCCTTTGTTCTGCTTCCCAGATGGGAATGAGTGGGCATCACTCACTGAGTATCGCAGGTAAATAACTCAGCCTGGGGACAAGGTATCAGATTGGGAGAACAGGGGCAAGCGTGAGCCATGTGGCTCCTGTAGCCCCATCACCTGTCCTGCATGCAGATTTCTGGTCAAGGGGAGGAGTTGATTCATTTAAAAACATCTTTCCTG" 70.5856660004695 5686 0.856841470765521 0.904
"cf_37651" "SNP" "GACAGTTGGAAGTGTAGAGAACAGGTGTTCCTCTGGACAGAATGATATCTTCTGCTTACTAAAATAAAAAACACTGCATCAACATTCCTACATGGAAGTGAACTCTAACCACAAGACTCTCAGTTGTTTTACCCGGGATCCAGCTCAGAAAATCAAATGTGTTTTCTAGCAGGAAGTTCTTAAACTCAGCATGAAATTCGACTAAGGCACAGGGTCCTTCAAATCAGTATTGGACTAATCCAAGTAAAGAATTTGGGTGATTTGAAAATGACCCCCTCCATGTCCTT[C/T]CAGTTATTGGCAGTACAATTGCATGGCAGATTCGTCAGGGGACTTAGAAGGGAACAAATCAGGACTGGAGTAAATGTGTCCCCACCGAAGGGTAGGTACCTTTTAAGCCCTCTTTCATTTTCCTGTGTTTCCAAGTCAGGCTCTGGCATTATTTCTTCCTGCTAGCTTAATTGTGGCATAATGGCATTCTTTTTCTTTGTCAAGCTGTCACTCATGGAGGAACCTTTTCCACTTGCCAGTGTCTTAAGTATAATTCAGGCAAATGACACTTCAAAAAGGCTGAAGACTTAAATTATTGAAAGTTATGCTTTTGACCAAACAAATACCAGACAGCTCTCTCCAGCCTCCTTTGTTAGTGTTCAAATCCATTATGGAATATGCACATAG" 98.8161345587895 6410 0.965943339361061 0.965
"cf_37667" "SNP" "TACCTGATGTGAGACTACAGTATGTTGGAAGTAGTTTATAATGCAAAAGTAAATGTCCTTTTGTTAGGATTTAGGAACACTGAGCTTTATTAATCCACTCCTTGGAGCTAGTGTCTTCCTGAAGTTAGTCACTGGAACAGTGAGGGAGGGTTCTTTGCTGGTATCTCCACATCTAGAAGGTGGATGTTAATTAACAAAAGTCCATATGTGCATTTTTGGTAAAGTATTTCATTGGTGAAGTATGTTAAGTTAATCAGCATATCCTTAGAAACAATGTCTAGAAACAACCTGTGGACAATTGACAGTTAAGTCAGGAAGGACAAAAAGTGTTCCCTCCACTCAGAAGCCACCAACATCCACATCTGTATCCACACTTCCAATGACCTGACAAGGCCTTATTTGTGGAAATTCAGGGATTTATGGATGATGCTCAGAAACATTTCCTGGGGGGATAAATTAAATAGTTTAGCTATATTTTCCTTGAACATCAAGGATCCCAAGGGAAACCAGCATGACAGGACCCCAACCCAACACAAAC[C/T]GAAAAATAGGAGTCTCACATGGCCACCCCACTGTCAACTCAACCTGAGAGACATGGATTGGGGGAAGAACCTCCCAGCAAGGGCTGCAGGGTGGAATGAAGTCACCTCACAGGACCTAGAGCCACAGCTGGGTTCTTGG" 62.3917817903202 5327 0.802742616033755 0.955
"cf_37943" "SNP" "TTTCCGGCAGTTTCGCTACCAGGATGCGGCGGGCCCCCGGGAGGCGTTCCGGCAGCTGCGGGGGCTTTCCCGCCAGTGGCTGCGGCCCGACATCCGCACGAAGGAGCAGATGGTGGAGATGCTGGTGCAGGAGCAGCTACTGGCCATCCTGCCCGAGGCGGCGCGGGTCCGGAGGGTCCGACGCCGCGCGGACGTGCGCATCACCGGCTGAGCTGCCGAGCCCGGCGCTCTCCGGACTGGGGCCATGGTGGATCCGGGAGCCGGAGCCTGGCTCCCCACCCCGTATTAATGAAAAACGAGTTTTGACAGTTCCT[A/G]TGGTCTGCTGTGTCTTTTTCGTTCGTCCTTTATTGGGTTTATTTACCAAGCTTACTTCCCACCTTTTCTAGTTGATGGCCAGAGTAAATTGGGAGCGCAAGAGAATGACGCTTTTACTTGCTGTTTTTGGCTATTATGAGATCCTTAAATGTTGGTTACACCTGGGCTGCCCCTCCACACCTGCGAAGTTTTTCTGAACCTGGACTCACAAGGACACACCTGGGTTTTCTTTAAATGAAGGGCTATGTCACGAAGAGTCCAGCAGTCTTGAGTTCCATGCCACCCTACCTCTTACTAGCTAGTATCTCAGCTTGTTTTCCTACCTGCGAAGGTAAGATGATAGTGATTTG" 57.0138152300638 5047 0.760548523206751 0.951
"cf_3797" "SNP" "GCACTTGCAGGCAAAATAAATTACAAACCGCATGTTTGCATGTACCTGTTTTTCTCCACTTGGCTTTTTGTGGTTCAGTAATAGCTCCACAGCTCCGACGACCTCTTTCCTGATAGCATGTAACAGAGCATCTCCCAC[A/G]TAGACATTGAAGCTTAGGAGCAGTTCAATGAGCTCCAAATTCTCATTTTCAATTGCAATGAGGAGAGCAGTTCTTCCAAGAGGATCAATGCAATTGATATTGATTTTAAAGTAAATCTCAGCTTCCTCTAGGGACTTCTTGACACTCGCATAGTCTCCCTTTTCCACTGCATTCAAATAGGCTTTTTCTGATGGTGAGAGTTCAGATTCAGCTCGGACTATTCTCAGAGGGATGCGGTCTCTGTAGGGGGCATTAACATTTCTTTTGTAATAGAACTGAGCCATGTTTCATGCCATGCTATTTCTTTATCTCTGAAAGTACACACAAAAAACACAAGGGTTAGTGTTAATGTGCTTTTTTTAGTTTTGTACATCATACTTCTTTTCCAACTCAGTGATCTCAATGACAACAATAATATCATTGCTATAACTAATGAGTTAAGGATTTTTTTCTTAAACGATGGAAATAGATTTAATATTTATTCAGCTAACTGGAAACACAAGTTAAAGATTACTAATCTAAGAGAAATAAAAAGATGTTAG" 40.0650322943976 3994 0.601868595539482 0.932
"cf_38535" "SNP" "CACAATAAAGGAAGAACTGCAGCAAGCCAGATATCGACTGGGGGAAATTCCCTCAGCTCCCTCTGGCCACGGATCAAGGTTTAAATCTGTCTGTCCAGTAACACAGCAGCCAGGAGCCCTTGCTTCAGGGGAGGGGCTGGCAGGCTCCACAGGGGTCATAATCACCCTCTATGGACGCCATTTGATTGGTCAGTGCAGAACCTCCTGTGCACTGGACAGCAAGGGAGGGTCTCTGTTGTGCACAGTCAGTTTAGCACAGTGGTTCTAAGTCAGGCTCTCTCTCTGTCTC[C/T]CCCTCCCCCCAAATCCTGGACATAAGTTTGCTTTTTGAATAGGGGGTCTCTGGGGAGATGCCGAGGTGGCCTTTGGTCATAGATTATTTCCTATGATCTGGGTAAGAGGGGGCACAATGCCCTAAATACAAGGTCAGGGTGGAATTGGGAGGGAGCAGGGAGAGGGCCTAGGACATAGCGTGTTCCCTGCCCGTGTTGGCCCTGGCCCTGGCCCTGGGGAGCACTTGGGTTTCGTTACTTCTCTGACCCATTTTACAGGGTCAGATGACATTCACTCACATATTGACCTATGTGAGGTACCCAGGGTAAGTGAGGTACCTAGGGTCTTAGCGTGAAGTTCACCAAGAAC" 53.4022546918464 4852 0.731163351416516 0.927
"cf_38626" "SNP" "ATCCTGAGTGCAGTGCTCAGCCCACCCTTGGACACCCTTATGATGTAGTAAGTAATATTTTCTTAAGCACTGTGTGGTAATTTGTTAGGCAGTGGACAAAAACTAATACACTGC[C/T]GAACAGTTTTGGGAAATGGTGCAGCTTATTCAAAACTGCACACAACACTGTGGTGGTTGTGTGCATGCTTCTTAGTTTGGAGAGGGCTTCATTCATCAGGTTCTCAGAAGAATATGTTAGGAAATGAGAAGACACACTC" 44.8492490948001 4346 0.654912597950573 0.992
"cf_38794" "SNP" "AACGGTGCAGGGAAGACTGGGACAGGGGGCAGGGTTGGTTCTTGCCTTCATTTTGTCCTTCCCCTGGATTCAGAGCTCCATTCTCACAGGGGTCCTCCTTAGATTTCTGCCTCCCCGCAAAGAAGGGGTCATAGTGGGGTATGGGGTGAGGGTTGATGGAATGGCCCTGGAGGATAAAGCAAA[C/T]GGCTCATCCTTTCCTCTAAACTGTACAGGTGGCTGAAAACCCAGAACGTCTGCCCTGAATCCATGTTCCACTTTCCTCTTTTCACCTGAGGCCCCAAATACCCATGGTGGCAGTCTTTCAATGACCCCTGTAGGCCTAGTGCTGTCCAGAGTCCCATGAGGGGCTCCCAGGTCTCTAGATGGCCCTCCCTCTCTGCACCCACCCTTCCTGTCTCCCTGCACAGGGTCCTTGTGCATCAGAGAACCTTGGTCCCCAGTGCTCAGAAGTAAGTTCCTGGCTACCCCTGAAAAAGTGTGAAAGCAGGACAGCCTGGAGCCCATCACTGGAAATGCCACTTCCCTAAGTCACCAGGTTCTAGCCAGGCACCCTGCCCCATGCTCTTGCTTTTGGGCTCAGGTCTACCTTCACTTCCCTGATGGCCTCGGGCTCAGCCCATCCAGTTCCTAGAAACAAAGGCCCCAGCCAGAGGACAAAGGGAC" 72.1178259491944 5742 0.865280289330922 0.961
"cf_38967" "SNP" "CAAAAGCAGGCTGACAGCAGTGGGCAGGTGAGCCGCAGCCTCAGATAGCCATTCACAGAACTGTCTCCAGACTCTTTTTTTTCTCTCTTTTTTCGATGAGACAACAACCAAACTACATCTGCATGCTGAAAAACTTACTGAAATTGTATTGCATTTGAACTTGGGACACTTTGTGGTGTTTGTTTG[G/T]TTGGTTGGTTGGTTGGTTTGGTTTGGTTTGTTTTTTTTCCCCTTTGATGAGACAACAACAGAACTACTTCTGAGTCACCATCTCCAGGATTGGAGGCTGAGAGACTAACACCAAAATTATTAAGACTGAAACTTTATTGCATTTGAACTTGGAGAATTTTTTTTCAATCCTCTGTCTCTCTAATGCCTGCTCAGCTTACTGTTGATTAGTACACTATCTCTCCCTGTTTATATCTTTGAAACTTTTTGTTTGTTTGGTTGGTTGGTTTTTTTACTTATTTGTTTACCTGTTTTTCCCATTTTTTTTAACTTCTTTGCTTTCCCTCTCCTCTCACCCTTTCATCCTAAATATCACCACTGTTAATAATACAAGCTAGAAAATACTTAATTGCACACAGTACAGGGACAATAACAATACCAAGGGCA" 77.1472539058146 5922 0.892405063291139 0.955
"cf_39676" "SNP" "AGACGTTCACCGCAGGGGCTCAGCATTCCTAGGACAGTTTATTCTATCCTCTTTTTTCCTCGTCACACAGTGCAGTTAGGAAGTTTTCCTGACAACTCTACCCAAAAGTGTTGCTTGTCACTTTTAACTAATATTCTTCTTTTTCTTCTCTCTACTTGAGAATACATAGAACGTTTATACCCTCATCAAGGTCTCTGATCTAAATTACTCCTTAGTGAATACACATGTGTCATCCACTTAGAGAGTTTCC[A/G]TCCTATGGTTCATCCTTCAAGCCCTCTTTGACATTGCCCCCACTCTCCTGCTCTCCCATCCCCGAGTTAGCAGAATCCCTGGTCAGGAATGTGAATTTGCTGTGGTCCTCTTGTCAGTGGGCTATAGCTGGGTAAACTGAGCCTTGGCTTTTGTGTGTGCTGTTCATGTGGAATGGTGCTTTGGTGTATATACTGTTCTTGATTTCGTTTGACATTAGATCTTGAAGACTCACCACATGCAGTACACATGTGTTCTTACCTGGAGCCTCCAGCTTCCTAGCGTGAACACAACATGGCTGCTCTCAGTGTTTTCCTGTTGCTGGGCATAATTACAGGAGATATTGCAATGAAGGATATTCATTGCACTGTGCCTCTTTTGAAAATGGTTGTGTTTTT" 90.6012672733802 6270 0.944846292947559 0.981
"cf_39849" "SNP" "TATTTCTGGGCATCACAGAATACAGTGGAACAGGTCACAGAGCTCCTTATTTCTCCAAGTGTTGTGCCACCTGTTAGTGGAAACTATAAAGCAAAAGCTCTCCAGAGAAGGACAGTTTCCTGATATTCTCAGAATAAAACCTGAGCTCCTTATAATCACTTCCATGTCCCTGTGTGGTCTGACCCCTGCCTGCCTCCTCTTCTCTTTCCCCCTGCCCTGGCCTTCTTTCTGTCTTTCCAATGTCTCAAGACTCAAGACCTTTGCATTTATTTATTCACTCATCTATCTATTCATTCAGAAAATATTGATTAAAGGCCAAGTGCCAGGAATATAATAATGAACACAGCAGAC[G/T]CCCTTCCATTTCTCAGGAAGCTTACACTTTACTGAGGAAGACAGCCACACATACGTAACATTACACCTAGGGCGATGAGTTGTGTGAGGAAACGTTAGGCAGGATTACAGCACAGGAGATAGTGGTGATTGCCATGGCCAGTGGGTGTCAGGGAAGGCTACTGATTAACATGAGCAGAATTCCAATGAAGTGATGGAACCAAAAATGCTTGTGGAAAAGAGCCTTCTAGGACAGAACCACCAATGTAAAAGCCTGAGGTGCAAGCATGTTTAGCTTATTTGTGGAGTAGCAAGAAGGCATAGGTGCTAGGGCAGAACAGTGATGGACGGAGGG" 58.1172585448943 5110 0.770042194092827 0.951
"cf_39971" "SNP" "GATGTAAGGGGGAAGGTATGCTAGTCAACACCTAACGAGCTAACCAACCTGGTCAGAGATAGGCTGCCACACCTTCCAAGAGAGCCTATCTTCTTGGGGAATGATGTTCTGAGAGCAAGATTGTAGTATAAAAGGCCATGTTTGGGACAGCATTTTTAAACTGATGAGAGTTTGAAACACTAAGCAAAGAGTTCCATTAACAACGACAGAAGAAAATATAAATCTTAAGGGAAGATGTCATTGTAACTGGGAGCTGACCTATCAGGATTAACTCTACAATTTAATAGCAAATCCAATCTTTCACTTTTCTGATATCAAGATCCTACAAAGTATGGCTT[C/T]CATTCTACCTGCCTCCAATAGATCCATGATATCTGACAAGAACACATATGCTGGGTGAGTAATTTTGATTTTTGTTAGTTCTGATCAGATAGCTGTTCCTTGGATGTTTCATTAAATGCTCAGGTGACATGGCTCTACAGTTCTAAACATTTCTTAAATTTAGGCATAAGATAGAATGTGATTCATAATTCAAGTTAAAATAAAAACATGCAAATTTTCTTCCCAATAGTATTTTCATTCCTTGGTTCTTGGTTTGGTATGGGGAGGGGTAAACTGGTCCATTTAAGAAAGTGGGACCAAGGAAGTTACGAAAACCATGCAAA" 27.6923625302495 2910 0.438517179023508 0.943
"cf_39991" "SNP" "AGGATAGAGAAATATCAGCAAGCTTGAGAAGCAGACCCTGTGGATCAAACCACAGAAGGATCACCCAAATCTCACTGGTACAGCTCATGGTGGCAGCATTTTTGCATGAATACTTTCCACAAAGATGACAGTCAGGTTCCCAGAAGATCTCTAAAATAGGAAGACTTGGAATCTGGCCTCTTTACTTCATTTCTATCTTTACAACAGAACTGCTGCTTATTTTCCAAAGCCAATAGGATTTCCCTGGGTTGGGTTCAACAGG[A/G]AAGCCAGTATTAAACACAAGTCATTTCCTCCCCAGAGAGCCATTTTCCCTGCTTAGGAGGCATCAACAATGCTATGTTCATACAGTTTGGAGCGAGTAGAGGCTTAGTTTCCTGCTAAACTTATTTATTTCCAAGGATATTTTTCAAAACCTAGAAATCAAGAAAAGGATGAAATAAACTAGTTTCACAGTCAGGTGTCAAATTCTCCCAGACAGAACCAACTGGCCTGCTGGGTTTTTGATTTATTAATTATTACATATCCCCAAAGCATGAATGTACCCGTTATATTTATATTTTGAAAAATAAAATGCAATGCTAATGCTGTTTAATGTTGAAGGATCTACTGACACAAATTGGTTTTTTAAACCATGATAGATGAATTTATGATACATTCTTTCTTACCAAAATATGTACATTT" 61.5222086035599 5275 0.794906570223026 0.975
"cf_40059" "SNP" "AAGCTTCAGTGATTGATCCCTTTAGTTGTGTTTCACTGGTTTAAAGTGTTAGGTGGTTTTCTCTGGCTTCAGCTAATTTTGTTGTGAGCAGTCTCTCCTTTAGAGACTGCTCCATTTTTTTATGGCTGTCCCCTTGTTTGATGTTGTTGAGAATATTTAGATTTCTCCTCTTCTAATTCTTTTTCTAAAAAGACTATTCTCATCCTTAAGTTTAGATTTGGATCTCTCCAGTCATTTATGAGTTGCCTTCAAACTTTCTACTGTTGAGACCTTCTCAGAGTTGGCATCCTTCTAAG[A/G]CAATTCTAAGCCTTCAAGCTCTTTTTGAGTGAAGCTCACTTTTTCAAGTAGTTTACGTTTTTCTTTCATCAGTTCAAAAAGCTTTGTAGTAAGTATTTTTTCTCTTATGACACAAAGTCATAAAAAGGAAGAGAAAAGCCAAAAGTACAACCATAGTCACACATATCACCAGCGCCCATGGAAGCGCATAGGGATTTGGCCCTGGCCTCTGCTCTTCAAGGTCTGCTGCCACAAATTTGTAGAATCATCTCATGATCAGCCTCAAGTACCACACAGTGGCAGCATTAGCTCTCTCCATGGTGCCAAGGGAGCTATGGATGTTGCCATAGCCTGGCTGGGCCACAAAAGACAGCAAAGAACTCTAGAACCTGAAC" 91.398174981201 6284 0.946955997588909 0.924
"cf_4019" "SNP" "TCTGCAAATGAACAGCCTGAGAGCCGAGGACACAGCCGTGTATTACTGTACAACAGGCACAGTGAGGAGACTTCAGTGTGAGCCCAGACATAAACCTCCCTGCAGTGCTCTGTGTGACCAGAAGGTGGCGGTCGGCACACACTGTTCTTAGGTCAGTTTTGTGCCAGGTGCTGCCATGACAAAAGGGTTTTATGACTCTAAGCATAAATTGTTCTATTTTATTGTGATTTTCCAAATACATAAGATATATGCTGAAATGAACAAAGTATAGAATATCACATTTAGGACCAGAAGTGACTCTGCCTTGGTCAGGTTCTGCCTTGGCTCAGAGCTCCAGGTTAAGTCTTTTTCCAATGATAGAGCAGAGACTCTGTGGGATTCCTT[G/T]ATTAGGACAGACATTAGGATTCAGGTTGTGTAAAAGAGGAGTTTCAGACTTCTCTCAGTGATGCAAAAAACCTAACAGGACTCTCTCTTCCCCTCCTTCTGTGAGGAATTAGGCATGATGCCCTCAGAACTGACCCATTGGTATTATTTAGTTCATTTTTCTTGCTCAATAATAATCCTTTTTACATATCCCATTTTCCTTTTTTCATTCAGAAAATGTTATTTGTGACATCTGTGCTCAATATCCCAGGAAAAAGCCCACATAGCTGGAGTTCAGGTGG" 98.75504333812 6408 0.965641952983725 0.982
"cf_40318" "SNP" "GGAGCCTAGCACAGTGTAAGTGTGCAAGGAAGTGGTAACCATGGTAACCTGAAAACAAGACTTGCTCAGTAAGTGGGACAAGAAAGGAAAATAAACACAGAGGGCACGTTAGGATGGGAGCTGCTTCTTCTGACCCGCAGCAAACAGGCAGGGGCTGTGGACTTGGCCTCTGCGGTCATGGACAGTTCTCTCCTGACCTACATGAGGACCCCCGCCCATTCCCCCCACTGACTGTCAGCATCTTCTGGACCACTTGTCACATAGACCCTGCTCCTTATTTCTTTCATTCATCTGTTCA[C/T]GGAACATACGTAAGGGATTGCTGGCCAGCACTTTAGAAGGTAGCAATCATTGCTTCTACTTACTGGTAGAATCTGTGTATGCCAGACACTGTGCCTAAGGCTTGACATCTGAGTCCTATGCAGGAAACTCAGGACTGGATTAAGAGAAAGTGACATATACAAATGGAAAAATGAATTTATTTAGTTTTGACCAAACTGGGGAGAGAGAAATTGTCAATCTCTGCTTGCCAATCACAGTGTTACAACTTATGGGAAAGATGACACAAAGCCAGGAAATGTATTTAAGTGGGTGTAGCTGTGGCCCCAGTTCCCGGGACTGGGAGATGAGG" 60.4438402999134 5231 0.78827606992164 0.961
"cf_40353" "SNP" "ATGGAGATTGCCCCCAAACTAAAGCGAGAATTACTATAGGATCTTCCTATACCACTCCCCAGTATATATTCAAAGAAATGTAAGTCAATATGCAGTCAATAAACTGCACACCCATGTTTATAGCAGCACTGTTCACAGCAGCCAAGACATGGAATCAGCCTAAGTGCCCATCAACTGATAAAGAAAATGTGGACTATTGGAATATTATGCAGTCATCAAGAAGAACGAAGTTATGTCATTTGTAGGAGAATGGATGGAACTACAAAAAACGTCAAGCAAAATAACCTAGATGGAGAAAGACAAAAATCTCTCTCACATGCAGAATCTAGTCCTTAAAAATGAGTGATAGGAACATAAAGCA[A/G]GTTCTGTGTAGGGGTGAGCCCAGTAGGGGCAGGGAGGCGAAAGGAGAGGCTATGGGGGGAGGGGGGGTGAAGATGGTTGAAGTACTTTACACACATATATGAAAACAGAAGAATGAAACCTGCTGAATTTGTCCCAAGAAGAGGTGAGGGGGGGAGCAGGGGGAGAGATAAAGGGGATCCCTACACTGTGTACATGGGCACAGACATCACAATGAATCCCTTTGTACAAGGAATAGATGCTGAAAAAATGGTGAAAAAGACCAATAAAATATGCAAACT" 70.322920638847 5670 0.854430379746835 0.991
"cf_40359" "SNP" "TATATAGAAAGAAATTGCTAAACTCATGACTGCTCCAATAATGAGAATAGAATTTTCCTATAATGAATAAGGTAGTGATAATTCAGACTGGGTCTGATGGAAGTGATGTGGGAAGCCTTCTCACCTGAAGGGTGAGGAGGAAGAAGGGAGAGATGGAAGGACAATACAGTCAGAGCACAGTGTTCTCATTTTCCACTCCCTGTGCTAAATCACAGGACTCTGTGGAAACAATCAGATAAATATGAAGGAAGCTAAGACCATGAGGGGTTAAT[C/G]TCTCCAGCCTTATATTCTCCTCAAGCTGGTACAGGAGTTAAAGAGAGGGAGGTAGGAAATTAGATGAGACTAAGGCAGTTTTCCTCTTGTTCACAGCCTGGGGGATGTTCTACAGTGAGACATAGAAGTCTTATGTGCTTCGGTTGAGGTACTGAGACAGCATGTAGTCCGGTAGAGGTATGAGGTTGGAAGGAAGAGTTCACAGAGCAGAGGACCTTGCAACTGGAGCAAAAGGACCAGAATGCTGGTCTTTAGTTGTGGGTATTAGTATGTCATCCATTGTAGAAAAGTCTAGAAATCAGACTAGATGAATACTCTAGGCAGAGATCAGCTTGCACCAGAGTTTAGGTCTCCTCTCCTATTACCTCAAGGTCAA" 131.68983072102 6610 0.996081977094635 0.907
"cf_40410" "SNP" "CATGTCCAGGTTAACATTTTACAGAGCTGTTGAGAAGGCTGAGAAAGAGAGGGAACGAGAGGGTGGCTCTCTCTGATGAGGTCAAGAAACTGTAGCAGGTGTGCTATCTGCAAAGCTGATGCGATCTTGGAGCACTGCTCACGTCTTCATACAACTCTGCCCACACACAGTACCGTGAGGACCACACCCCCTCCTCCACCTTCCCTCTCCCTCCCAGCTTCCCCAGAGCCTCAGGATCCAGGAGTGAAGACGTGAAGAGGGATGCAGCAGGGACCTGCCTCCTTGCTCACAGTCTGTTTCTGTTATGATCCCAGCAACTATTTAGACTATCGCCCCTGTCTATGACAAAGCATTGCCTTGGAGAGAAGAGGATGATTTATAAGTCCTTCTGAGAGCAGAAAGCCATCTTCTCCTTTTCAGCTGACTCCCCCTGGTCGTCCAGACTGGTGACGTTGCATCATTACAGCTTCCTTG[C/T]GTTCATCCCTCCTGCTTCTGGAATTGAGGGAAGAAAGATTAATTTGTATGGCGAAACTTCAACAATTTGCTGAACTTCTGCATTCCTGACATTAATCTTTCCCCAAGTGCCCTATCATTAACTTGAAAAATCAGCCGGGCAAAACCTTAGCGTGGGTTCATGCAAATGGAAATACATAAATAGTGTGCAGAGGGATGGAGG" 79.2189047208254 5987 0.902200120554551 0.93
"cf_4056" "SNP" "CTTGCAGGAAGTCCACGTGGCTGCAACTTTTGTTGGTGGCACTGACTACTGGGCTCTGGTCATACTGCCTCCTCCCTTTGTCTGCCTAGCCTGAAGGGCAGGGGCTTCCTCCTATGGTTGACTTGCCCTGTCCTGTGTGCTTTCTCATTTCTTCTGTCATTTATGGTGAATACCTGGACTGGTTTCTATTTTCTGACTGGACCTCACTGGACTAATCAGCTAATGATGGACAAATTCTCAGGGTGGGGGTGGAG[A/G]TAAAAGAAGTTGTCTTTTTATACACAGGTCTCTGGGTCTCGCTGTCCAATCCCAGGACTCGGGTCCTTACTGCAGCAAGCTCAGCATTTGGAGTGCTGGCAGTGCTCCTCCTGGTTGTAAGTCACGTGGACGTGGGTTGGGTAGTCAGCCCCCAGAGCTGCCTAGCACTGTGTTCCTTTTCCGTGTTCATCTGTATTACTAGCAGTGTGTCACTCACCCTGGGGATGAATTGCCACGTGCACGCCAGCACGCAGAGCATGGTGTTCTTGGCACTGTGCAGCCACCTCCTCCCCGAGTCAACTTGTGGGTGCCAGCCTATTATTAGCAGTAGCTTTTCTATTGTTTCTATTTAAATACAAGTAATAAGACTATACTGTTGTTCACTGTTTAACCTAAAAATCCATTGTCTGACGGTGT" 76.3800555711048 5903 0.88954189270645 0.912
"cf_4148" "SNP" "CCTTCCATCAATCGTGTGTCAGAAACAGGAGGCAATGTTTGCTCCTCCACCAGCCCAGACACTCAGAGCTCCTTGTCTCACTTAAGAGGTCTCATCCTGCAAAAACAGGCAAGTTTCTGACATGGTGACTTCCTCGCACTTTCCCTTTTGGGGGCAGGAGGA[A/G]GAAGAAAAAAAGGCTCTGAACAAAGGAACCCCAGGAATATATGACTAGAGGGAGAGAGGAAGGGACAGGACAGTGAGTTAAGAAGGGTTCTTCCTGACTGTCAAGTGCCCTTCTATCATCAGCTGGGATTTGTACACCCACCTAACTCTGGCACAAATCACAGTTTATATTTGTTAAATAAACAAGGGTCCAGGGAACTCGTTGGGCATTTTCCTGTGTACAAAAAGGGCCTTGATATCCCTTTCTTATCAAGCACAGAGCTGTGGGGACTTGGGCAGATAACATGGAGGCTGTGGATCTTCTCACCTCTGGCCAACCTGTCCTGGGTGTCTCTTGAACTCTGACAACTGTGGTGACTGTTTACTTTGTGACTTTGATTCTGAGGATGTTACAGTCAGGGTGCAGAATCCTGCTTCCTCCTTAGGCTTCAGCAGCTTTTTCTCTGCGTTTGTTTTCTTTGGCTGTTGCAGGGAGACTTGTTTTCCCTCTTTCAGCAT" 115.952821723305 6564 0.989150090415913 0.913
"cf_41567" "SNP" "AATCTGGATCTGGCCCCCTCCTCCCTGTTTTAGTTTTCTTTCTCAACTGTAAGGTCATTGAAGGCACAATCATGTCCACCTTTTTCACAGTTGTAGCCTCACATCTCACTCAATGAGGGACACAGAGTTGGCTCTTCATAAAGTGTATTAAATGAACAAATACAAGTAACTACATTGTGATTTTGGGCCTCA[C/T]TTATTGTAGCACTTGGCTGGTTTTCTACTATTTAGACAAAATATAGAAATGAATGCTAAAACATGAATGGGTACTGAAACCAGCAAATGTATTTGAAATTGGTTTCTAGAAAAAAAATACTTATATTAGCTTGTTGGGTAATCATTTGCAGTTTGCTCACAAAAGTGAAGTCTGCAGGAATGGATAAAGTCTGGGTTGTTTTAAAATGCATAATTTTATTCTAAGTTTAAGTAATTGAATCAAAGACTAAAGCAGTCCTCTTTCAAGCAGTACTCCTGGGCATTGGAAGATATTCTTGAGCAGTGCCATTGTTTAACTCCTAACCCTGTATAGTGCATCTCGTGTGTTGTTTCACTGTGTATACACCTTGGGCATTACCTGCAAGCATAGA" 65.9617597753275 5496 0.828209764918626 0.916
"cf_43171" "SNP" "AAGCACTATAGGAAGAGGCTTAAAAAAAAAAACCCACATTTTCCTTCTTTTCCTTGCAGTCTTTTTCTCATAAATAGGAAAGGGTCTTCCATATGCAGATAATGATTCAGTACTGACCGGGAAAAGACTGTATACAAGATGCCAATTCTGAGTGGAAATATATTAACTCATAAGAGAAAAACAGTGCCAGTGGATAGCAAGGAAAAAGGG[G/T]CTCTCAATTTTTTTTCTGTGCTTCTCATTGTAGAATATGATTAGGAGGAGCTAGTGTTCACTGAACATCTACTGTGTGCAGGCACGTTATACTTGTTTCATTTTCCAATGGCTATATAAGGCATACGAATCTCATTTATCTTATAAATAAGGGGCCAAGGCTCA" 33.7715114371553 3487 0.52546714888487 0.972
"cf_4341" "SNP" "CTAGTGTGCTCTGGACTCATGTCTATCTAGCAGACACAAGGGAATCTTTGTAGGCTTTGAGAGTCAAGGATCTATCCACAAAGAAAATTGGAGAAGTTTCCTTATGGTGAATTTTGTTTGTCTTCATGATGTCTCAAGGATGCTGGGAAGGATAGCTGGCTCACTGACAGCAATCCCTTGTCTAGCATAAAACCTCATTGATTTCCCTTTTCAGAGCCCACTCCAGTGTCCATGATTTCCTCCGTTCCTTTTACCAATTTGCAGTGGGAACTGCAGCTTCTATAAGGTGTATAAGGTGAGGGTTATCCCCTGAGACTCAGAATGGCAGTAATAGAAGACACTCTGTAAATCAGCTGTGTTCAATCCTCTCATCTTACAGATGAGAAAACTGATTGCAGC[A/G]TTAGGAGCCTTCAAAAGGCCACATAAGGAGGTTTTCAGGGGAATTAAAACTAAACTTGGTGTACTGCCTTCCATTTCCATTTCATGGCTTTGGGTATTAAGATTTTGATGTATTTATAGGAACATGGACCAGGTTTGGGTGATACAGAGCCCATGATTTTGACAAAGCACTTGAATATAAGGCTGAGTGAAGTTTTACTGTAATTTTGGTGCAAATTCCCTGTTTCTGTCCTCAATGGGAATGAAGAGTGGTGGTAAACAGTGGTTTTATT" 88.3550969078429 6228 0.938517179023508 0.947
"cf_43574" "SNP" "TGATCACTTACATTTTTCCTTTAGGTGGCCCATCGAAGCACTGGCTGCAAACTCCATAAATTCATTTCACAAGTATTCATTCAGCGCCTTCTGTGTGCCAGGTACTGCCTGGACACTTAGGCTGTCTCAGTGAACGATAGCATGAGTTCTGCACTCGGGGAGCTTAGACTGTAGCGTGTATGGAGGAGATGGAGTGGGATGGGGTTCTACGTAGTTCTGTTCAAGGAAAACATTAGCTTCTAGTTAATAGTCCCTGGTTTTTACTCCTTCTGATATGCTCTGTAGGCCACCATTCTAAGTGGTCCAC[A/G]ACTCTGTGGATGTACAGGGTTCCTAAATGCATCTGGGACTTTGAGCATGCTATTTTTGGTTTTGCCTGTAGTGCTGTCCTGTATTCAACTCTGTATTTTTCCTTCCCCTTACACCTGTAAAACC" 91.97700090348 6307 0.95042194092827 0.933
"cf_43592" "SNP" "CCCTTTCTCCAGGATGTCCACCTCGTGCAGTTGCTGTCGCAGACAGAGCTGGAGCCCAGGCCCAAGGTAGGTGTGTTGCCAGCTCCTCCCCCAACACCCTGGCTCAGGACAGATTCTCTGACAAGGGGCTGGACTAGGCAGGGCCACATGGACACACTCCATTTTCCTTCTGTGAACTCCAGAAATCACTGCGCTTGCTTTACAGT[A/G]TTGTAATAAGTAAGGCCCTGACCCACTGCCCAGACCATGACTGTGTGGCTGCCATTAGGACTCATGGTGAACTAGAAGGAAAACCCAGGGGAACTGGTGGAGTGGCTCAAGTGGTAAAGTGCCTGCCTAGCAAGCATGAGGCCCTGAGTTCAAACCCAGTACAGCCAAAAAAAAAAAGTGCAGTGTGTAGAAGGAAAACCCAGACACCACACCCCTCTTAAGTTGCTCTTGTTCTCGTTCCTCCAAGCTGGGGGCCCAAAGAAAGCCATCTTCCATCCCTGCCTGCACCCTCTCTGCTTTAACCTCATGCAGGCTTCTGAGCAGTCCAGAAGAAGCGTGGGACTGGCTGTCAGTACCTGGGATCCTCCCACTATCCGTCTTCATGGCCACAGGGCCACCGTCACCCAACCAGGCTCCCTGGTGCT" 50.8657495137589 4709 0.70961422543701 0.944
"cf_43763" "SNP" "GCAACAATGAGATCTAACGCACAATTCAGTTTCAGCACCTGATTTCCAAAGAATCTTCCTGCCTCCCTACAACACGCAGGGTGAGGAGGTATTGTGGGGTTGCTATTGGAGAAACATTTAGCTTACCACTTTGTGTCACCCCTTCCTATTCTTTTATTCCCAGTTAATTATTATCTGCATATAAATCTGCTAGACCATAAATTAACAGCTTTCAGGACAGAAGCCTTGAGAGTTCTTAGGGAGGTTAAACAAATATTGTAGCCTAAAACCTCCTCTTTAACAAACATGCACACAATGAAAGTGGAGTCCTTAGTGAGTGATGGGGCAGGAAGGACTCGGGCACTCTGTCTGGACTTTACAAGCACTTTGCCCCAAACAGATTTAAATTATAACTCAGTGGGATCATATGTTTTCATCCAT[C/T]TTTGAAACAAAGAGAAAACTGTTAAATGCCATAACTTGTTTTCTCGCTGGGCAAACATCAACAAGATACCCAGTTAATTAACTGCTTCTGTATCTCCA" 79.4427403053943 5994 0.903254972875226 0.938
"cf_43803" "SNP" "ATATATATGTTCTTTTATTAAAGAAAAAGTATTACCAAAAAGTGTTTCACTTAGTAAAAGTAACATTATCTGGTCCTTTGACTATAGAGAGCAGCCTTTTGTGAATGTTTTGTCTGTGTCTTTTGGATTTTCTTGGTTGCTGAGTTCAACACCTCCAAGTGTTGTCTTCATGAGGCAAAAAGCACACCCAGGGCATTCATT[A/G]TCCTGCTGTTCTTTGAGTCTCAAGGTCTCTCACTGGTCTGCCTTGTTCTCCCCACTTTTCAGAATTTTGTTTTGCATGCATTATATATTTAGAAGTTGTCATACTCGTACTTATGGAAGAAATAGGAAACAGAATATGCCTACTCCATATTTCCTAAAGAAAATATTCTCCCATATTTTTAGAATGTACAAACAGTCTCCAGTTTGTGATTGCTCAGCTTACAATTTTTCACTTTTGCGATTGTGCAAAAGCAATACCATACTTGGAATTTTGTAGGAACCATAGAATTTTGAATTCTTAGCTTTTTCTGGTCTAGTGATATACAGTATAATATTCTTATGCAATGCCTACCTGTAAGCTATTGCAAGTGTTCTGAGCATGTTTAAGTTATGCTAAACTCCACTATGATATTTGGTAGTTAAGTAAATTAAGTGC" 140.071457114343 6621 0.997739602169982 0.9
"cf_44202" "SNP" "CTAAAAATTGTAGAAATGGAGTTAAAAGGGGTGTTGGGTATTGACTTCAATTTTCTGCAAGCCTTTCAATTGCTTTAAACAAGAAAATAACTACAATGGAAAATGTGTTTTTAAAAATTAACTGTATTTGACAAGGGTTTTGGAGATTTGATGATGTTCCAATGTGTTGCAATAAAATGATTCCTCACTAAGTTAAGCTCTGTAATATACATGCTATCATAAATTTAGTAGTCTGTGACTGCAATGAAATTCAAGTATAAGAAAAAGTAAATGTATTTAAAAACAAATTCATCTCAAAAGGTGAATAATATTAGAAGGATTATAGGGGCTTAGAAGCGTGTTTGAATTCAACAAGGCGGTACTATG[C/T]GGAAAGGGGCTGATGATCTTTAAGGCGGCCTGGCCAAAGACAGCACATCATAAAACAAGGGTGCTTTCTGGTGATACGGTACAAGAATGCTCTGTACGCAGAATGAAGCATCTTGAAATGTGAATAAATTGGAAGAAGTTCCAAAGACAATAGATATGCTCAAGTGAATGGGAGGCGTTTGATTTATATAGCGTGATTACTTCAAGGCACACATAGTCCTCCCCCAAGCTGGGATGGATT" 79.0732281050571 5982 0.901446654611212 0.942
"cf_44292" "SNP" "AGGAAATTCAGAACTTCTCTGTTAGTGGCTACTCTATGAAAATTCACTCATTTTTCCTTTGTCTTATACTTTAATCCAGGTGTATGCTTTCTGCCTTCCAACTCCACTGCCTCCCTGAAAGCCAGAACTTCTATGGTCTTCTCCAGTGGACATTTGGTTTTTGATCAATGTCTGATGGGAGGTGCTAGGGAACACTTGAATGAGCTTAGAATTTTGAGTCCACTGGACCTGGTTTTAAACCTGTTAAAAG[A/T]TGAGTGACTGTGTGCAAGTTCAACTGCATGACATCTCTCTGCATCCTCAGTGTTCATGTTTATATGCTAGATAAAATTCCAAGGGAAAGTTAGATCATAGAGACAGAAACTAGATACTTACCCAGTTGTCAGCCACCACTGGGCAAAACCCTGCA" 62.9665216233381 5360 0.807715491259795 0.963
"cf_44511" "SNP" "GAGTCACCACACACAGTGACCCTCAGAAATCTTTTGAGCATCATGAAGCTATTTAAATAGTTTCAGATTTCACAGCATTTTGGATGTTGGGTTTTTGTTTTGGTTTTTTCTTTTGCAGTCCTGGAGTTTGAACTCAGGGCCTCACACTTGCTAGGCAGGCACTCTACCACTTGAGCCACTCTGGATGTTGGGTTGGGGATCAGGAATGTTAAACCTGCAGTCTGAAGCTCACATGACTTGGATTAGAAGTAGTCTTTCTCATTGAAACTGAAATTTAGGCTGTAGAGGAGTCAGATTTTGTCTGGAGGTGC[C/T]GACTTCCTCAGAGCCCCTGAGAGATGCCTGCTGCTCTCACCACAGGGTGACAGTACTGCAGGGGCCTCGTGTACATTTTACAGGTGGCCCAGCAATGGCAGTGTCTGTCATGGGAACACCACTCTTGGGAGTCTGTGTTTCTCACTCTACTGGCACGTGTTCACGTGACGTGGACACAAATCCAACCTCAGCTCACACTCCAAGAGGAGCGCCCTGCAGGATTACTAAACGTGGCACTGTCACTCTGAACCATAGCTTGTCCTTTCACCAGCTATGTAGCTAGGATTTACTCTAGAGAGCCAATAGC" 14.5891525384712 1299 0.195750452079566 0.936
"cf_44654" "SNP" "CTTACATCAGTATGCCTCTTATGTTGCATCCTTGTTAACAGATAATGCGTGTACTAGACACACCTATTTTTAAAGCTTAAAGAGTATTGTGGTGCTAAGACAAGTGCAGAACTTCCACACATTAAAAACACAGCTAAGTGATGATGGTGTCCCTAACCCTTTTTGTAACCATGCTTTGGTTGTAGTGGATCAGGTCAAAACTGACAGTCTCCATAGGAATTGTAGTATCCAAACATTTAAGCAATTTATGTGACAAAAGTTTTATTTTGAGATTGTGAATGTTGAGGTGATGTTTATATCATGATTCCTTGTCATTGCTGTGGGCCTGTCAGCACAATACTAAGCACAGGGCTTTATTTTACAGGGGTCCAGACAGGGAATGATGGGCACTCTTGCTGATATTATCATCTCAAATTAATCCCAGTACCTAGGTAGAGCTCCAGTATCTCATAAAATGATTTTGTGGCCTCACTGAGCAGGGGTCCTTGAAGTC[C/T]AATTGTGTCCTTTGACATATTTTGTATGTTTTTTTCAGGTTTTTCCTACATGAGGAATCAAAATCTCATTTGAGAAGAGGAGATTCTTGACATGAGCTATCTAAAAATGAGACAAGTGATAAGCTTTTGATAGCACACTGCAAGTCATCTCATTGTCTATATGCAGGTTGGGAAAGAGGGTTTGCCTACTCTTATTGCCACATGTTTTCCTGCAAGCATAGAT" 115.143123853077 6560 0.988547317661242 1
"cf_44729" "SNP" "CCACTATGGGAGGCCATTAATTTGTGAAACCCTGATGCTTCCTCGAACCCAAGAAAAGACATCAACATCAGTGGCAACCTAAGGACATGGGGGCTACTGATGAGAGTTTGGGAGATGCTCCTGTGAGGTCTTAATGAATGACCTGAATCTCAACCCTGTCTTCACACCAAAAGAGAGGTGGTTCTAGCCAAGCTGTGATTCAACTCAATAATTAAATACTGAAAAGGTGTTAAAATAGTTTAGGGAAATGAGGATCAGGAGACTATAAATCCATTTTCATAAAGCATGTATAACAATTCTCATTCTGTGCCAAGCACGGTGGTTCCCAGTTACTTGGGAGGTGGAGACAGGAGATTTGAGAATTCTAGATCAGCCTAGGGAAGAAAGTACTAAGAAGCTATCTCTAAAACCAAATAAAAATAAGCTTGGAGGCATAGCTCAAATG[A/G]TAAAGCTCTTGTCTAGCATGTGGAAAGCCCTGGGTTCGATCTCTGGTACGAACAAAACCAAATATTTTCATTCTGTGATGTAGGAAGCAAAAGGAGTTAGTGAGGGAATCTGAAGGTGTCCCCAGTCTTGACTTTTATCCCTGTGGAAATGGTATAGGGATGGTATAGGGATGATACACACATAGCTGTTCCTACTGCACCCATCTCAGGTATACTAACTGCCTTCCCGCTGTTCTTTTCTGTGACCCAGACCCTGGATCCTGCAAGCATA" 97.3023975385648 6386 0.962326702833032 0.948
"cf_44878" "SNP" "GTTCATTTTATAAAGAGTGTCTTAGTTTTTTTAGCCAACTTATTGATGAACAAATGTTACCATTTTCATTTACTGATATCTGCAAATATCCCATCTTACTCATGAATAAGACCAAGAATACTTTTTGTCAAATAAAGTATAATGGATGTGATACATTTAAAAAAAAAAAACCTGAGACTGCTCATTAACTTTGCTGAAAACAGGGCATCTTTCTTCTGAAGTCAGCATTATATTGAGGAAAGCTTATGCATCAGC[A/C]CAAGTAGGTGGCAAAAATGCTAATAAAGAGCTCTACCATCTTTTGGTGAGCCTCATGGCATGAAGGGTTAGAGTTTTTCCAGTTTAACAGTTCAGAAGTAGACTATGGAGCGTAACTCCAATAGTAGCCCATTGGTTGCACCTGGTCATTTAGCCCACCTGTGGGATATTGTCTCTATGGGAATTTTCCTGCCCCACTTGGGTGCATTCAGACCAACTTGGGTCCTCTAATGGGTCTAAGGGAAACACCATTTCAGACTCACCACCACATCAGGGAGGTCGCTGCCTGATGCTCTGGCAGCTCCTTTGGCTAGAAGAGGAGCCAGCTAAGTGTATGAAAAGGGGTGCAGGATCTATTGGAAATGGGGAGCTGCAGAATTCAAAATGGTTAG" 45.2523665413641 4371 0.658679927667269 0.927
"cf_45102" "SNP" "TTTTTGTCTGCATCTCACATGTCAGGGCCTTAGGGATTCAAGGTTCAGAGGGAAGAACTGTGAAGGAGAGAAAAGGGTAATTGAGACCATTTTCTTATATCTACCATGACTCCCCATCCCTCACCTCCTGAAATCCGACATTTCTCACTGAACATTCTGAGAGCTGATTCAGCAAACATGCACAGGAACAAGACCTATCTCCCATCTCTAAGAAGCTGAGTCTAGCTGGCTGGTGGATCACAGGGATGGCTCAGAGATGACTCAGACCATGTGATATCAGCTTATGTGACAC[G/T]TGGACCCTGGTGTACATGAAGACTCTTAAAGACCAAGACCTCTAGTCTCACATGGAAGACTGACCTTGGGGAGCAGGTCAAATGTCTGCTGCTTTCTGAGGCTGCCAGGTTCTGGGGCCTGAGTGACTAATCTGAGGGACTACAAAGTCCCTGGTCCAGGAGCAGGGGCCTCTCTCTGAAGGTCAGAATGACTCTGGCCTCCAGGTCAAGGATCCTTTAAGAAAGGAAGGGGTTTTTCAGTGTGCTTTGCCTGAAGCAAGATCAGTGGGCCATGCTTGGCAGAGGCCAGCATGGAAAAAC" 106.311929571788 6505 0.980259192284509 0.98
"cf_45183" "SNP" "AAATCTTCAGCCCCATGTGCTAGCACCTACCATCTAGACTGAGAGATCTCACTTGCTGGGTGCCAGCATGTCAGCTGTGATCTTGGAGAACCGAGGTGTGGGCAGAAAATTTTCTGACTGTGGACAGGTGAGCCAGGGTGGGTCTCAGCTACTCAGGAAGATTTGGCTCCCCAGCTCTGAAAGAGATCTGAGAAATACTGACGTTTCCAAGTTTCATAAG[C/T]CCAACAAGAAGGCTGAATTTATTTGAAATGATGAGAATGTGCTGGAATCAACAGATAAGATTGTCCTCATCCAGTGTTTCCAGGTGGAAGCACATCTCTCCTGTGTGTTGTTTTTCAGGGGGAAAGAAACCTACTTAGGGGGTTGAAGATCTGACTTCCAGAGCTACCACCAACTAGCTGTGTATTTTGGATAAATCACTGTCTTTCTGCTATCTGTTTTGTCTTCTATATATTGAAAGGATTGGTCCTTAATGATCTGAGGTGGGAGATGGGGATCCTTCTAGATCTCTTCTGTGATATTTATTCAACACTCTCAGCTGGTTATGGAAATGGCAAACTTGTAAGAAAACTGTATCAGACTTTCACTTTGGGGGAGAAGATGAGGTATGAATAGAATTGGGAGACTTATTCAGATCTGGGCAGGTAGAAACTAAGCAGAGAGGAAAATAAACAAGAGTCACCCCTAAATGTGCCATGAGGG" 87.0319283365007 6190 0.932790837854129 0.913
"cf_45865" "SNP" "AGATTCAAATCTAAATGATTTCACTTTCCAGCTTTGTGATGTCTGCAAGACAGTGTAATTTTTCTCTAATTAATTTCACATAAAGGTAATGCTATAAGCTCATAAATTTGTAGTGAGGCTTAAATAAGATAATCCCATAGTGTACCTAGACATAATGCCTGAAACATAGTAAACAAATACTCTATAATTGCTTTTAGAAACATACCCAAGATGCAGGCAAATATTATAAATTAGCTTGAATAGAGGCAAAACAAAGTGAAGATTTTCTTACAGAAAAAGAGAGAGTACTACATTGGTTTCCTATGGCCACCATGATAAACTAGCACAAACGAAGTGGTTTATCAACCTGAACTTATTCCTTCACAGTTCTGCATGTCAAAGTCACCCATCAATTTGTTGATAGATCTGAGCCCC[C/T]CTGAAGGGCTTACTTGTCTTTTCCAACCTCTGGTGGCTTCAGGTGTGTCTTGACTTGCGGCTTTCTCTGATCTGTTTCTCCATAATCAAGTAGCCTTCTCTCTGTGTCTGTCTCCTTTTCTGTCTCTTGTAAGAACATTTACCATTGGATTTATAACCCACCCAGAAAACTCAAGATAATCTCATCTCAAAATCTTTACCT" 53.3097953979979 4847 0.730409885473177 0.932
"cf_45990" "SNP" "ATTTTTATGGGGACAATCACACCCTTCCAGGCTGCTTCATAGAAGTTTGGAGCATCCTACACCTTCCTGACATCCCTTCTCCTCCTGCAGAACTATCTGGGAGTGGACGAAAGCCTACAGTTAGTTTCTCCAAGGGGGGATGAGGGGACAGCTCAAAGTAGGAAATGTCCTGTAACTCTCAGAAACAAACTCAGACCGGGACAAAAACCAGGAAAGACCTCAAAAGCCACCAGGTCAGACTTGTGTGCCCAGGGCTCATCAATCCCTAGAATCATTTAAATGGCCAGGCTTTTCTCAAGAGCCAACAGTGGCTCCACAGAACTCA[A/G]AGTGAGAGAAGTCAAGGTTTCATGATTCATCCAGGTCCTGCAATGCTTCTGCTGCCCCTGTGTAGGTGATGAGATGCCCCTTGTGGGCAAGTTCAGGGCTCTTGCCCTGGACTACCTGGGATAGCCAGGTGGGCTATCCCTTCTCTGTCCTTGAAGCCCAGACACCAACCCAATGAGTGAAGACCTGAGCTCTGATATTAAAATGTTATGCACCGTTGCACAAATTGCATGTCTTCCTGGCCTTGGTTTCCCCATCTGTAAAATATGGCAGTTGCTCAGATGATCTGTAAGACATTTCCATTCTAGCACTTCATGGCTCTGTTCTCTCTATGTCTTAGAAGGCCTATGAACCTCCAGAAC" 74.4254746148398 5834 0.879144062688367 0.983
"cf_4623" "SNP" "CCGCTCTTGGTCCTCTAGGTCAGGATTCAGTTTCTAGAAGTTAAGGGAGTGAAGCCATGCATTATGCACTTCTCTTTGATCTGTCACTGGGCATGATTAATCATGAATGCCACTGTGCGAGGCATTTACTGGATTAATGATGGCTGATATTTTATGAGTTAATGAGATACAAAGTTGTTTACATGTTGAATTGCTTATGGGTGTTGCGTTGTTTTCAACTGGGCTTAGTAAGGTGGTTTTATGTGAACCCAGCTACTCTCATTCATAAAGCAACAAACAAAGCAGGAAACACTGATTATTGGTATAGTATCCACAACCCATCAGAGATCAAAAATTATAAGCAGATCACTAACCTTCTTCTGGGTGCAGACAATGCTTGGAGAGAGACTCAGTAACTAGGAATGACCCCACATGGCAGATGCAATCAGAAATCACAAGCTAGTACAACCTTACAGGAGAAAAATTCCAAGGACTCCAGAAGGTC[A/G]TGAGTTCAAAAGATGCTAAATTCATAAATGATCAGAAAACTTAAATCAGTAGGGTTACAGTTCAACTCACAGTTTTGTTTCCTGGTTTAGGATTTATTCCAGTTCTCTACTAACCTCAGTAGTTCTTCTCCAAGAGAAGTACGTGCACCTCTACCCTACTGTGAAATACTCACCAGTTCGTCACCATGACAGAAATATATAACCTGCAA" 92.0662681155785 6311 0.951024713682942 0.97
"cf_46406" "SNP" "TCAAGGCCAGTAAACATTTAAATTCTGTCCAAGACACTGGTGTGAGCATGAAATGATGAGAGAACAAAAGTGCTCAAGGCAACCTGAGTTCAGTGCCAAATAAGCAGTACCCTTCCTGAAAACTGAAGAAGGTCAGCTCTGAATGACATCATTCAGCATGGAGGATGAGATCTTGGAGGAATGGTAAACTACA[C/T]CATGAAGGACTTGGGGATGCAGAGAGGGAAGAAGCATTTGTGGGGGAGATCACACACAAGGGTAGTGTATATAAAGGGACAGGATTGTGCAAAACTAACTTGGGGGACAGTGAATAAGTCCCCAGCTAGACTAGAGTCAAGTTGTTTGGAGTGGGAGAAAAGCTTCAAAGGAGGTGGGAACTGAATTGTGGGGGATCCTCACATATAATGGTGGGAGTCTGGGCTTTGCCAAGTAAGACAATGGGGATTTCTGAGAAAGACCCATTGGGAAAGAGACTTGGAAAACAAAATAGGTCAGAGAATGGTCTTTGAGAGGGAGACATGAATAAGAAAATCAGGTTGGAAATATTTGTATGAGAGAGCTACTGCAGGAGGTAATTCATTAATTAACCAGCACTAAAACCTAACATTTAAGGTACTGTCACTATGTTCTTTCTATGTTCTGTTCTTAGTAATTTACATGGGTTAATTAATTTGATCCTCAAAATTTCTCTTTAACTGACATGTG" 106.45319202105 6507 0.980560578661845 0.993
"cf_46420" "SNP" "TACTCCACAGTAAAGAGCAACTTAAATGCCTATATTTTGATTTTATTTTCTTAACAATCTGTCTGTTCCAGTAAGTTTATTTTTTCTTTCTTCCTTCCTTCCTTCAGCAAATATTTATGTTGAGTGCTTATTCTTTTCCAGACATGGGTCTAGGCACCAGATAAAACACAAAACTTACAAGAAAGTTCTCATTTTCATGGAGCTTATGTCCTAGTGTGAAGACATAATAAATAAGAATGAAGCATGGAGGAAATAGGATAAATGCTAAGGATGAAAGTACAGCTATGCATGTAGTGGAGATTGGTAGCATCACAATTTGAGGGCAGCCTGGGCAAAAAGTTAATGAGACTCCATCTCAACTAACAAGCTGGCCATGGTGGTACATGTCTGTCATCCCACTTACA[C/T]GGGATGGGGAGGTAGAAAGATCATGGTCCCAGATCAGTCTGGGCAAAAAAGCATGAGAACCCCACAAAAAGTGCTGGGATCATGGCTCAAGTGATAGAGTGGGTTCAAACCCAGTACCACCTCCCAGAAAAGAAGTAGAAAATGGGGACTTGATTTGGGGAAGGAAGCAGGTTTAGGATGTTTGATGGGAATGGCCAATGAAAGCCTTACTAAGAAGAGAACATGTGAGTAAGGAAAGGAAGGAAGTGAGGGAGCTTACCTTGAAGCCCATTA" 57.0672881381142 5050 0.761000602772755 0.989
"cf_46836" "SNP" "CCCCAGCCAGTTTTATTAGTGGCTATTGAGGCCTTCCACCTGTGTACCCCTTTTGACCCAGAGGCAGCTGAGAACAGAGGATGATTAATGCAGCATTTGTCAGCTAGGCACAGGGGGACATAAGGTGAAAACTGCAAAAGCTTGAGGGATTTGCCTATATGAACGCCAGTCAGCTTCTGGAGGTGGCCACTAAA[G/T]TCTTTGTCAATTGAGATCAGGAGGCCAAATGGGAGGCCAATAGAAAGATGAAGAGGAAGGTGGACCTCCTTGCTGCAGCTCTAGCTGAACAGTTGGGCAGGCCCTGGTGTGTAGGCCAAAGCAGAGGAAGAGGCAATCCCCATGGATAGAGCAGTCAGTACTCTTGGAATGGTCTCACCCTAGAGAGGAACTAATGCAGGACCAGTGTGCCCATTGTCAGGAAGGACACTGGAAAAATGAATGTCCCCAATGGCCCAGGGACCCCCACAAGCCTCCCTAGACCAGAGGCAGAGGCCAAATT" 55.789412971781 4976 0.749849306811332 0.981
"cf_47596" "SNP" "GCAAAGTTCTGTTGTTCCAACATACACCTAGATTGGAACTTTTTAAAATTCCACTGGTAATTTGTTCAATTTATACTTAAGTACAAATAGAGTGAACAAAGAAACTAAAGATTAAAATGCTGTCTGAAGATATTTTGTTGTAAAATTCTTAAATGTTGGTATAGGTAACAATATTAGAGAGATTCTTGTTTGAACAATTCCCATTTTAATTTATATAAATATATTAAATAGGTATTCTTAAGGTACACTAGTATATGTTGCACTTAAAAATATACTACAATGGTAGTATCCAATTTCACAACATGACTTGCAAACCACACAATAAAGTACAGTATTCAACAAACTTCATTT[C/T]AGGGCCAGAAACCCTGACTCAAGACATGCATCACTTTGGGCAAGACGTTCAACTTCTCTAAGCCTCATTTTCCTCATTCTGAAAAACAGTGGTATCCCACGTACTTCCCAAATCTTTAAAAATAATTTACTATTGAGATACTTTATAAGTGCCAAATCCCTCTGCATGTGTGAGTTAGGGTTAACAGATACCATGGGATTCTGGGAGTAAAAATTTAATGATAATTTTTAATGTAATATCCATGTACTAAAGTAGAAAGGGGATATTTTTGAAAGTCAGGATAGTTCATAAAAGATTTTTGGCATGATGGAGAAAACCTTGGGAAAACTCTTGGTTGGCA" 53.4571321517625 4855 0.73161543098252 0.919
"cf_47861" "SNP" "CCTGGCTTCTGCCAGGACAGGACCGCAGGGCTCAGCCAGTTCTACTATCTGGAAACTGCCCAGAGTAAAGGTGTTATTAGGCCCCCTCGAGAGTCACCCCTGGAGGGTGACTGCCCGCTGGTCTGGTTTGCGTACGCACAGGAGGATCTGTGACACTGACTCTCCAAATTATTCTGGCACATGCTGCTCTGCTAAGAACTCTCCGAAGCCCCAGTCTTACAGAAATACCTGAGCAAACCTCCTAGCGTACCAACTCCAACCCCAGACGTTAAGTAGCTCATGCTCC[A/G]ACTCCAGTGCTGTCAGATCAGGAAACTGAGACACACAGAGAGAAAGGGGCCTCAGGCAAGACCCAAAGTGTTTTGTCAGAGACAGAGAAAGAACACACTTCTTCTGTCTTCTTGTCCAGTGTTTTCTTCACCACATGTCTTTCCCAATGGA" 86.9556994325057 6188 0.932489451476793 0.979
"cf_47872" "SNP" "CTCACACCCTCTCGTGCCAGCCAGCCCTCAGCACTTACTGTGTGTTTGTTTATTTAATCCTCCCAGTACCTATGTGGCAAGTGCCATTGCTAGTCCTTTACAGATGGGGAAAGTGAGGCACAGGAGCTGAGAGTCAGCACTTCACTCTGCACTTCACTCTGCCAAGTGCCAAATGTGCCCCACTGTGGCCCTTGTAGCTCTTTCCCCTAGGACACCTTCCAGACAGGGTTGTTCTCAGCGAGCATGCACCTCTCATTTTCCCCAGTCCTGTGTTTTGTTTTTACAGAAATACCTGTTCTATAGGCAAGGTCACATG[A/C]CTCTCAAGTTCCCAAATCTGTTCCTGAAAGGATCTTCTTTGCCAGCAACTTGGAAGGTCTTGCTTTCCTGACTTCAGGAATCCCTACCCGTCACCTCTCAGTAGTTCCACCTCGAGCAGACATCAGAACCCCTGAAGCCCAGGGAGGCTCTAAGGCCCCTCCTTGGCCAGGACAGTGA" 67.0603529466642 5544 0.835443037974684 0.941
"cf_48054" "SNP" "ATGGTGCATCTCAAAGAAATCCAGAGGATGCACCATGTTAGACCACAGTGCACATGGGCACACACACATGTGCACACAGGACAAGGGCCATCACTTTTGGATCCATCATTCTTTGAGGTAGGAGAGATGGAGGTGAACTTGAGAAGCCACCTGGAGCCCTGTGTACTTAGTTTCTGAAATCTCAACTGTCCAAGTGATACACAGGTGTGCCAGGTGGCTGAGAAGTATGTTTGTGAGTCAGTGTTAGGGCCTCACTATGTGCAGGCTTCCTCACCATCGCTCTTCCATGGGGAGGAT[C/T]TGGAATGCTTGTGTTTTGTCATTCTGTTAGCTCCAAAGTGAAGAAAATCTCCCAGTGTGAAAGCAATGTGGATCAGCATGTGAGTGGTTGCTCTTGTTCCCAGGTCATGGTGAGGGCCTCATGCCTCAGGCCAAAGGGCTCTTCTGAAAATGCAGTAGTAGCCACGGCTTCTTCACAGGCTGCAGATGGTCAGATGTCACAATGTCTGCCAGCCCAGGGCAGCACATGGGGCTCTTTCACCTCCCAAGGGGTGACACACAGTCCTGTGGCCCTGTGTTGCTTCTGGAAGAATCCATGTGCCTTGCAGTTGTCAGCAGGAGAGAGAGTGCTCCCAGTCACTCAGGAAGTCCCTGAGGGATATCCCTGCAAGTG" 57.9291558021059 5103 0.768987341772152 0.906
"cf_48109" "SNP" "TTTTTTTTTTCTCAAAGCCAGTGGCTTAGGAAAGAAGAGGAGACATCAAAGAATACTGTCAACAACCCTTTACCAGGCAGCTACTGGCTGCACAAAATGCTGGTGG[G/T]ACAAAGAAAGGAAGACAAATGATCATTTGAATAAATAAACAAAAAACTCAGTCTATCTCTGATCCAAAAATACTTAGCTAAAATTCATGAAAATTAAAAAAATTATTCAGAGTGGTATAG" 30.9580669373423 3231 0.486889692585895 0.968
"cf_4882" "SNP" "CATACAACCATTTCAGATCTAAAAAAAAATTAAAAAAGCATTTTCCTGGGGATAGAAGAGAACTTCCTTTACAGAATGAAGGAAACAACCTAACTCCTTCCCAAGGCAGCAGTCCATCCTCTCTCTGAGGACCCCTGCTGGGTACTCAGACCCTCAGCTAGCCCAGATTCTTGCTTTTTCCCCAACCCCATCACAGCCCAGCTCCCTTCTGGGCCTTCCTTTTGCCCCCTAACTTGCAAAAGATCTGCCTAGGAGGCTTGAACCAGGCAGCTGCCAGGCAGTGGGTTCACACTT[C/T]CAAGAGTTCCATTGAAGTTGGGAACTTCCATTGCTCATGCCCTGGAGTTCACCAGTTCAGTTCTTTCCTGGATTTATCAGAGGTTTACTAGGGCATCTGCTATCCAGAGCCCAGAAGTTTCCCCTTGCAGAGCCTGCCCTAGAACAGGATGTTAGGATGTTGTGCCACCGCGCTCCAAATGAAGGTCTAATGTATACCTACGATGGAATCACAATCAGCCTTAAAAACGAAGGACATCCAGCATGTGATACAAGATGAACCTTGAGGACAAGAAGTGTGCAAGTTACAAAAAAACAAATACTTCAGGATTGCACTTATCTGAGGGATCTTGATCAGTCAAGTTCACAGAGACAGAAAGTA" 87.2013313456952 6197 0.933845690174804 0.904
"cf_493" "SNP" "ATGCTTGCAGGAGAACTGCTGCCTATAATTAATTTTATGAAATTATGTCCCTTATATATCTACCTACAGAAAGCCAGTGCCCTCCCAGACTATCTAGATATAGCCCAAACGCTGTAAGTCATGCAAGACTGCCGGAAGGATCTAGACTCAAACTGTCTGCGTCCTCCATGACCAACCTCTTCTCGTGCCAAACAGTGGCAATTCAGGCCTCACCTGGGGAGGAACACTTTCAGGCTGGGACAGGTCCTTTTTGTTGATTTTTTCTTTATATGCTAAGGAGGACTCAGCACAGAGAG[A/G]GAAACAGAAAAGATGACAGACTGCCAAGAGCCTGCAGTGGGAGATGACATTGGAAAACAAAAGGACACGTTGACCTGAATAAGAGCAGACATGGGGCGTATTTGTGAGTTCTCCAAGAACTGAGGTTGTAGTCATGCTCTGCCCAAATTCTTCAAGGAAATTTTTCTAGAAAACTTCATCTTTCTGCTTAATTTTTTCATTGTGAAGATTTTTAGCACGTTTCTATTATGTATCAGAGCCAGGCCAGGCCAACCACTGGGGATACAGCAAAAAACAAGACAAACCTAATCTCTACCATCTTGGAATTTAAGTTCGGGGACCAGTGTCTTTCCTTCAAGGGGTCTCATGCCAACAGCGCAGATTTCTGGAGGCCTTTGTCTTCTTTCTACCAGG" 105.14929510792 6493 0.978450874020494 0.937
"cf_50017" "SNP" "ACAAACACTATATAGACTAACAGGAGCCCTAAAGCCAAGAATTATGAATGTATATTTATATCCATTACCTCATTTAATCTCAACAATGTTATATCCCCATTTTATAGATAGTGAAAAGGAGCCTTGGCAAGGTTCAGTTGCTTGTCCAAGGTCACAGGGCTGATGATAAAGAGGAAGAAATTCAAATAACTCTCTCCATTCTCCACTCAATCTCCTTTTTCTTGGTTTTCCTGCCCTTACTACATGCTCAATTTCCAACTCTGTTCCTTTAATTTCGTGGTCATAACCCACATGACCTCAGCTCTCGAAAGATTAACAATACCGAGC[A/G]TTGGCAAATAGGTAGTACAACTAGTACTCTCATCTGTTGCTGTAAGAAACATGAAATGGGACTTTGGAAAATTATCTGTGACTTTGTTCAAAAGTGAAACATATCCCTGCTATATGATTCAGCCATTCCACTCCTGACACATACAAAGAGAAATGAAATAACATGTCTTTATACAGATTTGTACCTGAATGTGAATGGGCAGAAAGGAAGAGGGGGACATGCAAGGGCAGGAGGGGAGCTAGAGAGATGGGACCACTCCTAGGCTGCTTCATTTCTCCCCATTCCTCCCTCAGTACAAATCCAAAGCTCTTGGGGGCTTCATGCCAACATCACCAGGGCCACCTGATGAAGGCAGAGGACACAAGGTGGCCT" 56.5243514744791 5011 0.755123568414708 0.901
"cf_5020" "SNP" "CACAGCAGAAGCCTTTGTGAAATTGACTTGCCAGGGTGGTTGCTCAGTTTAAGAAAGGATTGCTCAGGAATCTTGCCTGTTGTAGATTTCAGCTGCTAATGGCAAAATGACTAGTGGCACCAGCTGGAGCAGAGACATTATCCTAAAAATGTGATAGCATTGTGCCTGAGACTCCTGGCACTTCCCATGCCAGGGAATGTGAGGCTATGTGTGTCACATCCCTGTAGTCATATGCTCTG[A/G]CTAACTTAGGACACTAACTCTGGGCACCAAGGAAAATAAAGAGCTAGTGCTTGAGTAACTATGTATTTCAGTAACTACAGGTATATTTCAGAAAGACTGAAAACTTAAATAGATCATTTAAATCAAAGCAATATTTATATCAGATATTTATTTTTATCACTATTATTTAATTAAATGTTTTTGGAGGATGGTGAATTGTGCATGCTCCTTAAGTTGAAGGATCGTGTTTTTTTCTCATTCTTGCATCTTTTCCAGCACCCAATACATAGCTGTGAATGTAGGAGAAGCTCAAAAACACCCTGTTCAATGAGTAATGAGTAAATAGTACTATTGTTCTAAAGTTTCAATGGTGCACAAAATCCTAGAGAGCAGAACGCAGTATCTTATAAAAAAAATTTTCTCCTCATTTCCTAACTCAGTGTTCCAGAGATATAAATTACCTTGTGCAAGAAGAAACCACATCTAAATGAC" 101.147752445146 6439 0.970313441832429 0.929
"cf_50941" "SNP" "CACACATGGCCCCATCTCATAGCCATCAACAGCATTCAGCACCCTCCATGCCTGGAACCTCCATGACAGCCCCTTCTGCTTGGCTTCTAGCTTCCCTTCTGCCTCCCTTTTCTGTTTTGAGGGCTCATACCATCACACAAGGCCACTAAGAACCTAGGACAACCCCCCTATCTGAATGCCTATGACTACAATCCTACCTCCTTCTGCAGAGCCCCTTCAGGGCAGAATCTGAACCAGTTGTTGGCTGCCTGACAAGGAGGCACACATCTTGATGGGAGGACCCCAGAGTTCTGCCTGCCACAGGGCCACTGGCTCTGAAGGCACTGTATACCTCAGCTGCCCCTGTTGCCCCGGGCCTAGCAAGAAGGCAAATTAGAGTCACCTGACAGCCACA[C/T]GGACCCAGAGAAAGATCATTTAGACCTGATGCTGGGGCCTCACCACCATCTACTAACCATCGTCCTTGGTCAGGTTCTGAGACATCTCTCATGTGCA" 108.890199070944 6528 0.98372513562387 0.952
"cf_51554" "SNP" "ATAGTTATTCAGTGGAAGACATTTTGATTTTTAAAGGGTCATTTAATGGGCTTTGCAGTGTTTGAAGTCCATAGAGGAAAGAGGTTATGGCGCTTCAGAGGGTCAGTTGCTGGGGAAAGTTCAAGGCAAATCTTTTTTGGTTTTCAGTACTAGGATTTGAACTCAGGGCCTCACGCTTGCACTCTACCACCTGAGTCATGCCCTCAGCCCTTTTTGCTTTGGTTATTCAGGTAGGGTCTCATGTTTTTGTCTTGGGTCGGCCTGGGACCAGGATCCTCCTATCTATGTATTCACTCATAGCTGGACCACAGGTATGTCCCACTACACTTGGCTTATTGATTGAGATGGGGTCTTTTAACTTTTTTGCCCAGGCTGGCACCACAAGCCATTGCACTCAGTCCCAAAGGTCTTAACTGACATACTCCTGACTCATTATGAATTATGAGATGGATAGCTCTGAGGCAGATCCTCATCTCTCTTGTTCACCCCTGTATTCTTCCCA[A/T]ATGGAATAAGTCCTGGTGAATAATTTTATTACTTTAAGTATTTTCTTGAACAGGTACATATTACTCATGGAGACAGGTAATTCTAGTTTGTTTGTTTTTTAGCTTACTAGTCAGTGCATCACCAGGTGAGGCATTGTACTCTCCCAGGGCCCCCAAGTTTGATATGTCTTGGCCACTTAG" 67.8323938971693 5571 0.839511754068716 0.99
"cf_51747" "SNP" "ACTTTAATGTACAGATAGCAACAAAGGGAGAGGAGAGGAACAAATACCTGCTGCTCTGTGAAATTGCATCATTGATTGCCTTGTTGACTTGCTCGTAGTTGTAGTTCTGGTCACTCGCGTGCTTCCACATGTGTGACTTCAAGGAAGGGGGATGGCTACAGACGTACCCGCATAAAGAACATCTGGAAGATAGGCGTGAGGAAAATCAGAGCTCTCACACTGTTCAGA[C/T]GGTCACAGTGATTTGTCACAGTGCCCACACCACTCCTGAGGCTCTGCTAGATAGACAACATCTTGCTCAACCAAGACAGACAGGTTGTGAGACACAGAGTGATGTGACAGAGGCCCTAGAATGGAGGTGGCATGATCAGTCCACAAGGGAAGGCAGTCTCAGGCAAACTCCTGACCACTTATAGCTATTACAAGAGCTGCAAAGATTTCTAACACAGTAGAAGTCTTTGTGCTAAATTCTTTAGCCACACACAAGGAAAAATACGAAAATGAGTATCACACACCATCCTATTTCTTAATCAAGAAAGCAAAAGGGAATTAAGTGATTTTTCAATATGAATTCTGCAGTTACTTGCAAAGCCACAGAAGATGGAAGTAGATTTCCTGTATAAAACACATGACTTAATGATCTTAACTGCTTGCCTTAGTGTGGTTTATGTGTCACTACTGAT" 106.879226306795 6512 0.981314044605184 0.941
"cf_51830" "SNP" "TAACATTCTTAGATGATCTTAGAAGAAATGATAAAGCATCAATAAGCTCAAGACAATACTATAATTAGGCTTTAAGAAGATAGGAGTGAGATAAAAACAATCAAGGGACTTAAAGAACACAAAACTGATGTTAGGAAAATGAACCTATAGTTGACATCTTCAAAACTTCAAAGAACACTGTCATTCACAAA[A/G]GACCTCCTGACTTCCCAGGGACCCAGATCTAGGAGATGGCAGAGCAGAGATAAAAGTTTATGTCTTTCTCACTACCAAATGAATATTTTTTTCTCTACTTACAGCCTCCCATACACCAAGAAGAATATTTAAAGAACAGCAGGGGAAATCCTATGTTGAGAAAGCTCAGATCCACTGTGCTCCCATTAAATGGAGACATTGTATTATGGGTGAACATTAAAGATCAGAATGTTACCCAACAGATTTGTTCAGAAGGTTCTACAGTGAACATTTACTTTATCCCCTTACAAGGCTTGAAAGTTTCATACATGT" 68.5635555823123 5604 0.844484629294756 0.98
"cf_52322" "SNP" "AAGGTAGCGAAGTGGAAAGTGTTCTGGAATTAGTTCTAATTCTGGCTCAGCCACTTACTCATTTGTACTTCACTTCTCTGTTCCTAACCTTCCTCTCCTGTGCAAACCACATGAGCTTCCTGGGAAGATTAAGTAAGAAAACATGGCAAAAATATAAGACACGGTGCCTGACTCATTTAATTAGTGACAGACAGTGTTGTAGGCAATGGTGCTGAAGACACAAGATAACTGCTCCCAAACAATTTAATTTCCAGGGAGCAATAAGCAGGCAGGCACATATGCCATTTTAGTAAAGGATCAGTGCTGAACAAAAATAAGATAGAAAAATGCTATCCAGAGGGCCAGAGGGGAGTGAGGGGCTTTACGAGGAGATGCCATTTGTGACCCAAATGACA[A/C]GAAGGACCTAACCACACGAACATCTGGGGACAGCAACTCCAGAAAGAGGGAAAGGCAACTGCAAAGATCCCAAGATGTGAGTTTTACACGATCAGTTTGGGATTCTGCTGTGCCTCTTATGGGTGAATGGGCTAAGTTTCAGTAAAATGGAAGAATTTGCCTAGTTGACTACCTAGTAGGTACCAGGGTCAGGATTTGAACCCAGGTCTTTTGGGCTTAAGAGTGCTTGTCATGACAGCACAAAGGTGTGAGAGAAAGGGAAAGTGAGTGGGGGATAT" 63.5876670520692 5399 0.813592525617842 0.905
"cf_52383" "SNP" "CCCTGAAGCAGAAGCAGCTCCCAGAAGCATACCATCATCTGTTTCCCTTCCCCACCAGCATTTTTAGCTTAGGACATTGTCCAACATCCAGGGGTTCTGAGTCAAAGAGGGAAGAAAGATTTAAATCCAATCAATAAGAATA[A/G]TCAGAAATTCAAGTGCACACCTGTAATTCCAGCACTCAGGAGGCCAAAACAGGAGGATTGTGAGTTCAAGGCCAGCCTGGGCTGTATAGCAAGATCTTGTCTCTAACAAGAAAGAAAGGAAGAAAGGAAGGGACGGAGGAAGGAAGGAAGGAAGGAAGGAAGGAAGG" 56.5977258262185 5022 0.756781193490054 0.915
"cf_52608" "SNP" "TCATGATGTTTTTCACTTTTCTGTTCAATTTCATGTGTCCCAAATGTATATGAATTGTCATTCTGATACTCTCTCCATATGACTTTTGTCTTCTTGTTATCATGTCAGTTTTATTTCCTCTAATCCCTATATGCTTAAGACCACACTGTATGTTAGCACATTATTTTATTATTTTATTCTAGAGATCACCACACCTGCCCCCTCACAGGATTATTCTGTAGCCTTTCTATAATATTAGAGTGTTGCTGGGCATTTTGGGGGACATAAACAACAGAACTGAGGTTTCCTCTTCTGTG[A/C]ACCCAAAAAAAGGTTGCTGGGCTCTTGCTGAGAAGATCTACTTCACTGTGCCCTACCTGGTCCACTTCAGGTTTACCCTCACTTGATAATTATTAATGTGTGGGAAAGGGACACAGAAGTGACATGGAACCTGATATGTTACCTGTCACCTGAGGTCGGCTTTGCTTTCACTTTTCCCAGTTCTTCACTACCACAGCTGCAAGGGCTCCCACAGGGCTTTCAGCTTCCTGATGTGCTGTCCTTCTTGAAGGTGAAGAACTTACTACTTAGGAACAGAGGGAAGGTGGCTTTGGGAAGATTTCCATCTCTTCCCACTTTGTCCCACCAGACCTCTGTTCTCCTTCATATCCAAGTTGCTGTGTCTGAAGTCTCAACCCTGCAAGCATA" 59.5261292676188 5184 0.78119349005425 0.973
"cf_53266" "SNP" "AGAATTTATTTGCCCATTGTTATGGGTTGCACTGTGAGGGATGGACAAAGAGAGACCAGAGAGGGAAGGAAGTCATTAAAAAGTGTACTGAGGAAAAGGTTTCCTCTGTAGGTACCTGCACCCAAATCCCACTGAGGGCTTTCTGAGGAACTGTGTGGCATTGTCTCACTAAGGCGAGGGGGGTGGGGTTTTTACATCAGCTCTCATTCCTTATTGGTTGAGACTTGTCCTCAGGTGTTACCTAGTGCCTGCCCCTGTGTGTGCAGAACATGGTCCCAG[G/T]GGCAGAAAGAACTCTCAGAAGATGCTAAATAACATTAGGAAGGCAGGGAACTGTCCAAGGTGCTTACCTAGGTTTTTTGAGAGGACAAGGACAGAGACGAACAGCCTCAGCTATATATGTCTTAACTAATTCTTTCAGTGATGTGAAGTTGGTCATGCTGCTCTATTTTTTTGAGACAACATCTCATTATGTAACACATGCTGGCCTGGAACTTGCTACATAGCCCAGTCTCACCTCAAATTCATGATCCTCCTGCTTCAGGCTCCCTAGTGCAAGGATTCCAGGTGTACACTACCTGGCTCACCCTATTATGATCATTGAGAGAAAGTCAGAAGTTAGTAAATT" 69.2328679310185 5632 0.848704038577456 0.97
"cf_5328" "SNP" "ACGTTGGGGAATGGTGTGCACGTGTGACTGGGCTGCTTCACACGCCTGTTTCTCCACTTGTTTATTTCATCAGTATTCTTTTTTGCTCTGGGATTCTCACTTCTTGAAGTGTCCTGGTTTAAATAGCTTTTTTTCTTTGAGAGATGGCTTTCTCTGTAAGTACAAGTATCAGAAATAAAACTTAGAAGGACTGGCATTTACAAGTGGCTTTTGAAATTGGAGAATGTCAAAGAAAAGTAACTCATATGCTTGCATG[C/T]GCACAAGTGTGACTTTTTCCAAAAGCTTTCGCAACTATTAACTCATTGGCCACTGACCAAGTGTCCCAGTGACGCCCAGAAGGAATCCTAAGTTTTGCTGTTTGGAAGGGTTGGGCTGGCGAGCCCACACGGTTGGTATGCATGGCTGTTTTGCTTGTTTCTGGCTGATGGAAGGGAGGAGACTATTCCATGAACAGGAAGCCTGAGGAAAACAGAGCTGAAGCAGGTAATGATATAGTGCTGGTACCTCTGGTCCCTTCATGAAGCTGGAGGGATTTGAACTAGGTTGCAGGAAAATTCCATTACTAGACCAGGTTGGTGAGAAGGGGTCCTCACATCCCAATCCTCTCCCCAG" 89.7211006630021 6253 0.942284508740205 0.954
"cf_53354" "SNP" "CCTCCCATCTCAAAATATTTATCAGAAGCCACCTAACCTAACATAAACCTGTGAAGTTTAAAGAACTTTTACTATGTAAGCCAATGCATTTACAGATGGGGGGTTAGAATGTGGATATCTTTGTGCTGTTATTCTGCTTACAACAGGCAATAATTACTAATGGAAGAGAGGGGGCAGTCAGTGTGTGGAGAGACTG[C/T]GTGAGAAAGGGCACTTATTGGATCTGTGACTGACTCCCGCCTGGTCCCATTTTAACTTTCCACTCAAGTAGTATACCGTGTGAGTATTTACTGAACACCTGTTATAAGTCAGGTGCTGCAGAAAGTGACTTTGCAGAGTCGCTTTCATGTACAGCTCTCAGGCAGTGTGTATTTTTGAAACAATACAGAAATGGGATCAGAGAGCTTGAGTGAGTTGCTTGAAAGGACACAGCTAGCTGGAACGTAACTTGGTTTGATCTTGGGACCCATGTCTTCTTCGGTAACTGCAGTTCCAAGGCTCTTTTCATTAAATCTCAACATTC" 61.6725452232315 5286 0.796564195298373 0.912
"cf_53532" "SNP" "CAAGGATGCCAAATTAGTTTATGTAACTCAAAGGGGTTTGCTTAGGTTTATGCCTTTCTAGTCAAGCTGCTGTTATGGGAAAGAAATATTCAAGGCACAGAAACTTACAGATATAAGGCATCGAAGACACATTTGAGACCCTGCCTCATTAGTAAGTTAGGGTCTGTTGCACCTTCTCCTCTGCCAATATCTATCTGCCAATATTCCCCAGTCTTTCCTGTTTCTAAATGCTGATTTAGATAAATGCTTTTCTAACCAAAATGAAACAGTATGGTATTTAAGTCAACCATGAAAATAAGCACTGGCATCTGTGCC[C/T]CCACTTGAAAGAAGTCCAAACAGGTTTGATTTGAATCAGGGAGGAGACTAGATATAATTAGGTTCCCAAAGTCTCTAACTCCACCAAAAGGAGAGGTTAAATCCTACTCCCCCCATCTCTCCAGCAATCCCAGATTATATGAGAACTTGGGAGGTCAGAATTGAGATGGGATCCCTGAGATCTAATAAAAAGTGATTTGATATGATAAGAAGAGAGAGGGATAAATAGGAAGCTAGATCTTCCTCTGCAGGTTCCAATGAAGGGAAGGATGACAGGGTAATTTCTAGTCTATGTCTACTTCCAAGATAATATTATAAGCCTCAGAGCACAC" 95.4640217918594 6360 0.958408679927667 0.977
"cf_53695" "SNP" "CTGGGCCTCTGGCAATGTCTCCCTCACCTGCTGAACCCCTCTCCTGGATGCCACCACACCCTGACCTCTGGCCCTCACATTGGGCTGCACCCTCTCTTGGGGTCTGGTTGGCTCTGCCACTTTTCACTACTTCTTCTTCAGCTCTGTCCCCTCCTAAGACCTGCCATCGGCACTGGACACTGCTCCCGGGCCGTCTGGCCCAGTCATATCTTCTGGAGCCTTTTGGGGGTCCTGCTGATGGAGAATCCAGAGACTTTCCAGGACCAAAGCCTCTCTGGCTTCTTCAGTGTTTCCAGCTTGCAAACCCCAGTGGGTTCCAACAGAGGAGCAGATTGTCTTCCGAGGAGAACTTCACATTCTCTCCCCACAGCAACACAACTTACCACAGCCTTGGTGACGTTCCTCTGAGCTGTACTTGTGGCTATTTTCATACC[G/T]CACCACCAGGATTAACAGACTCACCTTCAGGTCAATGCAGTCATAAATTTTCATTTGTAATGTTTTCATGGAAAGAGCCCATGAAGGCCACAGAAACTGAGGTCCACAAAAGTGGCAATGCAGCCCTGACCACTGAGAGCTGGGAAGGCACAGGGCAGCCTGGAGATGGGCCTGCTCCAGCTGGGGTTG" 76.7416877134381 5912 0.890898131404461 0.962
"cf_54079" "SNP" "CCCTCACTGTTTGTTTTCTTACTTCAACTCCAAAATCCTTCCACATGGATCCCACTGCCATCAGCCCACCAATATCATTCTTCTGAAGGTCACTAGAGTGATCATTATGAAATCTGATCCTCCCATCTTAATTTTTATGTTACTTATCCTGTCATTCCTTCCTTCCTTCCTGAAAAAGATCTCTGCCCTTGGATCTTTGACAATGTTACTTTTGTCATCTGCTGCCATTCTCCATGACCTTAGGCTCCTCCCCCACGTTAGTGTTCCTCTCTAACTTTTCTGACTCTGTATCCTCCTGGGTGATCTCATCCATCATTTTTACCAGACTACTCCTTTTGGAAACCATCCTCCATTATCTGATGGCCTCTTTAAAATGGAAATTATGTAATCCCCAAATCTCTCCAATGCCTGGTGGGTAAAGTGGAATCTACAGTCACAGTGGTCTGCATTCTATGATCTGGTTTGTCTATGTCCCCA[A/G]CCTTACTGCCTACCATACCCTTCCATTTCCCATTCATTGCACATTCAAGAACACACTGCCCTAATCTCTTCTGTGCCTGTACATTCTGTCCTGAGGCCTGCAAAGTGTCCGTTTAGCAAATTCCTATTCCAACCATACACCAGATTTCACACTGCCTCCTGTAGAACGTTGTCCATTTCCCCATTCAAATTTGAAACCTCACTCCTTTGTCCCACCATGAT" 106.861500791897 6511 0.981163351416516 0.963
"cf_54174" "SNP" "AGCAGTTGTTGGCTCTTTTAGTACCTTTTCTGAGAGGTGTGTAAAGCAGCTGTATCTTTGTGCGTAATGTGCAGAAGGAGAGGAAGGGGAGGAAAAGAAGGTTATCTGATG[G/T]TTTTTTGTTGTTCTTGCAGGGACACTGGCTAGTTTCTGTGCTGTATGATTTGGTGGCTGCAGGAAAATTGCAGGGAAGATGGTGATAGGTGCACAGGGAGGACAAGAGGCAAGCTGTTTATAGGAAGTATCCATGAGCAA" 139.087834388664 6619 0.997438215792646 0.975
"cf_5505" "SNP" "CTGATTGTACTTTAAAAAATCTCCCATTGAAATCTCTGTCTTAGGTGTTCATGAAAATCACTGTTCAGGGTCAGATGTCCATGTATGTCGCTTATTTTTAGTGTGCCCAGGGTTCATTTCAGGACTCCATTTGGGATCTGTGCAGCCTCATGGTTAAATATGAGTAGGTACGGACAACATAAATCTTTAAATTACCTGTGGCTTCTGGTTTTGCCTGCAGTTCCTTTAGGGGACTGTCCCCTTAAACAGGCCCTTGTGTAAGCTCTCAGTGGTATTTACTGTGGTGTTTAAGGAGGACTATCTAAACCAGACGAGCAGAGAACTACAACTGCTTTCTTGGTTTGTTAAAGACTGTCTTCCTTCCTTATTGCCCCTTATTTTTCTCTGAAAAATTTTGTTGGGCCTAGCTAGCACAAGGCCCTGAATTCAAATCCCAGTACCGCTGTTACCATTTTTCTAACGTATTCTACGGACCATTCAGAGCTTATTTTGGACTGTAATTTGTAAACTTGCT[C/T]AGAATTATCAAAATCACATTCCCATCCAATTAGTTGCTGAGTCACATGTTCCCAGTTTTTTTCAAGCTTTAAGTTCCTCTCGCAAGGACTGATAATAAACCTTGCTATGTTTTCTAAGCCCAGGGGCTGTGGGATAGCTGTAGATGGTTAGTGTCCCGGCCTCTTCCTCAGTCAAACTAGAAGCTACACTTGAGCTTTTTCAGATAT" 120.712338910562 6591 0.993218806509946 0.901
"cf_55280" "SNP" "GTCCCGTATACTTCAACCCAAATTTCCCAAGCACCGCCCTTGAGTCTGCATTGACTGAACGAACACAGATGAACGATGGGGTCCTGGGGAGCTCAGAGTTGTTCCCACAGGCGTGAAGGCCATATGGGTCTGCTCCTCCGTGGGTCACGTGGCCCTCAGTGAGGGGCAAGGATTCTCCTC[A/G]GGATCTCTTTCCTATCGGAAGCAAAGACTTTGTGTTTCTAAGCAGCCCACTGTGTTGGGAGGAGTCTAGAAGTCGAGATGTGCGTTCTGTGCCTGTGTTTGCCGACTGCCTCTACAAGCTGTGGAGAGCCCTTGACCCATTCAAGGTCTCAGTTTCCCTGTTTGTATAAGAAGGCTCTTCCGATTCTCACAGCCACACTGAGGACCACAGCCAGGCCTCG" 106.047398312497 6503 0.979957805907173 0.94
"cf_56140" "SNP" "AGAATGATCTTTCAATCACTTTAGAGCCACCAACATTATACAGTGTCATTCTTCAGTATTAAATAGAGTCAGAAAAAGGTGTCGACATTCTGTACAGGTGGGTTTATGAGTCTGGATGATAGACTGCATCAAATGAATTGGAGCCTGAGATTTTT[C/T]CCATGAAGGAGAGTGTATGATGTTTCCAGTTTAGGAAGTCTGTGTTGGTAAAGGGCTGGTGGGTGAATGTTCTCTTCTTTGTATTTGACCATGCTGGTAACAATAAACTGGGCCTCAGGCTTCTCTCAGGAGCATCTGTAGAGCTGTGGGAATCTAAGGAAAAAAGGGGT" 58.3678188261459 5121 0.771699819168174 0.948
"cf_56377" "SNP" "CCAGGTGTTGAGCCAGCTTTCTCTCGCACTCAGACTAGTACCTCAAACCAATTGCTTACTGCCCCCTCACTTGCATAGCTGAGAGCCCCTCAAGTTACCTCTTGGGTACCGAAGTTCTCAATTCTAGAAAGAGCATA[A/G]TTGTGAGTTGTCTTCCTCTCCCCCATTTTCTGATCTGTTCAAGAGCTGAGGCCATGCCTGGCACATAGAAGGTGCTCAACTAGGCATGAATCCAGTGGACCCAAACAGCCCTCTGGGACACCTGGCTGCCTAGATCTCACCTCCATCCTCAGCCTAGCAGAGA" 72.252568466583 5746 0.865883062085594 0.983
"cf_5644" "SNP" "CTTGCAGGTTTCTCTGGGAGTCTGATCTTTACAGATGAAGGGCACATTGGCTTGAAGTACACTTTGCTAGTTCTGCCCCAATATCTGCTCTCCCCCAGAATAAAACTACATTTCCCAGGCTCCTTTGAAGCTACTTCTAACCATATGACCAAGTTTGCAGGCCAATGGGATTAAACTGTCCTGTGTGACTTCCAGGATTCTAGAAGTGTCCTTAAATAGAAGAACCCTTTTCATCTCTGCCCCCTCCTTTTTTTAATTTCCTTCACTATTGGAGTTTGAACTCAGAGCTTCATGCTTGCTAGGCAGGTGTTCTACTACTTGAGCCATGTTCCCAGCTCTTTTTGCTTTAGTTAT[G/T]TTTCAGAAGGATCTCCCATTTTTTGCCAAGATAGACTTGGACTGTGATCCTCCTACCTATACCTCACTGGTAGCTGCGATTACAAAGGTGCACCACCACACCTGGTGCCTAGCTTGTTTGTCAAAATGGGGTCTGGCTAACTTTTTACTCAGGCAGGCCTAAACTATGATCCTCCCTATCTCTGTCTCCCAAGTAGCTGGAATTACAGGCATGTACCACTACTCCCGGAACTCATCTCTGCCTCCTTCTTGCTAGTTGTTGGACTGCAGAGATAATGGCTGGAGCTTGGGCAGCCATCCTGGACTATAAGAT" 43.5831183061712 4258 0.6416515973478 0.95
"cf_57013" "SNP" "CAATGAAGCTATAAATTAATTTTGACAATGCTTCCTGAACAAAAATAATTGCCAAAAACATCACTCAGAATAGTTTTCACCATATAGGAAATTTTTTAAAATTTAATTTTCTTATTGTCCTGAGGTACGTTGGAGGATTTACAAAAGTTTTAAAAATATATCAATTAAGTCATAATTCAATTCACTTCCTTCATCATATGGTGCCTTAATACTGACATTTTCTGCTAGGTTACTTTTCACTGTCATGAAACATCACAGGTAGTACTAACTAGGCAAGCCCTAATGTCTGAGGTTCACAACAAAAGGAGAGCACCATGTCTTTGCATGTAGAGTGCAAT[G/T]GCTCAGCTATAGCCTTTAAGCCAGAGGAATTAACTGCCAAGCAGTATTTGAAACAGCTTCTACAAAACTGAGAAACAAGGAACAAAGCTGGCTCAAGAAGTTTGGGAAACACTGCCACAGTGCCTGGTTGGTACATTGCCACAAGAGGGGCTACAAGAGAGG" 77.9259878000894 5944 0.895720313441832 0.91
"cf_57437" "SNP" "CGTTTTTGGTTCATTTATTTCCAGCCCTTTAAAATATATATTTGCACGATTGTAGTCAGGGTCTATTAATAACATAGAATATTGTGTGTGTGGGTTTATATGTGGTACTGGGGTTTGGATTCAGGCAGGGCCTTGCATTTGTTGGCCAGGTGCTCTACCACTTGAGCCACACCCCAGCTCAATATGTTTTTTAAATTTACCATGATAATATATTTATGCCCAGGCCACAAAACTCTGTAAGCATCATGTTTAAAGCTGCTTACTATTCCGTGTCTTGTGTGTGTCCTTTGCTTATCTACTTTCACATTAATAAACAAATGGGGAAAGCACACATTTC[C/T]AAAAATGCATTTTCACCAGAGTGAACGAAGGCATGAAAAGAACGCCCGATATGGCATCAGACTAGTGTAAGAAATAGCTTTTGAATATTATGTGGCATGAAGGAATGGGTTCAAGGAAGTAGTCATGTTGAATTCTGGAAATCAAGACTTCAACTCAACAAAACTACATCCTACACAATCCTGGCTTTTTCTGCTCATACAGAATTCCCCGGCTAC" 51.3862732301776 4734 0.713381555153707 0.953
"cf_57669" "SNP" "TCAGATGGCCTCCTAACTTCTTCATCATAGTATGAAAGTAGTAGGAAGTCCTTCAGTCACTCCAAATAGCAAATATTTGACTAAATAAAAGTTTAATGGATGTTTAAGCAAGGCCCCTGTAGGTCCCAGCTGTCCAGCTGTAGTTGCTGGCTGGAGAAGAAGGCAGGGAGCATGGAAAGGGAGTCAGGATAGTACCAATTCCAATAGTTCTGAATCAAGGTGACTTTGCACACTTTAGGTCTATCAGATGTTGAAAACTGACTTTCTGTAAATGCACATCTGTGTGTTCCTCAGCTGGTGTCTGAATTCCATCCTACCT[A/G]GTCTCCAGTCTGCTTTTCGCCTTCTTTCCCATTTTCTCCCCTTTTTGCACATAGAGCAATGGCCAAACTAACCTCTCATTCTCTCAGGCTCACAAGACCTTTTCCCTGCCCATCTGGCTTGGCTCGCAATGCCCTCACCACCAACCTCAGTGCCTTAAAGTTTTCCAGTTGCAGCTCAGCACTGCTCCTGTGAAGACTTGGTCAGAAGTGTTTTCTGGCAGAAGTGACTATTGCTTTCTCTGAGTGCCCATAACAGTTTGCTCCTCCCATAAGGTACTTATGGCTGTCTGTGGACATGCCTCATGAACCTCACTGGATTGGAAGTCCTTGGGGGGAGACCTGGGTCTTTGCATCCTCCATAGCACCTG" 104.632175231459 6487 0.977546714888487 0.956
"cf_57882" "SNP" "TGTTTGTTTGGCCTGAGGGTGGGGTGGGGGTTGCTGACATTATTTCTTCTCTCTCTGATTGTCTGGTGAGTATGGGAAGGGGCAGCAGGTGAAGAACCAGGAGCCATGCTGGCTTCTGCTCAGAGGACTCTGAGATGCGTTCCTGGGGGCCTGAGAGGGAACTCAGGGTGGTCTCTGCTGCTGCCAGTGGAGCAGTGGGGCCTGCAGCTCAGGGAGCTTCTACAGTGACACATTGACAG[A/G]GCCTACCCTGCAGATAGCATCGTCCTGGTCACATCTGGGGAAAGGAGGGGACCTTATGGCCATAGCCTCCCTCAGATTGTTGAAATGAAGGCCCTGAGAAAAGGAGCCCGAGGGAGCAAGAGATGGGGCCTCCTCCCACACCCTGAGGCCTTACCTTGGCCAGGGCTTTGATGCCCATCAAGTCCACAAAGCTGACTCCACTCATGTCAAGGATGAGGGTATGGAAGGTGACAAAGGGCGGGACACTGGCCAGAGTGTCACTGGGCTCACTGGGGGACTCAGCAGAGGCGGGGAGCTCACACTGGGTGGCTGAGGAGGGGTTGGGGTTGAAGGTGATATAGGAGATGCCGGCGCCATTCGCAGGTGTTTGGTTATTGTTGGGGTCGATTGGGGAGGGGGTCTCA" 18.6275457201213 1821 0.274412296564195 0.958
"cf_58048" "SNP" "TGAGTCAACGCTCAGGAATCTGGCACAATAGGCTCATTCTTGTGCTGGCTCCAACCTCGTCCAACCCCACTGTGCTGGTGAGATCCAGGCCAGAGCAGCCTGTCAGGGGAGGACACCCTGGACTAGAACTTTCCCTGGTGTTTCTGAAAAATGTAAAAACAAAAGCCACTGAAAACAAGTTTCTATA[A/C]CCTGTAAGTCTCCCTCACAGGGAACTTAGAGGCTTTCCTGAAGTCATGGTAAAGGTGGGTTTTAGAAAAGACATTTGATACAAGTGTGAAATGTTTAAAAACCTTAAGGGTTTGTTTTGGTGACTCCTCAGTAGTGACAGACAGGAGACAGGCTTATATGAAGCTAGCCTCCTAATCCTCCTCTGGCTCCATTTCATTGCCTAAGAAGCCATATTGTCATGTGACTGCGCCTTGGCACTGAACTTACTTCCACCTGCTGCTGCTCTCCTCATTTTGTTCCTTGCTCTCCTGTAGAGTGCCATCTGGGCAGCTCTCAGTGACCAGATTTCTGAGACTTTCAGACATATTTTCAAGTCCCTGTCATTAAGGGGAAATGCAATAAATTAAAAAAATATTTTACTTATGTGACCCAGCAGCAGTTAGCTAACTGCCATG" 60.5866963799905 5238 0.789330922242315 0.991
"cf_58111" "SNP" "CTTGGATTCACTGACTGTAATTTTAGAACAAATTAAGACCATTTTTTTAAGGCATTAAGGTCAAAATGTACTTGATGAAAAAAAAAAAAAAAAGTATTTCTTAAGTTCCAATCACCATTAACCTATCTACATGATAGTGCTAATGTTTAGAGTTAATTTCCTTTTTTCCTTAGCGGAGACAGACTAGTGCAAAACAAAAGTGTTAAATATATATAATTTCCAACTCTTAAATCAGCACTTCAGAGTTTTTTAAACCTCAAAGGACCATGTTCTATCAATCAAATTAAATTTTGAGAGAAACATTGTACCTTTCATAATATCATTTAAAATTCCAAATCATAACA[C/T]GCCCCTTTTCATTGCCCTTCACCTAGTTCATAACCTCATTTAGTATATGGGTTTCGAAGAACAAGATTCCCTTTTCTATAAGTAAGTGTGATAATCCAATGACCTCAATTAGAGAGGGGAGCAAAAAGGCTCACAAATCTAAATATAACTCCATTATCCATGCAGAGAGGGTCAGTTCTTGTTTCTACCATCCCAGCTGATATTTAAGTAAGTGGCAATCGATCAGTCTAATGTCTGGCTCTCATTTTTCATAAATGAAGGGCTGTGGCTTTAAGTAATCACAGGCTGCTTGTGCCAAAGGCAGAAGCTGCAGTATCAGCTTCTGTGGGGAGAGAGGAGTCAGAGGCAT" 48.8772463612567 4597 0.692736588306209 0.959
"cf_58736" "SNP" "GCAGGAGGACAGCAGGAGCAAATGGAAACACATTGTATTAGTGAAGGGAGATTGATGAGCTCTTAAACTCTATTTGTAGATTTATACTATTCCTCTGAACATCCTTGTGCTTGTAGAAAAATTATGGTTTCCTTTGCGGTGACCTGTCTTGATAGAACTGTAGAAGGTCATGGCTGGAAGAAGCCTTAGGAATCCAACAAATCACTCATTAACAAATGAGGAAACTGACATTGGGAGAGGTCAACCCCAAGGTCATTAAGCTAATTAGTGGCC[A/C]TCTAGAGAAAAAATGAAGAATTGGCTTTTCTTTATAAGGAAGTCCTGATGGCTCCATTTCATGGGTGCACATTGTTAAGTGCTTTTGTGTGGGGACACCAGAACTTTTTAGTAGAAAAGAAATTCTTTGAAATGTGAAGCCAGTTCCCTCCCTGACCAGAAACTTAAAAAATAGCAGCAAAGAGTTAGAACATCTGTCTGTCATTGAGAAGTTGGGAGGCAAATATTTTCACAGAACCTAAGTATTCAAACAAACATGAGTAGCAAATATGGTCTCAACTCCAGCTGAACCATTAAGACTTGGACAGAGAAGCAAGAGAAAATTAAAAGAGAGGATGGATAGGAAACACAGGGCTCCAGGGTTCTTGCATGGATTATATGAAAAATGATGTTCATGCAGATTCCGCTCTTTCGAAAAGACATGAAGACATTGC" 140.877910394505 6622 0.99789029535865 0.901
"cf_59116" "SNP" "GGCACAGATTCTACAGATGGCTGGAGAGGACTCTTCTCCTATGTGTCAAAAAGGCCGTGACCCCAGCATGCTGCTCTGCCATGGCTGTGCTGTCCTCCCCCATGGCAGCTTTGAAAGTAGAAGAGTCCAGGGTGGCAGAAAATAGAGCAAACAACGAAATTATTTCTAATGAAGACTGAAATCCCACGCCTGCACGGCGGGTCCCTAAATGGAATTTTAATTTCACCTTAAGACCTGGGACAAATGGAATTTTCAGAGGCAGAATAAACAATTTTTAAAGTGGGATTAAGCCAAAAGAAAGTCATTTCCCAAACTC[C/T]TTAGGGAATCCAAACTCTTTCTAAAACCAGGTCCACTGGAAAGCTATCTTTCAAAAGGCGATGGCCTCTTTTGTATGCACGGTGGTAAATTCTGATGAACAGGAAGTCAGTGCAGCTGCTGGTACCCCGGGGCCCTGGGCTGTCCCCCTTCTCAGAGGGTGAGCTGCCAGCCAGCCACTGGGCGATTGGAGCTCCACTCCAGGGCCACCCTCCTGTGATGTGGGTGCTTACCACTCAAAGGTGCTAATTAGCTCAGTGATTGGATTTCTGCCTTAACTGTCCTGCAGCACAACATCTAATGTGTTGCTCAAAGAGGAAAGGGGGCTTGGATCTCACCCTTTTTCTCAAAGGGGAGCTCACAG" 83.7926574732082 6122 0.922543701024714 0.942
"cf_59120" "SNP" "CGCAGCCGCTCCTGCTCTGCCTGCTTCATGCGCTGCTGCGCTGCCTCCCGAAGCTTCAGATTGAGAATCTACAGAAAGGACATGTAAGTTGTTCCTGAGGGGGCTTTTAACTTTCCACATTGCTCAAGTCCTAGGTGAGCTACACACTTTTACAGATGGACTCAGAGCAGGAAGAAGACTTCCCAAGGCCCTCTGATGGTTAATCTTGCTTGTCAACTTGACTGGATTGAGAAGCACCTAGAATAGTAAAGCATACCTCTTGG[A/G]GTATCCGTGAGGGTGTTTCCAGAAAGGATTATCTAAGGGAGAAGACCTACCCTGAATATGGCATCATACCATAGGCTGGGAGCCCAGATGAATCAAAGGGAGAAAAGAAGAAAGCTAGCTAGCATAGGCATTCCCTCTCTCTTTGCTTCTTGGCTGTCATGATGTGAATTGCTCTGCTCTGCCACATTCTCCCTGCCCTGATGAACTGAAACCTTTGACACTGCGAGCCAAAAATCAATCTGTCTTCGTAAGTTGTTCTTTGGGTATTTGGTCATAGTGATAAAAAAGTAACACAGCCAGTCATGATTATTATGGGTCAGGTTCATCAGGATAACTGCTGGAACCTGACCCTCAGCACACAACCGCACACTCACACTAATTCTCCCAGGCACTGACCTTGGCTCTGTGGC" 51.682284723807 4749 0.715641952983725 0.929
"cf_59218" "SNP" "AGACTAAATTTAACTAGAGCCAGTAAACATGGCCAGGAAGTGGGACCAAGCTGATTAATTTAAGCCTAAGCTAGGTGCCCATGGCTAGCAACAGAGTTATATTAGCTAAGGGTATGTAGAACTTTGCCCAAAGTATAAAAGCTCTCTGGGGATGGGTACTCAAACACAAACAAGAATGAGAAAGCTTCCAAGAGAAGGGATGAATGATGGGAAGATAACCACAATGTCCTTAGCAAATAATATTTATTTAGCTCTCATTTTATATTACCACTATGTTTAAAGAATCTTTTCATTCGGTTCTCACCAAAAGGTCACATTCAAACAGAGAAAAGTTTCTAATTTTACGTAATTTTTAGATTAGAAAATTGAAATTTAGAGTAGTTAAATAACTTGTTAAAGTCACCTTGCTAGAAGTGGCAAAGCTGGTGTCAGAATCTAGGTGGTCTGACCTCAGCTCATATCAAAATGTTTTATAGTTTACCCAGAGCT[C/T]ACTGAGGGAGACAGGTGTCACCCTGGGCTTAGAAGGCAAGCAAGTTGCAGAGTCAGATCCAATTTATTAGGACAGCTTCTCCAGGCTGATACTGCCCTCCCAGCTTCCACAGGGCTCCTCCCACTTTTATTTATACTTCCATTAAGAAGAAGGAAAGCATGATAAGTATGATTTCCTGTGAATAACACCCCCACAGGATAAGAGCAACCTGCACCGTTTAGATCGG" 101.442016928665 6445 0.971217600964436 0.98
"cf_60401" "SNP" "TGGGAACAAGCCTTTAACACACGAGCCTTTGGGGGACACTTTATACCCGAACTGCAGCAGTCACAAGACAGCAATGTCACACTGGGCACGCGGATTAAGCCCTGGCCTGCACTGAGCTGTCAGTCTCCTGGTGTCTGAGTGTTTCCTCTGTGCTGCGGGCTTTAAGTCATCATCAAACCATTTGGAAACAGCCACAGGGATTCCCATTTGACAGCCAAAAACATGAACAATCGGAGAGATCAGGAAAAAATTCCTGAGCTGGGCACCAGTGTCAC[A/G]CCTGTAATCCTAGCTACTCAGGAGGCAGAAATCAGGAGGTTCATGGTTCGAGGCCAGCCTGGGTAACAGTTCTTGTGACCCTATCTTGAAAAAACCCAATACAAAAAAGGGCTGGCAGAGTGGCTCAAGTGGTAGAGTGCCTGTCTGTAAGTGTGAGGTCCTGAGTTCAAATCCCAGTCCCACCCCTAAAAGAAAACTCTGAGTCTGAGGTCACATAGTCAGAATCTGAACCCAAATCTATCTGGTTCTGATGTCTGTACTGGAACCAAAGCAAGCCCTACCTCTTTCTTGGAGGGCTTAACATACGAAGTGCAAAATAATGGTCTAAAGTGTCCTGTGCAGGAAGCCAGGTCCTCCCTCTTTGGGCTGCAGCG" 43.5318848932483 4256 0.641350210970464 0.965
"cf_60643" "SNP" "AGTAATGTGTTGGTCAGCTTCCAATTGTTTGCATTTTTTTTTTACTGATGTTTTTGTTTTTGATTTCTAGTTTTATTGCATTGTGGTCAGATAGAATGTATGGGATTATTTCTATTTTCTTATATTTGCTGAGGCTTGCTTTGTGCCCTAAGATAGAATCAATTTTAGAGAAGGTTCTGTGGGCTGCTGAGAAGACTGTATATTGTGCAGAAGTTGGGTGAAATATTCTGTAGACATCTGCTAGGTCCTTTTGATCTATGATGTGATTTAGTTCTAGGATTTCTTTATTGATTTTTTGTTTGGATGACCTATCTATTGGTGATAAGGGAGTATTAAGATCTCCCACTATCACTGTGTTGGAGTTTATATATGTTTTTACATCCTTCAGAGTATGTTTGATGAAACTGGGTGCACTGACATTGG[A/G]TGCACATAGGTTGATAATTGTTATTTTCTTTTGGTGTATTTCCCCTTTTATTAGTATGGAGTGTCATTCTTTATCTCATTTGATCAATGTAAGTTTGAAGTCTACTTTGTCTGAGATAAGTATTGCTACCCCTGCCTGTTTTCGGGGGCTATTGGCCTGGCACA" 83.8009881595657 6123 0.922694394213382 0.976
"cf_60980" "SNP" "ATCTATGCTTGCAGGTTACTTCAAGGATAGCTCACCACTCCTAAACTCAGGCCCCGTGAGCCTGTAATTGCTTCTTCTCCCTAATTTATTTAGGTTGCTACACAATTTGCTGTAGCTGTGATCCCTCAGCATTGCAATCTGGGAACAATATAAATGGTTGACGGCAGAGTGAGATTTTCAATTGTTGCTTCTCAGTGATCCATATAATGTGCTGTCATTAGCACTTTGATGTGACATATCATGCTTTCCAGGGCTTATTGAGC[C/T]ATTTATAAATACCAAATGAAGGTGTTAGAGCTAGCATTACAGCCCCTTACTGCTTTAATTGCCTTCCCTGGGAAAGGCTGGTTGGCTACTTCTCTAGAGGGAAATAAAATGTAATTTTTAGTTTGCCTTTAACCATTTGCAGTCAACTTCTCTCAAGTGCAGGAATCACGGTTTCCCTTTTTTGTTCTCCTAATTTTCTAGCAATTTAACTTTTACCAAAAAAATCTACTTTTAGTTATTATTACTTGAATTGATTTTCAGGTACTTGTACAAATACCTAAATATATATTATCTCACAACAGTTATGTTCTGGTTATGACTGATAATTATTATTGTTATTTACAGAACTTCACATTTTACAAAGGGACTTTATAAATAATAATACTAGTTAACATTTATTGAATATTTACTATGGGGTGAGAGAGATATATGAATTAGGTCATTT" 107.988298141729 6520 0.982519590114527 0.971
"cf_61180" "SNP" "ATTAGTTGACTACTGAAACTTACCAGAGTAATGTCAGTCTTGAGAACTACACCTTCGTATTTCATGAATGTGATGATGGTCATTTTGGGATAGTGCATCTGCTGAAAGGAAGTCTCTCCTTATCTCTACTTTCATGATACTCTGAAAGTGGCAG[G/T]TTTGATCTTTTCTACTGTTTTCAAGAACATACATGACTCCTTTTGAAAACACATGCTCTGTAAGTTATACATGGGGCTGAATCCCCCTGCAGTTTCAATTAAACTTCTGGCCTAATGTGCAAAATACAGAAAAATGAGTCTGATCATTTTATAAAAGAAGATTTTGTCTTAAAAAATAAAGCTCATTAGACAACACTATCTGATTCTTTCCTTTATAGTCCCTCCAAAGTAGCTTTAAGATTTGTATTCC" 23.6926069211689 2460 0.370705244122966 0.909
"cf_61450" "SNP" "CCAGCTTTTATTCTAGCCAACAGGACCTGAGCTTGGCTGCAGTGATCTTGGGTAAGAGTAGCCCATAGGAGCAAGAAGACCATAGCAGCACGCACTTCGGTTCTGCCCTGGGCGTCACTGGTCTCAGCCGGCTGCAAGCTCAGATGCAACCCATTGCCATATTGGTGACCTCAGGATCATATACCCCATCCCTTTCCAAACCCAGGTAGCAAAACACAAAGTAATTGTCTTTAGGGAAAGAAGAGTGAGGGAAATACAAATTCACTGATCTAGGACCCCCATCCCCATAGTAAGGACCAGTGTCAGGCAGTGTTTGAGGGGCCTGACCACAATCTGTGACTACAACTGAGGTGTCTGGACCTGTCATGGCCTCTGGCAGAAGCTTGTGGGATGGACTAAGCTTTGTAAGCACTTC[C/T]CCAGCCTGTGTATGCCCAACCACACACCAGCTGTGGATTTGGGACAAAATTTGGTCTTTGGTGCCCTCTAGTGCTAGAATAGTAGTAGTTCATGGACCATGGACCAGTGGGCAAACCTAGACTTGTGTGTCTTCTATTGCTAAAACAGTGGTAGTGACTATAGGCATAGAGAAAAGAAGCAGTCTACTTAGAATGTCTGGAAGGACAAATGCAAACAAAGCCAGATTGTGAAGCCAGGGATAAATCCTAGTCCTACATGG" 16.5515517523732 1567 0.236136226642556 0.958
"cf_61479" "SNP" "TGAAATTGACAAATGTCGCTTGTTTCATTTTCAGAGAGCCAGCTGTTAAAACATTTATCATCACACTACTACTTAAAGCAGGCCTCTCAGATATACATTTCCAGTGTTAGTTTTTGATAACATGATAAGAATGTACTTTTATTTTCTCATTTGTGCCACAAAAAGTGTTATCATTCAAGCAAAGCATATCAAAATATGGTGTCTTACCACATGTTCTCCTTCACCTGTGGCAGTGGTTTTCCATCTATAATGGGATAAGAATCATCTAGGACACTTGTTTAAAATGTAAATTTCAGGGACCCCCTCCTACAAATCTGAAGTAAAATTCTT[A/G]GTGAATTTTCCAGAAGGGGCATTTTCACAAGCTGGGGGTAGGGAAAAATCCCAAACAGATGGTTCTGAGGTCACCTGTGGAGCTGTGTATGAAACACAAACTCTACCTATGACTCTTAAAGTCCTCT" 10.1502831578061 764 0.115129596142254 0.962
"cf_61846" "SNP" "TACCAAGGTTCGATCAAATGTTTGCCATTTCAACAACTCTCCTGTGACCATCCTTGGGTCTGAAGTTGTTTTTCCATCTAAGCTCCTTTCCTTTGAGTCCCACCCCTCATATTGACTTTCAAGCAATGAGAAAATTACAACCAAGCATGCAGTGAACCTGAAATAAGGCCAAGAAAGAGAGAAGCCAGCCATGCAAAGCAAAAGATGCCAGAAAACTTCTTGAGATCTGGGGGTCATTATGCTGATGTCTTTTTGTCTTAAAACATGTTAAAAAATTATTAACAACAAGGGAGA[C/T]CTGAGGGAAAAGGGAAAAAAAGGGCTTATGGACAATTTCTTTCATTTATTCTGTCACAAATCATGGTGAAACTGTTTGGAGGTGACTTGTATGAATGTCCCTCTTTTTTGGACAAGTTGTAAATGAAACATTGCTAAATTGCTAAGGAACTACAACTTCAGCTTCCCTGTGTCTATGTGGCCATGTGAGTGGGTTTCAGTCAGTATGGGGAGAGAAAAAG" 50.1863948408231 4679 0.705093429776974 0.975
"cf_62895" "SNP" "CCTCCTGCTCAGCAAGTAATGGAGGAGGACTGGGTTTCCCTCCAAGCATCACCCAGAGCCTACGTGTACACAGGGAGGTAGAAATGAAGAAAAATGGGGTAAGATCTAATACGAGTGTCACAAGTCACTCAAGAGGGCAAAAGTGTCACAATATGGTGAGATTTGGTTGGTAAAATACAGG[C/G]CAGCCACTCAGATTTCAGCTTCAGGTAAATAAAAAATACTTCGTTAGTATAAAAAAAGTTTTTGATATACTGATAGCAAAAGGAAATTACTGAAAAGTGATTTGTGTC" 41.7263606085933 4109 0.619198312236287 0.985
"cf_63014" "SNP" "GCCAGCCCCTGGGAGGAAAACATTGTTGGTCTGGCAGGCCTGGAAGGTTATGAGGAGGACTAGGACAGACTGGGCTCCATTCTACTGGGCCCTCAGGAGCTTATGGTCCAAATGAAAATAAGGGTCCATCCCATTGATCTCATGGTGGACACGGGCACAGAGCATTCAGTTGTGACCAAACCAGTGGGTCCTCTTTCCAACAAGCATACAACGATTATTGGG[A/G]CAATAGAGGGCTGGATCCCCCACCCCTTCTTAATGGCTAGATGATGCAATCTTAGGAGTCATGAAGTAAGGCATGAATTCCTTTATCTTCCTGATTGCCCTGTGGACCTGATGGGCAGGGACTGATTATGCAAACTGAGG" 70.4981314292869 5680 0.855937311633514 0.966
"cf_63166" "SNP" "GCCCAACATGTTTGAACATTAAAATGTTTACACAATGAATCTTTAAAAAAATTAAGTACATTTTGAGTGTGTGTGGTACTGGGGTTTGAACTCAGAGCCTCACGCTTTCTAGGCAGGTGCTCTACCATTTGAGCTACTACGCCAGCCCTTCTTTGCATTGGGTATTTTTG[A/T]GATAGGTCTCACTTTTTGCTAAGGCTAGCCTCAAACTGCAATCCTCTTGATCTCTGCCTCCCAAGAAGCTAGAATTATGGGCATGAGTCACAGGCTGAGACTCCTTTTAGACATTAGAAATACCACACAAAAGTCAGGGTTTTTTTGAGGGGGGAACTGATTCTGCTATGCATTACACCCTGCTAGCACTGGCATTTTGAGCACTTTTTAAAAAAATTCAGAGTCTAAAGTCTTTGTAGAAACCATTGACAGAATGATAAAAATGTAAATTCATAAACTATCAAATGCTTACAAAATTTAACTTTCAAGTGTTCAAAATTCTATTTCTCAAGTATAAAAGGTAGAAAAATGGAAGTACTATAGTTTAGAAGGAGGGGAAGAAATAGTGGTGCTGCAGACAATTCTGAGTTTTACATGTAGTTTTTATCACTTTTGTGTCTGCTGGAACATTTAGATGTTTAAAATGAAGTAACTATTTAGAGTTACTGTCAGTCCTCTTTC" 54.4785686200805 4909 0.739752863170585 0.97
"cf_63983" "SNP" "TTTTCTTTTTCACTAACAGCAGCTAATTTCTCTTAAGTAAGCATGTACTCTTGACCTGTAGTAGTGTTTAGGCTTCAGAAAAATCACATAGAGCTTTCCTAGAAGAGAGAGAATACATCTATCGACACCCTTTCTCTGCTAACTCACCCAGAAAAATGTGCTTCTGAATATTTTAAAGAAAACAATGGATATGAGCTCCAGATTCAGCTCCAACTCACAGCATCCTTTCTGCTTCAAAATAGAATGTTCTCTGACCTGAAACCTGTAGGCATCTATTAAAACTGAATTTGAATATTTGAATAAATGAATTGGGAGTCTGCTAAAAAAATGTGCATATATATGTGTAAAATTTACATATACTACCTCTATCTATGTAACAGTGGAAATGAGAGAGAACTTGGCCAGAATGGTAGAGC[A/G]ACAATAATTCAAACCGAAGAAAGAAACAAGAATGATGTTGTCAATCAGGATGAGACAGCAATAAATTGTGTAACTAGCAGGAATCTGCTTCTCTCAGAGTCATAGCAACCTTCTTCCTGACTGACTACTGCTTTGTTGGCAGTCATGTTCACAGACACTTGGCTCAAATGCAGAGCTCATCTATTCTGGGGAGGCACAGATGGTAAGTGCCCTTTCTCCTGACAGCTTGGAATTCCTACTTGTCTTCACCAGTCCTAATCCCACCACAGAAACAGCAAAGAATCCTGAACAGATTCCCACTGGTTTCCATTGAACCCTGCTCAGAGTCCTGC" 87.1113076860567 6193 0.933242917420133 0.974
"cf_64173" "SNP" "TTAGGCACAGTGGGGAGCACTGGGACTCTGTTCACCTTGGGAGGCAGACCTTCTGGTGCCACTCACTGATTAGTAGGTTACAGCTTTCCTCCCCTCATGGGAAATCTAGCATTTTTGGTCTTTAACAGAGCAGCAGGGGCTCTCCTGTGGTCAGGCACAGTGAGAAGCACCGGGACTTTTTGTACCTTAAGGAAGAAGTTCTTCTGGCACCCACAGACTGG[C/G]ATATTACTACTAAGTGGAAAAGCTGGGTTCCCACTCTTTGATGGGGAAGTGGGGGCTCTCCTACAAGAGGACTTGGTAGTTAGTGCTGGTCCTCCTTGCTCTGTGGGGAAGGAAGCCTCCTAGTGCCAGCAGAATGGCAAAGTGTGGAGACTGGGGATCACTTGTGTGTGTGGCAGAGGGCTCCTGGCATGAGTAGCAAGTTGAAGGTGCCCATGGGGTAGCAAATCTGGCAGACTTGAATCATCTGGCCCACAATGCAGCAGAGACCCTGGGATCTATTTATATTGGGGTATGGGCTTCCAGGAGCCACAGCAGCTGCTGTAGGCATAGGGGATCCAAGTCTGTGGGCAGTGAGAGTTCTGGAGCTTGCTTGCCAGGTGCCAGCTTCCAGGAGCCACAGAAATTGCTGCAGTCATGAG" 84.4156369380717 6137 0.924804098854732 0.965
"cf_64672" "SNP" "GAGATGATACTATTGCTCCTACTTCTTGCTGGGCTTTTCTAAAGCAGGCCATGACTGTACTCACACGTGATTGCTTGCATAGCATTTCCCCAAAAAACACTATTTCTATGAGATGCTTAAGGGGAAAAGACTCTGTTGATCGA[A/G]TTGGTTAAAAGATGCTGTTCTAAACATGGTTTTAAAAGGTTTATTTCTTGTAGGACGTTTCAGAGCCTTTAATATGTCAATGAGCATTGTGAATTTCCTAGAGGGGTTGCAGTATGCATCACTCTGTCTCTGATTGGCTATTTCCAGGGGCTAGGATTTAAGGGCAGTGATATATTTGGGAGGTGACCCCAGGGGGCCTTAGGGGCGAGTGCAGAGGTGGAGAGTGCAGGAAAGAGAAGCAATAGAGGGCACATTCTGAGTTAGCT" 116.73020474462 6569 0.989903556359253 0.992
"cf_65367" "SNP" "TCACACTGGTTCTGCCGTTAAGTATTGATGTGAACAAAGCTTTTTGTCTTAGCCCTCTCAGGGTTCCATTTCTGCATCTGTATGCAGAGGATCTGGACTAGGTGGCTCTCTTTGGCCTGGTTAGGTTTAACTTTCAAGAATTCAGAATCATCAAGTACAATAGTTAAGGTCTGTGTGTTCATGATAAGTTCTGACATATAATTAATTCTCAATTCCACATTTTATAAGCGATTCTCATATAAAAAGAGTAGTAAAATAGTTTCCAGTAAATTTCTATTATTCTAAATTCAAGTCACAGAAATAAATCATAAAAGATTCGAGACTCAGCATCAGGTAAAAAAGAAAAGCTTTTCCTCCAAACCATTTCACCTGCTCATCTGCCCTTAAAGTAAAGCCACACTGAGTCTTTCCTCTCACCTGGTATCCTATGGACAATTCAGAGTTATTTTCACTGTTTGAGATTTGTCATACTGATGCTGTGAAGAGA[C/T]AGAAAAGGGCATGATTGCCTTATTTCTCCCGCCCTTCAAACATCTTGATTTTTGCTTTAGTGGCTGCAGTGTTGCTGAAATACCTCCCAAAAGACACAGAAGTGACCTTCACCTTAGCAAGTCAAGACTTGGTGTCTTGCAGCTTACTGTTTTGTTCTGCCCCAGAGGAAGCCAAGGTCAGGCCAGGTTGTTGAAATGTGTTGTTCCTGCAAGCATAG" 66.926505305965 5542 0.835141651597348 0.956
"cf_65598" "SNP" "ATGTTCCTGGCCACTGCTGGATTGAATTACTGCCAGTATTCTCTATGTGCAGTTCCAGTAATGTTGTTAGTGTGGAACGATCCTCCAGCTGTTCTTGTTACCTAAGCCTGGTACCAACTGGATAGAT[A/C]CCCTCTCACACCTAATGTACCTAACTGTGTGGCAGTAAGCATGGGAAATGCCTGAGCAGCAGCTACTTTTCTGTCACATACCTCTGGGGTTCTGATGCCATAGAAAACAATCAAACCAAAAATGTCTGGGATGTGGGTCAAAGGTGCTGATTGATCCTGTGGGCCCAGACGACTCCAAATTATGCCTCAGCCTCCTGCTTGTATTCACACACAGCTGGTCTCTCTCTTTTTCCCAGAGGTTGGGCTACAATTCCCAATTGTAAGTGTCCTCTGCTTCCCTCTTTAGCATGATCTGCACTGCCCACAACATACACTTCTATCCCTGAGTCTAGATGCAATCAAAACCAGTTCCCTGGGTCTTCATGATTCTTAGGGTGGTCACTAGTTTAGTCAATGGAGACCTTTAGGGCTTGAAGACATCGTAATGCAAGGGACTCTGCTACCCCAGCTACAAGGTTTGTCTGAAAGTCTTTTGACTGAAAGAACTTTATAAGATGGTTTTCCCATGACACCAGTGAACAAGCTAAGAAGGGAGAAGGCTGGCTTCTTCATTTTTTTTCTGTGTGCAGATCTCCTGCT" 33.3466887457239 3447 0.519439421338155 0.915
"cf_66156" "SNP" "CTTCTTTATCTGAACAGACCTGATGGGGCCTAAAAAGTCCCATTCTGGCCATTGTACTCATGTTTGAAACTTTCAGAATATTGTTGCTTTTAGAATAAAGCAACTCATTTTCTTTATGTTTTTAACTCAATGTGCACATGTAACAAGATGTTAAGTAGAAATTCTGCTGAAGTCTGAAGACAACAGAGATCATACTCCAAAATGAGCTGGTAAAGCACCATTTGGAAGCAAGAACTGGAAGACACT[A/G]GTTTTATGACCCCTGGACTTTTCATTCATGATAACGAATGGCTAAGAGTTAGGAGATAAATATAGTAAATGTCTGGATAAAGTTTTTGGTGCACTGTGGGAGAGGGAAGGGACAACAGGGCTGTCATCAAAAGTGTGTCCACTGTGAGAGCTTAATATGCGTCCTTTGTAGCTCAGGGATCACAGCACACAGGTGTCAGTTTCCCACCTAGAAAATCCAAAGAGTGAGTAATAGACTATGCCTTTGAGTATAGTCTTTGAGTAACAGGGAGGCCACGAGGAGCAGCTGGGACAGCTCATGCCCTCCAAATTTGTCCTGAAAGAGGGTCTGTGAGT" 98.6159467707804 6406 0.965340566606389 0.912
"cf_66607" "SNP" "ATCTGGGTCCAGCTGCATTCTTGTGTGGGATCAAAAGGGCTTTCTCGCCGACCACAGATCATATCCCAGGAATCCTCCCCAAGACAGAACATTCCTGAGAGCGAATTCAGCCTTGGCCACAGCCTGTGTGGATAAGGTTGGGAAGAGATAGCCCTGGGATGATGGCATTTCTAATACCCTAAACCAAAAGTGTA[C/T]AGACAACCTCCCTCCCAAGAAGACAGCAGTAGATTTGGGGCAAATTACAGTCATCTTATCGTGCCTAGGTCACCCCAGGAAAATGAGCTATTCTGACCTTTCTTTTTAGCAAATGATTTCACCTCCTTGGGACTTAGCTTCTTCGTTCATAGAGCGGAAATGTCAGATCAGAATTAGAGGGAAATTTGGGGGCAGTTTGCCACAGTCCTTGCCACTTCCTATTGCCTCACTCATGGCTTGTGTCACTCTTTTACAGTGCCTCCCTGATGTGAATTTGCAGCCTCTAGCTAGAAAATTTCTAAACCCTGCCACAACACTCACTCTATAGCTGTGAAAGTCTTGACAATCACAGTTATGAACAGAACAGTCAGAATAACCACCTGGGCAGGGAGCATCTGTATCTTCTGCACCGAGGTGCTTGGAGCAGTCAGAGGAGAGAAGGGATGCAGCCAGGGCTGGAAG" 62.3853977407791 5326 0.802591922845087 0.992
"cf_67267" "SNP" "GCTTGCAAAAATTCTGTTACATACAAGAGAAAGACTGGTTTTTAATTTGGAAACTTGAACTTTAAATCAATTTGCCTTTATTACTAAAATTAGTCTTCGGTGCTTTGTTGGGGGAAGCGGAATGATTTTTATATTATAAATCTTGTCTTTGTAAGTTGAGAGAACATCCTAGTGGAATGTTGTAATTA[C/G]AGTGTCTGTCATGTCCGGTGTGGGAACCTGCATTCCAAACTGTGATTTTGACGTGTATAGATTCTCTTGGTAAAGAATTGTCAGCTGCTAAGAATAGAATGATTGACTGTATTGAAGAAGTTGGTTATTTTTAATGTCTCATTGTGGAAAATTAGATGTTCATAAGGTATCAGAGGTTCCATTTTTAGCATAAAATATGATTGTGTAAACATCACAAACTAAGAAATACAGCAGAATGCATATAAAGTTGACTTTAATTCATACTTAGTCTAATTGATTTTATTTACTAGATACTAAAAGCCAGGCATAGAAATAAGAATTTTAAAATACTGAATTTATTCAAAGTTATCAGGCAAAATTCTGCCACTTGGAAAATGTTTTCAAACTGTTACTTAAGTCAGTATA" 32.4512880624632 3366 0.507233273056058 0.986
"cf_67398" "SNP" "ATCTATGCTTGCAGGTAACCCAAGTTACTGTCCTACTTCAGCCAGTTTGTATGCATAAAAATTACTCCATCAACACTCTTGTAACTAAAATGAGGTTCTTCCTCTGTGGACAGCTGACATCCTATTTAAAGGACCTGAGGGATTTAAACGAGGAGCGCTAAGTTCTCACAGTAAGAACCCCATTATAAAGTACTGTCCTATGTCACCAAATCATGTAGACTGAGCCTTGAAATCCTGTCCCTTGTGGGATGGCCATATGGCAAGATGAATATTCAGATGTTGCCATTGTGGTAACAGAGGGCCACTGCTCTTGTCAACATGAGAAGTAATGTTAAAAATCCATTTCTTTGGTTGTT[A/G]TGGATTTGAAAGAACCATTCACCCAAAGGCATGATTCACTTCTGGAAGTCTAAAAGGTTAAATATGTTTGGACTTGTCTAGAAAGTTATGAATAGAGATAGCCTGTCATACACCAGTATGCCATGTTTTGGTTTTGGTTTTGTTTTTTCATGTGAGTTTTATATTCTAGTTCTTGGCCAAGAGTAATTAGTTATTGACTATTGAACAGATGAGAAAACACTCCTACTTGTTTTACATGTGTGGGTCTCCAGAAGCTCTTGGTTGGTTGGCACAGTGTTGCAACTGACTCTGAGCACAGAGAAACAGCCCACCTAAACTCTCCAAGACCACAAAATTCAA" 66.1200585028814 5509 0.830168776371308 0.979
"cf_67439" "SNP" "TGCCTGCACTAAAATTGTTCAGGCTTTGACCATCCACCCCCATCATTTTGTTTGGATTAGCCAAGGGCTCCACTTGTGTGGTACGTTTTGATTTTGTCTGACACAGTGTTCCCATCCCATCCTCCCTCAAGTAGATCTGGGGGAAAAAATGTACTTAGCTGAGAAGTCACATTCTCTGCTTTTTTATGCTTCCAAAGAAACTTAACAGGAAATGGCTTTGCTTTGCCATATTTAGGATAGCTTGCAGTGCACATTCAGAAAATGGTCCTCAAGTTACATTTTACACAGAAAACTCAATGACAAATACAAAAAGAGAAGTAATCATAGAATCCAATCCCAAGATGCTTTGAGCATATGATTAAAA[C/T]TTTTCACTTGGTAGTTGAGGGAATTAATTTTCACTCAAAGGCAGACAGTGAACTATTGATCATTTAATAACCTAACTGGAACCCAGGTCTCTTTCTACTATTGTGCAAGAAGTGAAAGTTTAGCTAAAGCATACTCCATGGATCCAAAGAGTTATATTCTTTCATTAATTAGCTCTACAGTCCCAATGCAGTGATCAAAAATAGCATTTCTCAGTTTTAGTCACCTTGATCCTAGTGTGTGATTGGTGGATTGGTACAGGGGATGATGTGGAAAATGTGGACTAGAGAAATCATCCC" 100.433304448942 6430 0.968957203134418 0.902
"cf_67449" "SNP" "TACCTCAGAATGCCATCCTTTGCAGACTTCCTCTAAATTTTCTTCTAAAAAAGGAGTATAAATTGCATCATTGCCATCTGAGCAAAAACAATGAAAAAGAAACAAGTTCCTCTGAGGTAATTTTTATTCTTTGCCACAAGCACTAATAATTTAGGGTACAACTTTCACGTATAGGCATCCTCGCTAACTGCCTTGCAAACCTGGAACCCCTCAGAAAGCATAGGGCATCGACACTGTCAGCTGATTTAACTTTCACAAGCTGCTAAT[A/G]AAAGACAAGCCAGAAAGCCTTGGTCAAGTGAATGCAATGAAAACTGAAGCCAAGAATTTATAATCAATGACAAGACCCTGACGTTTAACATCCCATCCCAATGGTTCCCTCTTCTCATCCAAATCTGTTTCATTATCCTCCACTCACTTACTTCCTACCTTACTTTATTACACCAAAACATTCTTACCACATAAATGAGCTGTATTATGCATCCGTTTTCAGTGAGTAAATTCAGTTTTGTATTTCAACTTTTACAATACGACTTAAAACATCTGGAGATACCATAAAGGGCACCAGAATTAATGTCAGTAATGATTTCTCTCAGGCCACACTAATGTGAATACCACCTATGGCTTCAAACTTGTATATACTACAGGTGATGCTCCGGCTTAGTAAGGAACATGTCCTACACTGAGCTCGCAAAGCACC" 74.159133222514 5822 0.877335744424352 0.997
"cf_68021" "SNP" "ATTTTAGCATTTAGAGCTCAGTCATGCTTTAATTTTATATAGATGCTTGTGTTAGATAGAAGAGAATGGTCTTTGCTTGAGTTGCTTATATCTGAAGTGCTAAGTGCTTAGATTTCAAGGCTTTAGAATGACAAACATCATACCCTTGATGTTTACTTGAACATTTTTCCTCCTACTTTTCCAACTTCCTTCCAC[C/T]ATTACTTTTATTGTTGACATGCCATCTCCAATCGGTCACATTTCAGAAGGCTCATCACCACAAAAGTACATGTACAACTCAACCCAATCAGTACATCTCCCTGCAAG" 18.4658601306921 1800 0.27124773960217 0.929
"cf_6826" "SNP" "GGTAGCTTGTATTTACCAATTGTTTGGGGGCACTTCAAAGTAAAAAACGGTTAAAAGACTGATGTTTTTTCAAGCCAGGTTAGAGAAATTGCTAACTTGTCCAAACCTTTAACTAAGGAAGCTTTTAACCTAGTCATAGGCTGAGTGGCAAATGGAATGTTAACAAGCAAAGACTAGAGGAGGGACGAACAGACAGGAAAAGCAACAATGAACCCTGAGGATATCCCTGTCGTGGGAAGTCAGGCAGGCTACTTTTTTGTGGCAGGG[G/T]TTTGAGCACGTTTCTTATCTTAAAAGGGTCTCAGACTTCTTCCACCCATGTTTTTTCCACGATGCATACCTGAAGAAATGAATGATCAAGGCATCTGATAAGAAAACTGATTGCTACACTCTGATGAGTCTATTACAGGAAGTGCCAGGTGAGTGAGATTAAAACCACTGTCGCCATCCATTGAAGATGTCCAGCCTGGGGCAGGAGCCATGGGCACAGCTCAGTAGTAGAGACATGCTTACATGTGTGAGGCCCTGGCTTCAGTCCTCAGTACCACAATTTAAAAAACAACAAAAAAAAATTCAACCTGGTTATCAAAGAAATTACCAGTT" 18.0356868136838 1745 0.262959614225437 0.991
"cf_68306" "SNP" "GGAAAATTACTTCTCACAGTTCTGGAGGCTGGAAGTCCAAGATCAAGGAACCAACTGATTCACCATCTGATCTGGGGAGGGCCTGTTAGTCACAGATAGCACCTTATTGCTGTGTCCTCACATGGCAGAAGAACAAAG[C/T]GGTGAACAGCTCTTCAAACTTCTTATAAGGGCACTAATCCCAATTCATGAATGCCTCACCCTCATGACTTAATTACCTCCTAAAGCTCCATCTCTCAATACTGTCACATGGCTGATAAAGTTTCAACAAATGAATTTGGGGGTTAGCATACCACAACAAATACTTTGCACAGTATATTTGGTTCTTATGATTTCAATTTTAAAGGAGGGTTAACAGCCAGGCATGTTGAGGCACACATCTGTAGTCCCAGCACTTGGGAGA" 49.1213052969958 4610 0.694695599758891 0.977
"cf_68566" "SNP" "TGTCAACAGCTTCATTTGGAAGCTCACAAGAGATCAATGTGGGTTCAGGTGGGAGGAGAATGCATGGCTCAACTCAGATACTTTGAAAGCTTTTACCAAAACTTCTTCCAATGTTCGGTTGAGTGAATCCATATCACATGCACGAAGTACATGTGCCCATTTATTAAAATTCCAACAGCATCAACTGGGGGAAC[A/G]TGCACACATCCTTCTGTAAACAGGAGGAAGAGTCTGCATTTTTACTGCACTTATGCAAAGCTCCTCGCATGGATTGGGCAGAGGCAGGACATGGCTGGTTTCAATGA" 42.0687707543136 4140 0.623869801084991 0.954
"cf_69434" "SNP" "AATCTTTTTGATGTGTTGTTGAGTTCGGTTTGCCATTATTTTGTTGAGGATTTTTGCATCAATGTTCATTATTAACCTTGATTTCTTGATTAAAATCCTATCTTCCAAGTTTGTCAACTGTAGTTACTGCCTGTGTTTTGAAATTAGTAATGTGTTATTAGAGGTGCATTGTGACTGTGCAAGTACACTGCTTCTGAATCAACTTCTATCCACTGACTCTAGCATCTATTATGGATTTTGCCTGCAGAAATAACATAGTATTCATTGAACAGTGCTTTTTTAATTCTTTCCTTCCTTCTACATTTAATAAGAATTCTTTTGCAAGGCACAGAATCCTTCATTT[A/C]ATTATTAGTTTGTTTGCTCATTTATTTAGATACTCCAGGATGGACTTTATTCTCTGTGTTATAGTTCAATACTACTGATTTATATTTTGTTGTTCAAATTGTTCCAGCTCTGCTCTTTGGGAACTCCTTCCTTCAATTCCCCTATTTTTGTATCCTTTCCACATATTT" 52.1680735017112 4788 0.721518987341772 0.928
"cf_69547" "SNP" "GTTTCTGGATAGTTAATAAGGGGTGTTCCAGGATGACTAGCAAGGTCAGAGGATCCCATATTTTAGGAGTCTGTCAAGGTGTTTTTGAATTCTGACCTGGGCCTTGCAGGGAATGAAGTACTGTTTTTGGCTGATGGGGTGGTTCCTGACTTTAGTTCCACCACTACAGGGGGCATGTTTCAGGCCAGACCCGGGGGGTGGGGCACTGTCTTCAGTCCATATACCTGGAATCTTGGAGGGAAACTCAAGAATCTCAGGAGGCCTTCCCTCAGGGGCACAGAGCTGCCATTCTTCTCATGCGACCATGAGGACTAGTCTTTGCCTCAGGTCCTCTCAGCTTTAAGGCTGCTGTATCATCTGAATCAAAAGTTATCTGTGCCCTCAGTTTGCATAAGTCCCTGCCCATCAGGTCCACGGGGCAATCGGGGAGATAAAGGA[A/G]CCCATGTATTTCATGACTCCCACCCAAGATTGCATTGTCTGGACTCTAAGAAGGGGCCATGGCCCCGGTCTCCTGTAGCCCCAATAATATTGTATGCTTGTGCAACAGGGGGCCCACTGGCTGGGTCACAAGTGAATGTTTTGAACCCGTATCAACCCTGAGATCGAGGGGTTGACCCTCTATTTTTATCTGGACCATAGGCTCCTGCACCGTTTAGA" 70.8020121397798 5696 0.8583484026522 0.907
"cf_69642" "SNP" "GATGGATAAGAATTGTTTTATTTTTTGATGGCTGGAGTTTTGGCTCAACTGGTAGAGCACCTGCCTAGCAGGTACAAGGCTCTGAGTTTGAACCCCAATACCACCAAAAAAACCCCAAAGAACGGTTTTATTTTTTGCAGTTAAATACTTAAATCTTTTCAGTATTTATTTCCTATTTTTGCATATAGGGTGAATTTTGTTTCTTTTTGGAGATGACTATTGTCCACTAATCACTTTTTAACATAATCTTACAATTTCCACTGTGCTCTATGTTGAGGTCTCACCATGACTCTGTCTACCTTTGGACATTTCTCTTCCA[C/T]TCCTGCTTGCTTGCCCAGGACGAACCCCCTTTGGATGACAGTGACTTTCAAATGTCATTGTGTCCACTCACTACCAAGAAAGCTCCCTTGCTGTGAGGTTCCACGAGGTAATTTATAAAGAAAGTTTCCAGTGCAGCACTGATAAGCAGTAGTCACTAAATAAATGGGGAGTCCTTTCTCTGTCAGCCAAGGAAATCAAACTGTGAAGAGTCTCAAATTTGTTTTGAATTTCACTTTTACAAAAATGTTTCCATAAGTGCAAATGAGGTTCAGATTCAGCATAAAGCACATAATTCACATGCGTTCAAAATGCCAGAGGAGCTTCATTTTCTCATGTTTGCGCTTCCAATTGTGTGGTCACGGACAGTTAAAACCTGCAAGCATAGA" 70.8542948208088 5700 0.858951175406872 0.905
"cf_69741" "SNP" "CGACACTGGTCTAATGACAAGTAATTGACGGATTCGAAGCCCTGCATTACCAGAGGAACCCGGAGACATTAATTATTTAAAAACGATTAGCCTTGCCAGTGTCCTGCTGGTGCTCCAGCTTGTTCAGGAAAGATAACCAGCTACGAGAGGCTGAGCCCGGATCAGAATGTGCGGGCGCGCCCTCCTCGGGCCTCGGATGCGGTGAACAAGGGCGCGAAGCCCAACGTGCCAGGGAAGGAAGGAAGGAACGGAGGAAGGCAGGAAAGAAGGAAGGAAGGAAGGAAGATACCTAGAGTTTCCACATGTGGAGGTGCCCACATAGTACTGAACCTGAGGATCAGTGAAACCGTTTTCTGCCCACTTAGGTTTTCGACCTGGTGGCTGCAGCGCAGACTAGAAGAGCTTAACAGTTGGAGGTGGCAGCAATTTCTTTGGCAGG[G/T]AACCTAGTGACTCTCACCACCTGGCGAAAGACTCAGAATAAGCCAGCATGGCATGAGCCTCTTAGGACTCCTCATACCCAGGCATTTAAAACAAAGGCCCCAGGGAGAATGCATATTTGCGAGAGACTGGTGGAAGGAGTAGCCCCCTGGGGAAAGACACTTTTTCTACACCCTGCGTTCGAAAGTTGAAGGCCCTCAGCAGACAACAGAGGAACTACTAATTTTCTGAGGTCGGCATCTCCCTGCAAGTGCG" 40.8736375091591 4051 0.61045810729355 0.946
"cf_7071" "SNP" "TCAAACCTCACCTCTGCTACAGTCAAGTGTGTGACCTTGGACAAGCCATTTACACTCTTCAGTTCTGTCTTCTACACTGAAAACTGAGAACTAAAACAATGCCTATAGTAGGGATTGTGATGAGGATTAAGTGAGTAAATGCTTGCAAAATGCCTAGGCCAGGCCTGGCACACAGCAGTGTTATGCATGTACTTGTGAAAGGAGTACATATACTAATTTGTTCATTCACTCTGCTCGCTCACC[C/T]ATCATCTACTCATGGAGAACCTACTCTTTGCAAGGCTCTCTCCTAGGCACTGCACATCTGATGATGAACAAGAAATACTTCTTTCCCAAGATGCTTAGGAGCTTATATGGTAAGTATGCAGTTTAGTGTAGAAATAGGGCCACCATGGGAGGCTGAGGAGAACATGGCGCCAACCTTAGCAGGTCAGCACAGATCTCCCTGAGGAGCTCTAGTTTCATCTGAGTCCAGAGGGGTCAGAGGGATTGGCCACTTGATTCTGAGTTGGGG" 58.2400839464551 5114 0.770644966847499 0.996
"cf_70772" "SNP" "TGTGAATTTTTGAAGTGATAAGATTGACAAACCTTTAGATAGACAAAGGAGAAAAAGGTTCAAATGAATAAAAGTAGAAATGAGAAAGAGATATTAAAGCTGATGCCTCAGACATAAATGGGATCACAAAAAACTGCAATATGCAATTAGACTGCAGCCCATTAGATAACATTAGATAAGAAAATGGTTAATTCCTAGAATCATACAACCTATCAAGACTGAATCATGAAAAAATAGAAAATATGACTACAATAATCATGAAGAACGACGTTGAATCAATAGTTAGACCACATACATACAGAGAGAGAGACCAGGACCTGGTGCCTTTGCCAGTAAAGTCTATCAGACAATTCTATCAGAAATGAAGAAGTAAAAATGACCAATAAACATACGATGAAGTGTCAATATCCTTGGCTATAAAGGAAAAGCATTGAGATTCCACCTTACCCCAGTCAGAATG[A/T]CTATCAGCAATTACACAAACAACTAATGCTGGCAAGGATGCTGGGGAAAAGAGAACACTTCTACATTCTTCCTGGGAATGTAAATTAGAGCAAGCACTATGGAGAGCAGTATGGAGCTCCCTCAAAAATCTGAAAATAGAAGTACTATATGATCCAGTGATACCACTCCTAAGCATGTATCTAAAGGAATCTCC" 96.6977928713065 6380 0.961422543701025 0.979
"cf_71015" "SNP" "ACCTCATACTGTGATCCTCCTGATCTCTGCCTCCAGAGTAGGTAAGATTATAGGCCTGAGCACCAGCACCCAGGAGTCCTTCCTTTTTTTTTTTCAGTACTGAGGCTTGAACTCAGGGCCTTCACCTTGAGTCCTTTTTTGTGATGGGTATTTTAGAGATAGGGTCTCACAAACTGCCTTTGAACTGCAATCCTCCTGATCTCTGCCTTCTGAGTAGCTAGGATTACAGGGGGTGAGCCACCAGCACCCAGCTATCAGTTTTGTTTTCCTTTTTGTTTTTAGCTATTCC[A/G]ATAGGCCCTCAGTGGTATTTCATTGCAGATTAATTACTTGGCTTTTAATAAATCCCTTCACCTCCCAATGGCACATCATTTTAAAGTTGAGGTGCCAAAAGCATGTCACATGTTAAATGAAGCAATGAAATCTTCATTTTTCTGTAGACAAGGAGCCTCAAAGAATGAAAGTTAAGCCAGGTGTGGTGGGGCATGACTGCAATCCCAGCACTCCAGAGGCTGAGGCAGGAGGATCAAGGCCAGCCTGGGTTACATGGTGAGACCCTGTTTCAAAAAAAAAAAAA" 29.9733537316674 3131 0.471820373719108 0.954
"cf_71052" "SNP" "GGAGCCACTCAACATCAAACTCTAGGACTTGGGATGTTGAACTGATGCCACTAGAGAAATGATGGTACAATGAAGAGGAACAGAGGCCTTGAGGATTAACTCTTCTGCCAAATGAGAGAATTCAGTGTGGGGCACATTAAGTTTTAAAGAGCAAAAGGAAGACAATGAACAAGAAATTGGGGGTGTTCCTGGGTGTGGGAGAGGAGAGAGCACATTTAAGTAA[C/T]GGGAAGAAACAAGTGACAATAGCAAAGAGAAAGGGAAAGGGGAACACCAGAGGCAGAGACATGAAAAAAGGAAGAAATTTAGGGAGAAAGTAGAGGATCCATGGTACTGAATGCAAAATAGAGGTTCCTAGAATAAGGAAAAAAAATAAAGCAGGCTCTGGAATTTTAATCAAGGGAAAGAAAATATTTTTGATGGAAGTGTAAAGTCAAAATAGATTGCAAGGAGCTAAGAATTAAGTAAGTGAGAATCTGAGGGAAAATATCCAAGGTA" 61.8791733418255 5299 0.798523206751055 0.939
"cf_71408" "SNP" "ACTGTCTCTTATTCTCTGTGTCAGGGTTCCTAGAGCTCTCTGGCAGCTGGCTCACAGCAATATGCTTTTAGGCCTCAGGAAGTAATTGAGACAAGATGGGGCTTCTTCACATGAGACCTGGAGCTCAGGGTTCACTGAGATCTGACCATCCAGCAGGGATGGTCACACAGATATCATCATACATGGTTCTCAGTCATGAATGTCATGGAGAACTTGGTCTT[G/T]TTTCCAGTCACCAGTGAGGCCTGTGTACCCTAGCTCACAGAGCTTAACTCTTTAAACTGATGATATTCCTGGGATTCCATAGTCCCCTGACACGAATGGTCACAGGGCTCCTCCAGGTAAGCACAGAGACTTACCAAGTCCAGAGAGTGGATTTGGGGGAGTGTCCCTGCAAGGAAGCAGGTGACAATGAGGTGGGTCAGTTTTGAATAATGTGGCTGTGAAATTTCACAGCTAGGGAGCCCTCACCCCTCTGCACATCTCTCCCAGGCAGAACAAGGCCATTAGTGTGGGGTTCATGGCATCTCATCCCACCAACCAGGACCAGAGGAGTCTGGAGATAAGTCACTTCACTTCTGTACCCTCTGACTTTAGCTTTCAGTATTTCTTTTGTTTTATAAATCACTGGTAACCTGTCTCCCACTCTCTATGTCAGTGAGTTCAGAAGCCCTG" 119.66281622383 6586 0.992465340566606 0.955
"cf_72885" "SNP" "ATCTCCACACATATTTTAGGGCTACTGTGCATTTTAAAAGATCTCTCTGGCCTGGCCAGCTATAACAAAAGAACTACAAAGACCACAGATGTGTGGTCAGGACAAGGTTTAGTCACAATTCAAAGTCAACA[A/C]CCCTGGGAAAAGGCAACTCAACTTTGGTATGTCATCGAAGTGTGGTTGGTGTTTTAACAACTTAGAGATAATAGTAATAATGTAGTTGCATTAAGATACACAGCTCCTGTGAACATAAGAATTATATATCATGGATTTGTGAGTACTGATTTTTTTTCAGGGTTTTTAGAACCTTTTGCAAACACACAAAAGCAAAACAGTCAAATAAGGCAGGCTGGAGGAAATAGAAGAAAAACCCACCTACATTCAAGGTATGAGACAGTCTTTTCTAAGCCTTTGAGGTCTATTTTTTTCTCTTGCTTTGTAAGGCAGTCAAGTGTATGAGTGATGCCTTTTGTGTGTAATGT" 110.14928256042 6539 0.985382760699216 0.981
"cf_73032" "SNP" "CAGGAGTCCCAGTTCAGCGCTCAAAGTGAGTGACTCTGGCTAGATATGGTGGTGCATGCCTTTAATTCCAGCATTTGGGAGGCCAGCCTGGGCTAGAGTGAGATCCTATTTACAAAACAAAACAACTTCCCTACCCCCAGAAGAAAATCAGGATGACTCTGCTCCTAGTTCT[C/T]TCCCTGTTTCTGATGGATGGTTTGTGGATAGAGTGTTGTCAGGCCAAAGAAGGACCATTTGAGCACGCTTGTTTCCTTCCCTGTTGCTCTGTACTTGTGGAGGAGTTTTCAGGCTCACAAAATTGGCTCATAGAAGCAGTGACCACTTTTGTGGCCTCTCCTCTGAGGCCTTCATGCTGGATATGTGGTTAGTTTCTGTGGCTCATGCTTAGCTCAGGTGCTTGGTAACCTGCAATTCTTGTGCCAACAGAGTTCTATTTTGAAAATGTGGCAGGAGCAATGCCAAGTGTAATGAGATTTCATAAACCAATTAATTTTAGAAAAGAAGGGAGAGCAAAGATGCCTACAGTGATGGCATTGTTTCCCTAAATCTAGGGTTTATCAGGTCAAATTTCCCGGATCAACTGTTTTATAATAATAAATAGCCATGTCACTGAATGCCTGCTTTACACAAGGTTCTGATGGTGTAACTTTTCAGGGACAATGTTCCTGAATCCTCAGGATAGCCCCGAGTCAGGGGTTTCTTTTCTTCACCTTCAAG" 74.5105236377811 5836 0.879445449065702 0.97
"cf_73797" "SNP" "TGCATGCTTGCTTTCAGCCCAAGGGTCTCAGTAACATGGACATTAATAGATTGCTGAGTCCCAGGTTGGGAGGAAAGGGAAAGAAGGAAGGAAATTACAGAAAGTCAGAGGAAAGAGATCTTGGAGTCTATTAAGGTGTCCTTACATACTGCAAAGAAATAGATATTTGGAAAAACAAGAAATCAATGTGCTGACTGAATCACTCGATACATTCACTCACTTATTAGCGCATGGCTGTGGCTCTTGGCATTGGGAGGAGAATGGATTTTTATTGCTTAATTCTCTGTAAGTGAAGGACTAGTGAATTGTAAAATCTTGTTGCTTAACATGTAACATTAAGTAAGTATTGAACTAGCAAAAAAAAATCGATTCCATGTTTGGTTGCTTTTCTTCAGGAACTGAGAGTAAATTGCCATTATTCCTTTTCTCTTTAATTCATAAAAGGAACTTTAGCAAATATGTCTCCCATCCTATAGCACAATTGCCATTCAATGGCTGG[G/T]ATTCTGTAGATCCTACATGGGCTGGCTTATTCATGAAATGGCCCCAGCCATTGCTCTAGGTAAAAGAAAGCTCTGGAAAAGGTCAGCTTCTCAGTGTGAAGGTGAGGATTCCCCAACTCTGAAGTTGCTTGGAGGGTCTTCTTTGAGCAGCAGATCCTTGCCTTCTTTAATCTTAATTAATTGCAGGTTCGACCACCATTCATACACATAGGACCCCTTTCTC" 55.954206687711 4985 0.751205545509343 0.941
"cf_74012" "SNP" "TAATAGACAGCATCAATAAGAAGATGCTATACGAAGAACTAAATGGACATTTTGGAGTTAAAAAGTGGAATACTAAAATGAAAAATTTCAAGCAGGTATGGTGGTACATGCCTGCAATCTCAACACTTGGGAGGCTGACACAGAGGGATTGAGAGTTCAAGGCCAGCCTGGGCTACATAGCAACATCTTGTCAAGGAACGGACAAAAGAAAAAGCAAGGAAGGAAGGAAGGGAGGGAGGGAGAAAAGGAGGGAGTTTACCTAGAGTGGGTTAGCAGTAGATTTTAGCTGGCAGAAGGAAGATTCAGTGAGTTTGAAGACAGATGAATAGAGTTTATGCAATCTGAAGAACAGAAAGAAAAATGTGAAGGAAAATGAGCAGCACCCCAGAGAAGTGTGGGGCACAATTAAGGGTGCTGATATTTGCCTGATGAGAGAACCAGAGGA[A/G]AGGAAAGAGATGAAGGAGAAAAAAATTTTTTGAAGAAATAATGGCTGAAACATTGCAAACTTGAGGAAAGATATTAATGTACACATTCGAGAAGCTCCATGAATTCCATGTAGGATAAATGCAAAGTGACCCACAACCAGAAACACCCAAAGACAGAGAAAATCTTGAAGGCAGCAAG" 61.5362100779322 5276 0.795057263411694 0.973
"cf_74245" "SNP" "TCCAGGGCTGCGGTAGTTTCAAAGGGGATGTGACCTGTGTGGAGGCTCCACACACAGGAGGCCCGTTGCCTAGGTGCTGTGCTGAGGGGGTGCTCATGAGTCCCAAGGGACCTGGGGTGAATCTTACCAGCTGTTTAAACTCCTGAAGGTGCTTTACAGTCCAGAGGTAAATAAAACATTAATGTTATCGAAACAAAGGTCCATTCAGAATTGGGATGCTGAGCAGGGCATAGATGCATTGCAGTTTGAACTGTATTATTGGTGAAATCACGGCCACCAGAGAAGACAGGGTAGAGTCCTGACGTGCTGCATTCGTGC[G/T]GATGTAACAAAGAACATTTGGCTGGGTGGCTTATGAACTCTAGAAAGTTAATGTCCACAGTTCTGGAGGCTGAAAGTCCAAGGTCAAGGTGCTGGCAGATTC" 75.7528076565624 5883 0.886528028933092 0.955
"cf_74696" "SNP" "ATTACATATTCTACCTGCTACAAGCCTGGCAAACAGCACCAGAGCTGTTTTTCCATAGCTTCCAACTCTCCTTAAAGTCAAAATGAGGCCCTCCCCAAACTACTACCCTTATAAAACTAAATACTCCAGGTGTCTGAACAAAGCCAAACTAAAAAGGACCCTTTATGAAACCAACAGCCTTTAAAAACAAACTAAGTCAGTCTTCAAAATAATCCCCTCTGGCCTCCTGGACCAGCCCAGGGGACAGGTGCAGGCCATGCCTTCCTAGAGGCTGTCTCCTCCTCCACGAATGTGACCTTTCCAGCTGGCAGCCTGGCACCCCACAAATCAGTTATCAAGTAGGCCAAAGCCTGCTTTCCCATCTGCACTTTCCAAGTAGCTCCTGGTACCAACAGTTGAGATAGGACCAGGCTCTCTGA[G/T]GAAAACATGCCAAGCTTCCCTGGAAGCATTCTAAAAGTACTGAGCTCTCTCCTCAACCTCTCACTCTCATGGTCCATTCTTCCTTTTTTCCCCGGCATTTCTTAATGCCACCTCCTCATCCTGTCCCTCCAATGCCATGTCCCCTCCATCCAAATTCCTTGCCCGTACTCATGAACTGCTAATCCCTGCCTAGCCTACCACCACCAACTTCCCATCCAAAGAGCATGGTTGTAACAACCTTGGAGCTGGGGTGATGTGATCTTTTTGAGGCCTACCTGCAA" 81.3260033870438 6049 0.911543098251959 0.911
"cf_75001" "SNP" "GTGAAAAAGTGTTTTGAATCAGGATTTTGAAAAGTTAGTGTTGATGATTGAGTAGTTTGTGCAAGGTGTGGTTTTATATGCTGAGTTAAGATGCCAGGAATCTGTATTTTTAAGAAGCAGTAGTAGGGATTGTGAGGCTAATTGTTCCAAAGCGACAGAGTGTATAAGACATGACCTGGTGCTTAATTTCAAACTTAGTTAGCGTCATGATTAT[C/G]TTTTGACACAACCATGAAGTGTCAGGTCTGATCAGATCTCTGTATCCAAACTTTCAGATTTAAACAGTATAAAACTTAGCAGTTTCTCATGTCCCAGTGCTGTCTCCCAGCAAACTGTATTTTTTCCACAGCAGCCTTAAAACATGCATTTTTATTTCATGTTTAAATTATTATACGCTACTCATAAAAAGTAAAGTCTCAATGTGATTTCAGCAAATGACATATTAGTAGGAATTAATGACAGTTCTGTAATGCAGAGATCCTATCAGATGTAAAGACTTCCCCTGCCCCTGGTAGTTCTCATTGTCCTATGTTTATTTTTCCTCACACTTTTGTTATGTAAATTGACTTGACTTTCAGTCTCAATTCAATTTTCTTATCTTGCTTTTGAATTTTAAAGTTTATTATTGAATAGAAACTTTAACTTTCAGATAAAATTTTTACACAGTTACCACCAGAAAG" 78.3106737683708 5961 0.898282097649186 0.958
"cf_75185" "SNP" "AACGGTGCAGGAAGTATTATTTTCTTTTAGGTCAGGTACATTTGTCTGCTTTCTCCTCCTTCTCCCCCATCCTCAATTCTCTAGCCTATCATTAAGAAATCAAAAACATTTTATTTTGGAGCATTTTGGATTTTATGTTTTAGGAATCTTCTAAAAATATCTCTAGTTTACATTGAATGTAATTCAATCATTTCCCCTCAATTCCACTGATCTTTCCTTGGAACTTAAATTAATTTCAATATTTTTGAAGGTAATTGCTTTTCTGTTCTATAATTTGAGGGCTAGTCACCAGAGAGGTAGCATGTCACCACA[A/C]GAGCTATGTGTGGGCATCATTCACAGGGAGCTTAACTGTGTCCTTGAAGTTGTCCTGTGCAGTGATCCTATGCTCGCTTGAAGAGTCTGAGCACGTTCATACCTAACCAAAATGTTTCCATTCGCACCCCAGCAGTGGTCCTCGCCAATAAAGTTTATATTCTTTCCTGAGATACAGCTGTTCTCAAGAGGGCCTAGAATATGGGTATTTTAAATGAGTATTAGTTACAAACACCTCAAAGCGTATTACTTGATTCTTGCAAAATAAGAGTGGGGATTTTTTTGTGTGGGGAAGGTGCTTGTTTTTTGTGGAGCTAGCTTTTGAACTCAGGGCTTTATGCTTGCCAAGCAGGCGCTCTACTGCTTGAACCACACTTCTAGTCCATTTTTCTCTGGTTATTTTGGAGATGGGGG" 100.227163503218 6427 0.968505123568415 0.944
"cf_75259" "SNP" "TGGCAGAGCTATTATAGTACATGTTATTCTTAGTCAAAAAGTTCTATATCAATTCCCTTTGAATGTATTTATTTCTTAGTCTACCTTTATAGGTACAAATGGTTTATCTTAACTAAAATAGAATTTGTTAATGCTTGTTATTTTTCCAGCACATTATATTACTTTAGAAATACTATTCAAGCTTAGCTGAGTACCATAGTTCTTTTCCTATCCATGGAAATTGATCAACAAAGGCTCAGAATTTCTTAACACTATGCTACATTGTCATGAAAGCAATCATTAATTAGTTTATGTCAAGTCATTATTGTTGCCTGACAAGAATACTAGCTGTACAAATCCCATGTAGGAATCGTCCCCCTCTCTTACTTTCTCTCTTTTTCTATTTCATTCTTTTTGCTCCTTTACTCTTTCTCTTTAGAATCCAAAATAAACACCTTGCACACAATTATTCCTATAGGCTG[G/T]TTTCAATGAAATTCAAACTAAGACAACTTTCATTTAGAACACCATAACAAAATGGGAGAGATTTAAATGATTCACAATATGTGTTCTAGAGACATTAGTGAAAATAGCAAATAAAGACCACTTAAAATCCTGTCCTCCATAAAAACAAAGATACCAACAAAAAAATTTCTAATTAACATTTTCAGAAC" 56.4286604843592 5008 0.754671488848704 0.912
"cf_75623" "SNP" "CCTTCAGTACAGCTGTCAGGATCACCCACAAGACACAAGCTATCACAAGCTATGTTCTTTCAGTCCCCGGTGTTCTTGGTGCTGCACTTCTACAGAAGGAATTCAAACTTCTTTTGCCTCAAAATATGTACAACTTAAGCTTTATTACCTATTTTCAAGAGCAGGAAGCTA[C/T]CCCAACATACTGGGCACACAATAAACATCTAGTGAATGAATAAACAAATGTTTTCTTTCTTTTTAAAGTAGGACTTAGCAGGACTTTAACAGGATTTATGCTATAAAAATGTTCTTTTCCTCTCAATGTGGTGCAAACAAATGAAAATAATCTAATACCATCTTTCCTAAAATTGCACATACAGAGCTCATGTAACTTTCCAAAGTCTCTCAATAATGGGCCTCCAGAACATGTACCCCATGATCCATGGACACTCACTACCACCATTACCAATGTTTCTCTCTAGGGTTTCATTCCCTGAAATGTTGTTGGGAAAATATAATAAAGGATATGAATTTTTTCAAGGGCACCATGTGAAAAATCAAAGACGA" 63.1370373936772 5373 0.809674502712477 0.967
"cf_75677" "SNP" "TTTACTGTCAGTCTTTAGAGTGGAAAGACATCAATGGAGTTTGGTGTTATAAGAGTCAAGTGTAGGACACAGAATATAAAGAGGACTCATTCTGACTCAGAGCGTTGTATCAATGTCCTGAGTAGTGACAAAGACTGTGACAATAAGAGATGTTGATTTGATGCCACCCAGGGCCTGGGGAAGCTCCACACACAGCAAGCAGAGAGTCAGGTGGCCCCTTCTGCACTTGGTCCTTGGCTGCTTTCAGGAACAAGTCACTGGGCCCCCATCAGTATGTGGGGAGGGTGGAAATGAGACGCTGCTTAAGACACCAATTTCTGTTGGATTTCCCAAGCAGTCAGAGTTGTCTACGTTGTACACAGGACATCCAAGTTAACCACCAGGTGGCTGGATTCATTTCCGGTGACAATCATAAATGGAAATGCCTTCTCTTCATTCTCCAACATAAAGGGAGGCAAACCCATGTTGTCTGTACGAGACACTCCCCTATGCAAAACCCCTTCACCTCCACTCAGAGATACAAACCCCCTGACATGCCATAAAC[A/G]TGAAGTGAAAGAAAAAGCTGCACACTTCACACAGGCAGGTGAAAGCCTTCCTGCCCTGGGGCTGCTCCCATTGGGAAAAGACCACCCTGTGGCCTGTGCTTTTGCCCTGGTAGCTGGAGACTCCTGTGCCCTGCTGCAAG" 56.4701449035425 5010 0.75497287522604 0.931
"cf_76519" "SNP" "AATCCTGCAGAAGTGGGCTTATGATGATTTTAAACAGAGGTTCTACATTACTAAATATACACTTCGACTTCGTTGTTATAACCACCCTCTCTGTCAGATCATTTGGTATCATGAATTGCTGTATTTACTACCCCTGCTCTCCCAGTGTTTAAATCTGAGCCCATATTCCGACCTGCTGAATTGCCCACTCCACTGCAGCCCTGCTGAAATGCCCACTCTGTTGTGCCCTCACAACCCAAGTCTTTTAATTATTTTTAAGCCTAACTCAAGTGGCATACTTTAAATGTTATCCCCTCAGCTTTCTTCTTTCACCCTGCTCCCCCACTTTGTTTCTGTGCCCATCTACCCTCTAGCTCTTCCCATTGCAAAACCTGAGCTACATCGTTTTTGTTAAGTTTCCTTCATGATTTATATTTAGTTGCAAACCTGATATCTAGGTTAGGTGAAAA[A/G]CATTGGAAAAAATGTCCCTGGAATTATAATTTTTTAAATTAAATTTTTATGTTACAATAAAGATGAGCTTGAATACTTCAGTATTTTTTTTTCATTTTTCTTTTATTATTCATATGTGCATACAAGGCTTGGTTCATTTCTCACCCCTGCCCCCAACCCCTCCCTTACCACCCACTCCGCCCCCTCCCTCTCCCCCCCTCAATACCCAGCAGAAAC" 30.1742170135739 3154 0.475286317058469 0.987
"cf_77061" "SNP" "GGCCAGTTTGTAAAGCTCCCATGGTTTGCATGGCTTTATTAATGGCTCAAAGTTCATGTATTAATCTATGTTTTCTTTTGGCCTTTTTTTCTATTACAAAAATAGGACTATTCCATGGACTATTGGAAGGCTCCAGATGTCCAGCTTTTATTTGTTGTTGTACCAAAATATAAGCCTGCTGTAATTTTCATCCTGAAAGTGGCCACTGATCAACCCATATAGCTCATTGATTAACCATTTTAGTAGTATAGCTGTGGGCTGGGACTTCATATCCGTGGCCCCTAGGAGGGGCCACAGTGACAGGAGAGCGTTGGGAAGGGCCTCCTCTCAAGATCTTATGATTATCTT[A/G]TCTTGTTGAACTTGGGAAAGGTCCTCCTCCCGAGGTTGAGCTTTGTGTGTGATAAGAGTCATGTACAATTTTTGCATTATGTCTCTCCCCCATAAGCACAATTATAGTCATGTAATTATGAAAGGTTGAAAAGTCCCTGAATTGCCTTATGCATCCTCCTATTGGAGTGCCTCTGCACAAATTTTGGCTAATTGTGGTCCCCTTACTCCTTGTACTGTGATTCCTCTTTTTGTTCCCCAATTTTTAGGCCATAATGATTGAGGGATAACACTTTGAATTGCTCCTGTGTCTAGAAGACCTCAAAAAGTTATTCCCCTAAT" 61.353927468241 5268 0.793851717902351 0.952
"cf_77200" "SNP" "CTCCTGCTGCAGCTCTGGCATAGGTGTTTCCAAGCACAGGCCTCAACGGACCTAGAAGGGGAGTTCCTGGGCTCAGACCTGCCAGCCTTCTTTGGTGTACTTTTTTCCT[A/G]TATGAGAAGGGTGGTGACTCAAAGAGCCTTCTGGAAAACCCTGGACAATGGGCACAGTGTTTATGCATCCACTGTTTGAGTGATGATTTGTTATCAGGAGAACATGAATCTTCTACACCATCATTAAGGTGTTTAATGGTAAAACAA" 73.2581204149979 5786 0.871910789632309 0.941
"cf_77335" "SNP" "GACATGGAGTAGGCTCCTTCTGGGACCAGAAGACCCTCCACAGTTACCCTTGAAACAAATGCATGCTGTGAGGCTCTGAAGGCTGAGCTGTGCCTTCCATCCAATGGGGGTTAGAATAAAAGCCCCAGCCAGGAAGCCTTCTGAAATCTGCAGACTTCCTGAGAGCTCTAGGTTCTCATAG[A/G]TTGTGCAGGTGGGACTCAGAGGACAGGTGAACTTCATATGACAGCTGGTGACACACAAGCTTGATACCCAAACAAGCAGTCCACTTAATCCATTTTAATTCAGAATTCAATCAAATCAGTTAAGAGGAGGGAAAGGTAGGAAAGGACCCCCTAGTTATCAGATATCTGGTAGAATTAAATTTTCTTTGCAATCCTTTGTTGAACAAATCAAATTTCATACAGTGTGCGTCAAGTTCCAGGGAAAGGCCTTGGCTGGGCCTGCTCATGTTATGAAACCCTTGTCTAACCTGATACACACCAAAGACTTGTGAAGCAGGAATTTTCCCACAGTTCTTGCACAGAAAGAGGAAACAAGAAGCAGTAGAGGTCAACCAATATCAGGAGGACCGGAAGGTTCAGCCAGATCACAAATTTCAGGTTTCTTTTATAAAAATTAATATATAGGACGAACACTGGTGGCTC" 82.8179152582698 6094 0.918324291742013 0.975
"cf_79049" "SNP" "AAGCTGGAGAGTGTGCTATAGAGAGATATCCTTGGCAAAGTGAAGACCCCCTACTGTGTTTGAAAATGCTCTTTGGGCTGGTAGGTAGTGGCAAATGTGAGTCTCTGAGCTTCTAGAGAAGTGAGAGATAAGGGAATGAAAGAGACAAGTTGTTCTGCAGGCTAAAATCAAAAAGCAGCCTATTTAAGAGGACAGATTCCTTTCTCTATTTGAATGGATGTTAGTGTTCCCCTGTACAGGTCAGGAGCTTGGATTTTCTGATTCTGAGACTGGCAAGAGAGAAAAGGACAAAAAAGGAAGCTATGCAATTGGGAAGAGACTCTATAGCATGAAGGTTCAAGGGAGCAAGAAGGGGAAATAGCTCTAAGGACTCCTTGTGGAAAGGTACAGGAAAGAAACTTTGAAAGAAATTGCCATTGTGTCTTTGGGAAAGTGTTGGTAACCAAGTAGGACTCTTGAGGATGTTAAGTGGGGACTTTGATCCTTTTGTTTATGAAAGAGAAGGGTAATTCAGAAGACTGGCCAT[C/T]TAGTATACGCTTTGGGTACATGTAGCTAGGCTACCACTGAAAGGGTCTCAGCATTCAGTTCTTTTGGTACAGAGGAAGGAAGGTGCCCAGAAGGCTGTGCCAAAGCTCAACCCAATAGGAG" 49.8678545919376 4657 0.701778179626281 0.976
"cf_79285" "SNP" "CAGGGAGAACTTTGTGCATATGAATCTTCATCTAAGTAGCTATGTATGTATGCCAGCTAACTGAATGAAGAGAATGGAGGAAATGGAACCTGTGGCTATTAAGTTTTGTTGAAGAGAGTAGAGAAATGAAACAAAGGGAAGCATGAAATATTTTCAAG[C/G]AGATGAGAATGGTTGAGGTGCCACAGTGGAAGGGTCTGGAAGACAGATAAGCAAAACGAGGGTTACGGATAGTATTGAAGTGAAGGGAAAGGAGGGTGCCCAGCATACGTTACAGGGAAAGGCACATAAAAAGGCAGACTACTCCGTGACAGGTCTTGTCTTCTTACCACAGCTGTATTGGTACAAAA" 69.4230518066446 5642 0.850210970464135 0.945
"cf_79477" "SNP" "GTTGAGTAATACGCCATTGTGTATCCACACACCATGTTTCCTTTATCCGTTCATCTGTTGATGGGCACCTCGGCAGATTGCGTAGTGTGGCTATTGAGAATCGGGCTGTGGCAAACGTGGGTGTGCAGGAGTCTCTATAGTATGCTGCCTTTGATTCCTTCATATACAGGGAGTGGAATTACTGGATCGTATGGAGGTCTATTTTTAATTTTTTGAGGAACCTCCATCCTGATTTCTATAGTGGCTGCACTAATTTACATTCCCACCAACAAC[A/G]TATAACGTTCCTCCCCCATCTTCACCAGCATTTGTTGTTTGTTTTCTTGACAATGGCCATTTTGATGGGGGTGACATAGAATCTCAATGTTGTTTTGATTTGCATTTAAAGATGCAAATCATAAAGATTGTTTTATGTAATTTAAAAGGCCAATCTTTTTGTTTTGTTTTGGTGGTACTGGGGTTTGGATTCAGGGCTTTCTGCTTGCTAGGTAGGTGCTCTATCATTTAAGCCACACTTCTAGCCCAGAAAGGCCAATCTTTAATTTCAGCTTTGCAAGGCCCTGAGTGGTGGACCTGGCTACACTGTACCCAGACTTTGGGCCTATATGATCATGGGCTTATAAATTGCTGGTGTTTAAGCTGCTAAATGTGTGGTAATTCGCAACTCAGCAATAGAAA" 90.4928253343279 6268 0.944544906570223 0.963
"cf_79480" "SNP" "AGCAGAATTGGGGTAGTGCAGTTGCTGTTGGCTTTTCCAGCTGCAAGCTTCAGCTCCAGGAGACTGGGAAGCCCCTGAGTCAATCCTCACACAGACTGCCTGACCAGAAAAGGTATGGATTATCCTTCAGGACTAGAAGGTGAGGAATGCAAAAGTGTTTCCAAGAGAAAACTGCAAAGGTTAAAATGCTTTCTGTAAATCAAACAGCTGAGGATTGCTTTAAGAACTCTGCTGGAGTGTTCTGAAAAGATGCAGAAGGGGATGCTGAG[A/C]TTTTTGTTATTTCTCAGGGCTTTTAATTATTAAACATATGTGGTATTTCAGATGTCACTGGTGTGCCACCGTCAGGAAAACTAAAGCTGATTCTGTCATGCAGTGGGCAGAATGGCATCCAGTATTTATCCTGAGCCTCCAATGTGAACTAAAAACTGAGCGCTTCACAGGGCGGATGGTGGAATTTCTTCCGCTCACCAAGGGCAGCTGCTCAGAATAGGAATGCAGTGGTACTTGGAGAGGTACTCATCAGATTCCATTTCATGAGAAATGTCCTTGTGTCAAAATCATCTTTAGTAACACGGAGCACACAGCAAAATGTACTAAATCATTATTTTCTTTGAAGAAGGCATTGAATCTGAAATGGAAAGTGTTATAG" 67.2635516096544 5553 0.836799276672694 0.971
"cf_79605" "SNP" "GAAATATCCATGTACTGTGTTCTCCACAAGGAGCTGAAGGACTCTTCAGGAAGTGCGCATCCAAGCACGTGGAAGAGTTTCTCAGATGGGTAGGAGCTTGAATTTGATGATCTTCAAAGACCCTTCCAACTCTAAGTTCTATAAACAATCTCTCTTCCAAGATTATGTTTCTGACTTACACTGGATTCCATACCAAACGAAGCCTGAAGTAAAATTTGCTTA[C/T]TGGGGTTTATTGGAAAGTATATTTTTCAAGACAGTGTGAGGGGAAGAAGAACGTACTATGAGAAAGAAGCAAAGCAAAATTAAAGAGATGCCATGCTCATCTGTCTACCACCTCCTAAGAACCCCACTTGGGCATGACCAGGGGACCATCTTCCAGATAGGCTAAGCAAAAACACTGTGCTTCCATGCAGTCTGGTTCAGAGCAAAAGAAAACTTACCTGCCTACTTCTTTCCATATTTTGTTTCTTTCTTGTCAAAGGTGGACCCTGCA" 113.131828667816 6554 0.987643158529234 0.92
"cf_80370" "SNP" "TATGATCCAGCAATACCACTCCTAGGGGTATTCCTGAAGGAATGTGACTCTGATTATTACAAAGGCACCTGCACACTTATGTTTACTGAAGCACTATTTACAATAGCCAAGCTATAAAAGCAGCCAAGATGCCCCACTATTGCTGAAT[C/G]GATTAAGAAAATGTGGTATTTCTACACAATGGAATTTTACTCAGCCACAAAGGAGAAAGAAATTTTGTCAATTGCAAGTAATTGAATGGAACTGGAAAATATCATCTTAAGAGAAGTTAGTCAAGCTCAGAAGAACAAAAATCACATGTTCTCCCTCAGATGCGGATTATAGACCTAAAACAAATGTAGTACTATAGTTGCACATGGGTCACACACTAAGGGGAGAGTGTGCACGGGAGGAATAGGGAAAGGGAAGGAAACCTAAAACTTGAATGTGATTAATGTGCTCACTGTAGAGGAGCAAATATAATAATCTTAAACTGGCAGAGGCCATTATGGAAAGGGGACCAGAAGTAGTGAAGAAATCTGGCAGAAATGAACCTATGTGGGTTGCAATACACAAGGGAATGGAAGCAAGACTAGGACTCTCTCTGTGTAGCTATCTTTACTTCAAACTAGCAAAAAGTTTATGTCTTTCTTATTATCTCTTATGTTTCTATTCAACAAAATTGGAGAAGAGAGTGAAAAGGTTCTGCCTGCAAGCATAGATC" 22.9042038120391 2361 0.355786618444846 0.913
"cf_80975" "SNP" "GGCAGGGCCTCTGCGTCTCCCTGCGAGGGTGTTAGGCTCTGGGTAG[C/G]ACCTCATTAAAGAAGTGCCTGTCACTAACATGGAGAAAGAGGAGTAATATGCCTGAGCTGAGTGCAGCTCTGAGGAGTGCCCCTGAGCAGGAAGACAGTCACATGGGGTGGACAGCCAGAGCTCCATCCCAGCCACCGCACACCCCCACGTGCCGCACGACCACCGGAGGGGTGTCATTGAGTCAGGTAGA" 89.4211708763954 6247 0.941380349608198 0.954
"cf_81402" "SNP" "TGGAGAAGCTTATGCAGCCTGTTCAGAAACTTTACCTTTAAAGAATAAAGTGCTTGAGTGTCAACAATAGCCAAGCTATGGAAGCAACCCAGATGCCTGAGAACTGATGAATGGATTTAGAAAATGTGGTGTATATACACAATGCAGTTTTATTCAGCCATAAGGAAGAATGAAATCACATGGTCTGAAGGTAAATGGAT[A/G]CAATTGGAGGATATCATGTTAAGTGAAGTTAGCCAGGTTCAGAAAGACAAAGTCCACAGGTTTTCTTTCATTTGTGGGAGTTATACATAATGCAAATACAAGCAATATTATGAAAAACAGGTCCTGTTAAGGGGAGGTCACTAATGGGAGAGGGAAGGTAAAAGAAGGAAGTTAAGAAGGTAAATATGGGTGATGTGCTTCCTATACAAGAATGAATACAGAATTTTTAAACCTGTTGAAATCAGCAGGAGAAGGGGACTAAGGTAGGAAGGAGAAAAATAGATGGGATGAACCAATTTGGGTTATAATACCTATATACATGGAAATGTCACAATGAAACTCCCTGTATGGCTATCTTAAAAAACAAAAATGCCTTTTTTTTTTTTTTCAAAAATGGAGAACAGGAAGATAAAGCAGATCCTGTCAGGGG" 82.8912453245197 6097 0.918776371308017 0.943
"cf_81652" "SNP" "CTAAAACTAGAATCATGCCTCTCATCCTGTACTAGTATAAACTCAAAGTGGATTAAGGACCTAAATATCATACCAGAAACCTTGCAGTTAGTACAGGAAAGAGCAGGGAATACTCTGGAAACTATAGGTATAGGCAAGGACTTCCTCAGTAGAACTCCAGTAGTCCAGCAAATAAGAGAAAGGATAAATAAATGGGACTACATGAAATTAAAAGG[C/G]TTCTGCACAACAAAAGAAGTGGTCTCTAAACTGAAGAGACCACCCAAAGAGTGGGAGAAAATATTCACTCACTATACATCAGACAAAGGACTGATAACCAGAGTATACAGGGAGCTCAAAAAATATAAACTCTTCCAAAATCAATGAACCAATAAAGAAGTTGGCAACTGAACTAAGCAGAGATTTTTCAAAGAAAGAAATCCAAATTGCCAAAAACCACATGAAAAAATGCTCACCATCCCTGGCCATAAAGTAAATGCAAATCAAAACCACACTAAGAATCTACCTCACCCTGTCAGAATGGCCAGCATCAAGAAATGCTGGCGAGGATGTAGGGAAAAATGAACCCTCATACATTGCTGGTGGGAATGTAAGCTAGTGCAACCACTTTGGAAAACCATATTGGAGTCTCCCTAAAAAAACCAAACATAGATCTGCCATATGATCCAGTAATACAACTCCTAGGGATATACCCAAAGGAATGCGACTCA" 69.0809775785333 5625 0.847649186256781 0.959
"cf_8186" "SNP" "CTTGCAGGAGGGTGATGGTCAAACCAGGTTGGTGGACGGTTGGATGGGATGGATGGAGGGATGGATGGAGAGATAGATGGAAGGATGGATGACCCTCTATCTTGAGGCAGTGCAGCATGGTGGTTAGGAAGGCAGCAGATACCAGGGCCACAACACCTTGTTTTCCTTTTCTCTTGACTGTGGCCAGGTCACTCAACCACTCCGTGCCTTGGATCCTGTCTCAGATGGTTCCTAGTAGAGGCACTGAGACAAAGATTTGTGTGCCAG[G/T]GACTTGTTAAGGAAGTGCCTCCAGCAGATGCTGAGGGAGTAGAGGAAGCCAAGTGGAACGGTCACAGGCTCCACCCGACTGCAGGTGAGTTAGTCTTCAAGGGA" 92.4523185786472 6315 0.951627486437613 0.91
"cf_81918" "SNP" "GGAGCCCCTGGAAAGCCAAGGTTGTGGGGGTACCCGCATATACCATGGAGGGAGGTGGGTCAGCTGACTGCAGCCCCCGCTGCTGTGTCTGAATCCCAGTTCTTGTGTTCTCAGACTCAGGAGCCAAGTCCTTCATATGCCTCTGAAAGTACTCTTGGTCTTCCCAAGCTAGGGTTCTCCACTTTGGAGAAGTTGTCTGTCCTCCTGATTCCTGGGCAGGGATGGGGTAGAAGCCTTCATCAGGAGGAGGGTGGGAGACAGAGGCCCTGAAGTGGCCTGAGGAGAGAAAGGCACTTTCTTCTACCTTGCCTGGGCACCCACTAGGTGCTCTTCCCTGGTGACATCCCTCCCTGGGTCATTCCACACCTCAGCAGGAGTTAGAAGCCTTCAGTACATCTGTTGAACA[C/T]TGACTCTGCTTGAACTTGGGTCCCCTTCATTAGAATCAGCCCTCATTGGTGCCAGGCATTTACTGAGGTGAAGCCCAGGAAGTCTCCCAGTGTTTTCTCCCCTCTGCCCACTTTTTCCCCACTTGGCATCACAGAGGAAGTCGGGCTTTCCTCCTATATCCAGCCAGCAGTGTGGGGAGGGGTAAGACGTAGACTCCACCGGGAGAGTGTCTAGGACCTCAGACAGACCCAGCCAAGCAAGAAACGCAGTCACCCGGAGGATAGTAGCTCACCCAGGACCTACAGGAGG" 87.0801135734062 6192 0.933092224231465 0.98
"cf_82199" "SNP" "ATATTGAGCCATCTGAGAAAGGAGGGAGCAGGATTGCAGACTATTTGGGGTCCTGACATTCGTGCTCTAACTGAAGGAGTGACAGCAAAAATCAGTCACAGAAAGACTGAAACTCTTGGCAGTCAGAAAAATATTTATCTTGGGAAATTAGCAAATTTTAGCCAAATTACTTGAACAAGTCTATTTGGAAAACATGAAATTCTGGGTTACAAAATTTCAGCAGAACTATTTTACATGCAAACAAAAAAACATCTGCTTTGTAGAAATGCCTAACCTGTATCTTTGAGTTTAGAAAACATCACTACACAGTTATTTTATGTTTAGAAGAAAAGTACTAAATTGTGGTAGTAAGTAGACAATTTAAATATCAAAGCTAACCTACTGTATTGAATAAAATCAGCACACAGCACAGTTTTCTTCTGCAGTGTCAGGCAGTGACATTTTGGGAGAAAAGCTAC[A/G]TGATAGAAAAAGATCATGGACATGTCCTTACTGTTAGATTTTTCCACACTAGCATATTTCCCTTTCAAATACAATATTTAGACACCATTACAATGAAAAGCAATGAGTTTTATACATGTGAGTAGACATCTATTTCCACTTAGGTTACTATTTCCATTCTTTCATGTTGATCTTAAAAATTTTAAATCTGGTATAAAAGT" 90.0363922932791 6259 0.943188667872212 0.935
"cf_82293" "SNP" "CTCTTAGACCTCACAACAGAGTTCACACCAACTGTGCTGACACATGCTGCACTGAAGTTTCTCTGCTTCTGGCATCTGGGAAATACTGGGACAGTCACCTCACTGGCCTAAGTGGGAAAATGGCTTGATTTCCTCAAAGAGTTGAGGAAACAATAAGCTATTGGCTCCACATGTGTTTTCCCTCTGCATGTTTGCTGTATTCTGACATGCTCATTAGATGGAGTCTACTGATTACAGGAACCCACAATACCCCCTGGATGATGAGACTCTGAGAGCTGGTTTGATGGCTACTACTTAATAC[A/C]TGCCCACAAGTTCCTTCTGGAGCCTGGTGACAATGAGTCATGCCTGTAGTACTAGCTACTCAGGAGGCAAAGATCAAGAGGGTCATGGTATGAAACCAGTAGGGACAAATAGTTCATGAGACCCTACTGGAAAATTGCTAACACAAGTTCTTGTGGCAG" 47.9418174756594 4548 0.685352622061483 0.986
"cf_82585" "SNP" "ACAAGATGCCACATTTGTGACAGCTGTCAACACTCATCCAGCACCCTGCCTTCCACTTAGCCCTGCCCTGCAATCAGCAAGGCGTGAGGTTTGGAGGTAAGGGGATACCCTTTGATCCCAAAAGCAAAGAAGTCACTTGATTGCTACTTTGCAAACGCTTTGCCAAGGCTGAACACTGTCTGAACCTATTTCATTTCTA[C/T]CCCCTTTCTCCTGAGACATGTGATGACCATCATCTTACACATTCCACCATAATCCTAGAGAATTTTAGAATACCACATATTCAGCTTTATTTTTAAGGAACTGATGCCTGACAGAGCTTTTCTGAAGAGTGCTGGGTGATAACTCTTGATTCACTTAGCAAAGATTTAAGTCAGATTCCAGTTGATGGATTTATTCATTTATGCATTCATTCAATAAACATTTTTGTGAATATTTTGTTCAAAATACTGTGGCAAATAATGTTGCTCATATGAAAATATAAGTGACAACTTCTCCCTCAAAGAGTCAATAACTATGCATCCATGTGCAATTGTACATTCCTGTACACAGAAAATTTACAGTCTAGAATTTTTGAAGTAGAAATATAGTTATGTGCATTTCCAAAATGCAGAAATCATTAGACATGGCACTTGAGTTTGCTTTTTCTCATAATGTATTTGTAGTCAGAAATAATGTAACA" 104.35335110169 6480 0.976491862567812 0.992
"cf_84191" "SNP" "GAATGTAAAAGCCAGGCAATGGAGAGTCTTATATTCACTGTCTTAAAGAGACACTTTTAAGATGTATGCAGATAAAAGCTATTACCTCTGAAAATCAGGAGATGGAATGATCAAATTTATGTTTGGC[A/G]ACAGCATAAGAGAAATTTTAGAAGGACAAAACTGGATGTAGACCACTGCACACTCATTGGAATGGCCCAAATCCAGAAAACTGACAACTTCAAATGAGGTTGAGAACATGGAGCAACAGGAACTCTCCTTCACTGCTGATGGAAACACAAAATGGTAGAGCTACTGTGGAAGATAGTGGGTAATTTCTTAGAGAATTAAATATACTTTCACTATATGATTCAGGATTTGTACTCCTTGGTTTTTATTCAAAAGTATT" 105.124562029208 6492 0.978300180831826 0.947
"cf_84496" "SNP" "GCAGGTGAGTCTGATACAGCTAAAATTTGAGAACCATTGACCAAGAGAATTTGTGTAAAGCATGGGCTGAACAAACAAACTCCAAAATGAAACAGGATTTTATCCTTATCTGGTGCCGTTGCAATTTGGAAGAAACATAAAAGCAAACACTATTACCTTCCAGTGATTCCAGCAGCAATTTATGGACAGAACAGGGTAT[A/C]GGACTGAACTAAGTACAATTGTGGGAAAATGGGGACTCTTTTTAAAAAGTAGCATATTTAATTACAGAAAAAGGGTTCATTATAGTATTTCCATACATACACATAATGTATTTTGGCCAAGTTCACCCTTCTTCTACTCCTTCTTATCCCCTTTTAATTTTTTTACATTTTAATGTGTTTAGTTATTTTATTTTCATACATGCATATAGAGAATTTTGATCCTGTTCATCCAACATACTCAGTCACTGCTTCAACCTCCCAAACATTCCCCCTTTTATATTCATGTTATTTTTTTCAAAGGTCTAGATAGCAGATATGAGAGAAAAAACATGCAATATTTGTCTTTTTGAGTATGGCTTATTTCACTTAGTATGATGATCTCCAGTTCCATCAATTTTCCTGAGAAATTAAATAATTTCATTCTTCTTATGCTGAATAATCATTGGTTGAGGGGCAGCTAGGCTGATT" 67.0810449814374 5545 0.835593731163351 0.9
"cf_84516" "SNP" "CTTAAAGATATTCAACCCCTCATTTTATTCATTCATTCATTTGAGCACTGCATATTTATTATGAGTCAGGCCGTGTGCTATGTGTAAATGCCATCAGCATATCAGAATCAAAGTGTAAGATCCGGGGACCAGAGATAGTCTAGGAACTAAAAAAGTAAGTGAGCAAGAGTTAGGAAAGAGAGCTTTTGATGAAGCTTAAAACCAGAGACAAACAATCAAAAGCTTTATTTATTGGTATTTACCTATCAGTTGCTTTATACCAGACACTAAAAAACTGCAAGTATATACTCATCAAATCTTCAAAATAATCCTATGAGATAAGTATTATTATTTGCTTTCATTTAGCATATGAAGAAACTGAAACAGAAGCTAATTATTTGTTCCACATTACAGTTGGTAAGAGATGGGGTTGTAGTTTAAACCCAACCAGCTGACTGCTAGTCATACTCTTATTCACTGTGTTACCATTA[A/G]GGAGGACCACACTTTCATGTCCATATGGAGAGCTTCACCCATGTGTGATACACTACAGGCACTGAGCACCTGTCTGCTGTGTAATAGCTGCATAAAAATACCAGTGAGCATCAATTTCAAGCCTATGAGCACACTCCAACTTATAGAGGAAGCACTAGACAGATTGTCCTGCTTTCTCTTTGAATAGGAGCCATCCCAAACACTGGCTTCCC" 120.750760654608 6592 0.993369499698614 0.959
"cf_85060" "SNP" "GGCCTGGGTGTCCTCTCAGGCTGCCTCCAACCTCCAGTCAGCAGCAGCTGAGCGGATGCAACCCAGGATGACAGACATCAACCTGCAACAGGAGGAATCTTCCCCATCCCAGAGCCAAGACTTGATGTGAGGGAGGGTCTCTAGCCAAGAGTGTCCCTTCAGGACAGGAGAGTGGCCAAGGTTCCTGGGTGGAATGGTGGGGGCCAGGCAGGAGCCCTGCCAACCTAGGAGCATCACGTGTGCAGACCCACCCAGCCTGGCGGGGACCACAGATCAACTCGAGGACACCATCTCTCACAAAAATCTCGAGGGGAAGAAAACCAAACAACCCTGAAACCATGTGAT[A/G]TGACCTCATGAAATAATAGGATGCTTACATCTTACTTTGCTAAATTTGGGGCTGACAGGACGTTCTGGAGAGCTAGCCCTTGGCAGTACTCGCATGAAGGGTGAGATTGTTAGCTGTCAAGCTGGGAAATCAAGCCTGAGGCATGACTTAATGCTGAGATGCTTTAGACCGACTAGGGGGCCTCTCCAGAGTAGGACAGAGGGTAATGGACGCTATCCAGGGGATAACATTATCCAAAATAACAG" 36.6976582628536 3724 0.561181434599156 0.976
"cf_85560" "SNP" "AAAGATTTAAAAATTGTGAGAGCTGGGTTAGCCATTCTTACTTGCCAGGGTAGAAACTACTAGAGAAAGAAATTTGATTCTCAATCTCAGTTGCTATCATATGGTATCCAAATGGTTATCCTTTTGTTCTAATGGAAACTTTTATGATTTCCAGGGCTACTGAGCATGCATACACTAATTTCTGCAGATAGGAACA[C/G]ATAGCATGGTGTTTCAACCATCTGCATTGAAAAAGAAAAAGAAAAGAAAAAAAGGAAGGAAGGAAAGTTCAGAACTATTTTGACAGCAAGTTGTATTGCCTTCTATTTTCTGGTTCTTCTCTAATCGGTTCACTGTCCTGACCAATCCATGCAGGGAAATGAAGAAACAGTGTGGTTCTCCTATCTTTCTCTTTCAGTCCTTCCTTCTAATGTTCAAGTTAGGTGAACACATAACTATCTTTGCATCTTTATGTCTTCCACTGGGAAGTGTCAAAACTACTGGCCTTAGGGGTAGAAGGAAGACCACCAGAGAAAGAGAGGAGG" 22.1553476581791 2276 0.342977697408077 0.966
"cf_85902" "SNP" "GAAGAAATATTTCAAATTCAATTGCATAGCTTTTTCCACACACCAGGAATGAGATGTGTAACCTGTTACTCCTGCACAGGCACACACATGTATTACCTAACATGCATATGTGTCTATAGCTACATGCATAAATCCACTGATCATAGTATAATAGAAAAACTGCAAAGCATCTGTTACATCACATTCTCAATTCTGACAAAAACTTTGTCATAAGTCATTTCCACTTTCTTTTTTTCTCCCTTTAAAACAATTGTTCAGCATTTCTGTACAAAAGAAAGTGATTTGTGCTATTTTCTCTAGGA[C/T]AAAAACATTGTCAGTGCCAAACTAAGCATTTGTGTGATATTTTCCACCACTTATAAAAATCCTACAAAACACTTTATTCAAACCTCTGTAGATTGACACCATCATCTCCTGGAAAAACAACTCACTTTCACAATCACAGTAGACCATCATTCCAACCAGCTAATTGTGATAATTGGATTTTTTATAATTCTCCTCACCTTATATCTTTATCCTTCTGGCTCATTTCCACATGCCAAGTTTTTCATAGGCCTTTGCTAGATTGAAATTGACCCGCTAGGTTCTTAGTTTTCTTTTAAAAATCCCTCTTTCTGCAGTGATCCTGAGATATGAAAATCTTGGGTCTCAGAGTTGTTTCTCACAGATTTCCAAATCAAAAGTAAGAAAAATT" 110.204187119372 6540 0.985533453887884 0.917
"cf_86207" "SNP" "AGAGCTTTTTGTAGGTAGTAAAATTGGATTTTCATTGCATTATTTTGCTTATAATACCTCGCTGTGAATTTGAGCAAAATATGACAACTTCCTTCCACCCCCATCAAAAAAAAAAAGACATGAAAAATGTTTACTCCTAAAATGAGCAAATTTTAAATTGACATTCACTAGGGGCTTATATTCGAAAGAGCTTTAGCATCTTTTTCCTAGCTAGGCACCGGTGGCTGTAATCCTAGCCACTCTGGAGGCTGAGATCAGGAGGATCATGGTTTAAAGCCAGCCCCAGACAAATAGTTCATGAGAGCCTGTCTCAAAAATATTCAACACAAAAGAGGACTGGTGGAGTTGCTCAAGTGGAATAGTGCCTGCCTAGCAAGCATGAGGCCCTGAGTTCAAATACCAGTACCACCCCCCC[A/C]AAAAAATAATCTTTTTCCTTGAGCAAAAAATAAGGCCGAGGATATGTGATTGGCTGATTGGAAACAGTTTCTTGGTTCCTTCCCAAAACCGAAAGTGTCATGGAGATGAGCGCCTCTCAGAGGGATCACTTCCCGCCTACCCGTGAGAGACCCAGGTCATTTGGAAAACCAGCTGCTTAGCTTCTGCCACTTATTACTCAATGTCATTATTACTGAATGACCGTAGGATGGAACTGTGAGTGCAGGTAACCAGCTGCTGCTTCATCAAAATGAAGTCCCCATCAGGGCTGGCGCCGCTGCTGACC" 67.6885308627669 5564 0.838456901748041 0.996
"cf_86949" "SNP" "AAGAAAGATAAAGGAAAAAGCCACTGGGCAAAGAAACCAGTCTTAACTGATTATGTTTTAAAGGCCTTTTATTTTGGTGGTGGTTTTATAAAAATATATGAACATGTAAACATATTGATAGGGCTACCCTTGTGTCCTTAGAAACCATGTGTGCAAGTGAAGGATCCTGAAATGGGTCTTATAAGTTTGCCAGGAAACCACCTCTGTGTGTTATAGATAAGGACAAAGACATCACATCACATGGCATGTGGTCCAGGACACCTAATGGAGAATTTTCCAGTGTTTAATTACATAAACTTGTGTTTATGTAGGCATCAAACGGCCCTCTGAGTTCTTAGAAA[A/G]GTTGGTGTCATCAGAGTAGGACAGAAAGAGAGCACTGGGAGCTGAGCATTGAATGAATCACAGAAACACTGTGTTGCAAGGAAACAGACACTTGGTCCTCAGCTCATTTGCATGTATATCACAGCTACATTTATCTGAGAAAACAACTCCTGCCCTTGAATGTTAAGATGACCATGTGCAGAAATAACCTTACCAGTTGGGATAAACAATTATAACACTTAGGTTTCAAATGTAAGAATGACTCAAACACAAAGTTTAAGGATTGAGGTCAAGCTAACACTGGGTGGGTAAGCAAGTTTGAAGCAAGATTCATCTATGTGGTCAACAAAG" 74.6292540630006 5840 0.880048221820374 0.938
"cf_87116" "SNP" "TGTGCGTAACATTAAGAAGACTGACCTGCACCCCATCTACATCTCTGTGCAGCCCCCCTCACTGGATGTGCTGGAGCAGAGACTTCGACAGCGCAACACTGAGACAGAGGAGAGTCTGGAGAAGCGGCTGGCTGCAGCAAGGGCTGACATGGAAAGCAGAAATCAAGAAAGCTCAGGGGACTGGTCGTGCCTGAGCACCTGGTTCACTCCTCAGATGTTCTTCTGTGCCCCAGGTCTGCCTGGGCTCTACAAGAAGCCTGCTTAGGGTGCTGAGGATG[C/T]TCACAGGACCTGGAATAGGTTTCCATTGAGGAGTAGACAGAGCTGCCCATCGGCTGGCCACATGGTGGTTCTGCACCCTCATTTGGCACCTAGGGTAGAGGATGCTGCCCACTTCCTTACTCATCATGGTTGGAGGACCCCAGGTGCCACTCATTTAACCACCCTGGGGCTGTCCCTTGCCCCATCCCTGTTCCTCCTGCTGGAGCAGGACTGACATCTGAATAAAGTAACTATTGGGTTAGAGTGCCAGAGCCCTCAGGTTGGGGGGCTCAGTCCTAAGCAGGGCTGGGGCTTCAGCTCTCTGCACTGGCCCCTACCTGGTGAAGGGCTGCCAAAGGGCACTGTGTATGTTTCTGCTGAAACTGTCCTTCCACCCAGGGTCTGCCAGTCA" 61.9681689688466 5306 0.79957805907173 0.912
"cf_87891" "SNP" "TACAAGGACACCCTCCTTCTCCTAGAGTTATGAATAAAATTCCCATTTCCCTTGGTCTGAGCTGCCAGGCAGTCTTTTTGAGGGAGAGGGCAGTGGGAGATGATAGACAGACCTAACATTTACAGAGTCCTTACTATGTGCTAGGCACTGTTCTCAGCTCTTCAGATGCA[C/T]GAACACACTTATCTGCACACCACCCCTCACCATGAGCTGCAGATGCAGGTGTACGTGCTGGCACCCAGGCTCACAGTAGCAGAAACCCAGAGACACTCATGGGGGCACAGCTGCACATTTGTACAC" 54.306843348159 4899 0.738245931283906 0.924
"cf_88001" "SNP" "CCCTCAAGAAGGAGCTGGACTTGCTCATCTCAGTGTCACTTTTATCCACACTGTCAACACTACATTTGTAAGGACTTCACGAGCATGCTCAGGGTGAAATACACAGAACAGCACTAGATTTCCATTACTATAACATACACTGGAAATAAGTCAGCTCATAAGGAAGAAAGATGTATTTTGCCTCAGGATTTGGCAAGTTTTTGTCCATGACTGATTGGCCCCATGGTTTTGGGCCTGTGGAAAGCAGAAGTGCAAGGTGGAGCAAAACTGCTTACCTCATGGCAGGGAAGTTAAAAAGGGAGAAGGGAAGG[C/G]GCTGTGATCCCACGATCCCCCTTAAGGGGATGCTCCCAATGGCCCAAGGACCTCTCACAGGGTCATAGCTCTTAATGGTTCCACTGCCTCCCTGTAGCTCCTTGCTGGA" 16.2768594763945 1525 0.229807112718505 0.931
"cf_88200" "SNP" "CACATGTGCGGTTACAAACACCCACGTTCTCTAGTGTTTGTAATTCCTAAAACTTTCTGGGGCCTGCTTATTCCCTTGTCATGGGTCTCCCTTCTGTAGTGACTGCAGTATTGGTATCGCTTGCTGCCTTGTCTCAGTGGCTTCTTTCTCCTCATTCAGTAGGTGTTGGGAGTGC[A/G]GGGATGCCCCGTATGATCAATGTGCCCCATGTCACGCCCTCTCTTCTTCATGTGCCCCTCCAGTCCTCACACTCCCTTCTTGTCTATTCTCTCCATGCCCTGAGAGCTTGCTTGTGGGGGTTTGATCAGAAGGATCTGTGCTTTCTGGCTTCTAGTTGGGTTTGGCCACAGAGAAGCCTAGGATGAGAAGGAATAAGGGGGAAAAATCAAGGTTCCTGTTTTCATGCCCCAGTGTCCTCTCTGTGGTCCCCCTGGGCTAATTGTGTCTCTCGTCCTCTCCGTGGTCACCCTGGGCTGGTTGTCTCTCAGCTCCTGACATCAGCCTCTTTCCTTTGTGCCTTCCCCTTGCTTTACTTTGGTTTTATTTTTATCATCAGGTTATTGTTGTATTGGGGATACATTGTGACATTTACAAAAGTTTCAATATATCATAGTTGAATTCTTCCTGTACTTTCCC" 58.1763540140388 5112 0.770343580470163 0.945
"cf_88489" "SNP" "ATTTAAGAAGCCAGTCCCATAGCTCATCTGTGACAGTACAGCAATAGCTTAGTAAATCTTTTTCCTCTGGGGTCTCCATGGTGACAGACAATGACTAGCTACCAGACTGGGAAAATGTCCCACTATGGACTTGAGAAGAATACAAAATCCAATCTCTGCTTTCTTAGTGAAGCCCAGAGATGTCCCAAAGAAGGAAATGATCAACTGGACCCTGGGTTGTAGTCTCAACTCTGCCACTTATTAGTTATGGGACACTCAAGTGACCTTTTACTC[C/T]TCTGAGCCTCAGTTTCCTCATCTATAAAATGGAATAATCTTAGTGCCTACTTCATAAGGTTATTGGATAAAATTGAGTAAAATTGTCTATGTAAGCTTTTTGTTATCTCTTTGTTCACTTGGTAAATATTTATTGAGTGCTCATTGTAGGACAAGCATTGTTCTAGGAGCTCAGAACACAGTGGTGTAGGACAGCCAGAGAGTCCCTGGTCTCCTGGAGCTTATTTTCTAGTGGAAGAGAGTGCTAACAAGCAATGGAACACATAAAGATGATGTATGCTGTATTATAACAGCAGCATTGAGCAAAGCTACTACAGGCTAAAGGGACAGAGCTTCAGGGTGGGAGGGTGGTGATATTAAATGGGGTGGCCCATGAAGACTTCCTGAGATGA" 93.5030649612727 6333 0.954339963833635 0.941
"cf_88790" "SNP" "AGGTTGGATGCCATGGTCTCCAAATAGGGTAAATTCTTGTTTGGCTAGGGACAAAACTATAACTTATGCCTGGACTTTTTGATCATTTTGTATACAATGATAAGAAATTGAATGGGAGGGCCACCATCTTGGCACGGGTAAGACACTCTGAGCAATAGAAGGACTTGAAACTGCTTTTTAAAGATGGTGGCAAGGAAGAATGTAGATAGAACTCAAGTGATCCTCTTGAGCATCTCTTGGTAGTGTCATGTTCAATTTCAGTTGTAACT[A/G]GACATATGTAGCATCCCATTCCAAGAAGGATGTCCCTTAGAAGTGAGGATTGGAATAAAACTACCAGGGAAGAACTAAAAAGGTAGCAGTGGAAGATGAAGATAATTTAGAATACATATTGGAAAAGCAGAGGCTGGGAATGACAGTTTCTGTTCCTTGACCAGCTGTAGCAACAAGAGCTATAAAGCATCTT" 94.6182237779638 6352 0.957203134418324 0.943
"cf_88860" "SNP" "ACAGAGTTCAGTGATGACTCCTGGGTCTTAAGGGAAGACAGTATGAGAGAGGTCAGGTCTGGGTTTCTTTCTCAGCAGTGCTCAGGAGAAGGCAGGAAGATTGCAATGGGGTTTATTTGAGTTTAGAAATTAAGTCACTTGTGTTTACCTCTTCCTAGTCAAAGAATAAGCATTCATTCTCTTAAGAGTTGTTTTT[G/T]CTAGAACTTTGTCTTGGCATCCTTGGTTAAGGTGTAGAGCAAAAGGATGCTGCATGCCCGTATTATAACAGTGTCCATTTCTAGCTCTAGGAGCATTAAAACTATATCCAGGAACAAAAAGCACAAGCTGCCTGTGT" 16.2635419309101 1522 0.229355033152501 0.921
"cf_89124" "SNP" "CTCTCTCTCTCTCTCTCTCTCTCTCTCTCTGGGTTTTGTTATGTAATCCATGTTGGTCTTGAACTCTCTATGGAAACCCAAGCTGGTTTCCAGCTCTCCATCCTTTTACGTCTGTTTCCCTAGTGCTA[A/G]GAATTACAGGCATGATCACCACACCCAGCCATGCTCTGTGTTAAAGGGGAGACAGAGCTCTGGACTTCCAGTTAAATAAACATGGTTCATTGAACACAAATGCTTATCTCTTTCTCTTGAAATCCCACCAAAATGAAATTCTTGGACTAAAAACGGAAAAACCTATAAAGACAAAGAGAATAGGACAGGAAACAACTGTAGACCAGAGATTCGGTACATTTTTGAATAAAGGGAAGCAGATGGATAACTAGTAATTGACTTTGTAAAAATAGGA" 100.512292754467 6431 0.969107896323086 0.921
"cf_89277" "SNP" "AGATGATTTTCCCTCTTCATAAGGCTCTGTGTAGCTTTAGTTATTTCTGTGTAGGTGTAATTTCAGTTTGGTAAATACCTCTCTTATTTTTATTAAGAAAGTTAGAACTTGCATGAAACTGTGGCTTGGTTTCTTACAATAAAGCATCTTGTTGCTGCAGAGTTCAAAGCCCTTGGACAATTTCTGAGGACAACAAAAATAAACTTGTATTCAGAGTACCTTGATTCCCGATTAGTCTCTCTACTATTCTGTTCTGTTATCCACTAATCTGTTCTATGTGCTTAGGCAAGGCTCTTAATTCTGATAAGCTTCACTTTTCATCCCAAATGAGAC[C/T]TCTGGGCTACAGTGAAGATTATAGAAAACTTTCTGTAAAGAGACAGATAAGGAGTATTGCAGTTTTTATGGACTAATATGAAAAATGTAGTGTATCAGGTAGCTGTTATACACATGTGTAAATTGTGTAGCAATGTGGAAAATAAAAGAGAAATACATTTCCTAATACTTATATTGATAGAGTACAAAAATTTAAGGGAAGAGAAATTCAAATTTCATATAATTTTTGTGTGTTACAAAATATTAACTTTTTTCTTCAACCATTCCACCATTTAAAAAATCTAAACTGCATTCTTAACGTATAGGTTACAC" 55.792549076462 4977 0.75 0.945
"cf_89514" "SNP" "TTAATTATACCTGCAAAGGTTCTTTCCCACCTAATTTACAGATTTACAACTTTCTGCCTCCAGTGAATAACAGTTAGCCAATAGGCATACAATAGACTTGTAATATGCTGAATAATGTTGAATGCTAGAGAAATGAGGGGGGACAGGTGTGAGGGTAGTAGTGGGGCACTTGGTTTAGCTGTGTCATGGGGAATGGCCTTGCTGAAATGCTGATAGAAGCAAGGGTCTGCAGAAAAACATAAAGTGATCTCTGCAGATGGCTGGAGGAAGAATACATGACTATAGCAGGTGCCTCACTTGGAGCCAGGTTTCCTCTACATCCAGCTCCTGGTCATCCTACTCCAAACATAACTCACCTGTTGATGGACTTCTGGCCCTGATTTTTTGCTTTTGTTTTGTTTTGAGAC[A/G]GTGTCTTGCTACATAGCCCAGGCTGGTCTCAAACTGGTTATCCTCCTGCCTTGGCCTCCTGAATACTGGGATTACACAAATATGCCATTATGCCAAGCCTG" 104.472428255201 6484 0.977094635322483 0.952
"cf_89621" "SNP" "ACTTTCAGCTTGCCTCTCCCGCGTTCCCTGAGAGTTACAGCATTTGGGAAATGTCAGCAGAGGGTAGGCATCTTTGTTTCCCTTCCACAGTTACACCCCAAGTCCTGAGTGACTGGGTAAAGGCTTTCAGCATCATCTAGAAACCTTGTGACTCACAAAGCCCCTGAGCCATGACACCTGGTTGATTAGGACCTGGAGGGGCCGCATAAAAGAATCTGTCTGTTGTTGTTGTTGCTATACTGGAGTTTGAACTCAGGGCTTGCTAGACAAGTGCTATACCAGTTGGGCCACATCCTCGACCTATTTCGCTTTAGTTATTTTTCAGACAGGGTCTATCTTTGGACTGTGACCCTCCCCATTTCCACCTCCTCAATAGCTGGGATTACAGGTATGTA[A/C]CACCACACCCAGCACAGATTCTGTGTCTTTAGTAAGTTTCCCTGATGGTTCCACAGCAGGTAGCCCCCTGGGAGATCAGAGATCAAGCACTGTTCTGGAGATTGTTCTAGATGACCTTGGGGAAAAGTCCTGGACTTCCAGAATCATGTCTCCCAGGCTCCTTCTCCTCCATCTGACCACTGAGAACCTACCCAGACCACTCCATCTCTCACTTCCTCCAACATGCTCTCTGTATCTTGATCAGTTTCTGAGTGCTGTAACTGTTTGGACCCAAGACAATTGACCTGCCTTCTGCAGATGCCTCTTCCTGCAAGTGCGAGAT" 111.730867011279 6547 0.986588306208559 1
"cf_9028" "SNP" "AATTCCATTTTTAGGTTAAAGCATGGTGTCTCTCAGATGCACAGACCATAACTCAATGAAAATTCAAAACAACTGTACCTGAGAAGGGCTCACAATAATAGATCACCATTATATTAACTTGTCATTTGTCACCACCGTATTTGAAGAGAACAACTTTTCACATGTGAACACTTTGGGGGTGGACAGAGAAAGTGCTAGAGCCTGGGTTCTAGTAAGGAAGATTCTGGGTGGACAGACA[C/T]CCCTAGTCATCAAAGGGAATAAGGTAGAAGCAAGGTGGACTTGGGGCTGCCAGGCTGACCACAGGAGAATGAGGAAGGAGAGCAAATACAAACTGTCTGTGCCAGCTCTTCCCAAGCCAACCCTGGCAACAGGCCCTGGGACTGAGGGGGTGACACTAGAGGCACAGAGTTTCCTCCATTTGACTACACCTAAAGTATACTGAACCCTGGAGACCTGGGTGCAGTCAGCAGGATGGGTTTTCCCAGAATGAGTCAAGCCTCCAAATGGAGCTGCAGACATAGCTAGAAGAACTCTATGTGTGAGATAAGGAGTTGAAAGAGATCTTGCTAGTGGGGTACACGTGTACACATAGACACGCGCCACATGTAAACTTGGAGTGCTTTTTCTTTTTCCTCCTGGTTCTCTCCCTGGCCTATAT" 120.164750088383 6590 0.993068113321278 0.978
"cf_90321" "SNP" "GCCATGAAGACACAAAAGAACATATGGATAGCACAACTTTAATGAAAAAATCCCAATATTGAAGATTTACCAACATAAAAAACAAATAAAGATAATTAATCCAGAGCAATTCCAAGGTTTTTAATAGAATTCCAAGAAAGTTGAGAAAGT[A/G]CCCAGAGTTATGGGTCATTCATCTTTGTATCCCAGTAACTAGCACACAGCACTTGATACTCAGAACATTTCTTCAAAGAAAAGGCATTGATACTTTGAGATGGCAGGAAGTATTCAAGTGAAATTGTGTAGCAATCAATCAAATATACAGAAATACAGGGTTACCATAAAGTCAGGAAGCAAGCAATGTACTTAATAAATGGTTTATAGATGTTGTGTTATAATACATACAGGAACATTAGCTGATGTGTTCAGTGTTCTGATCCTTATTAGCAGTGCATGTTCACTGCAAACTTGTAATTAATGTGCTACAAGGTAGCATTTCC" 64.2726928157434 5426 0.817661241711875 0.958
"cf_90648" "SNP" "CCACATCAGCATTAGCAAGATGGCACAAATTAGCTTGGCTTGGATATCTCTAAGATGAACATCTACTTATTGAAAGATTATACTGTGACACAGCTCTATCAGTACTTTAGGCCTGAGGTTCTCAGTCTTCAGTGTGTTATTAGCAC[C/T]ACCTGGAGGGCTGGTCAAAACAGATTTCTGGGTTTCTCCCCCAGAGCTTCTTTTTCAATACATCTCCAGTAGCACCTGAGAATTCGCCTTTCTAACAAGTTTCAAAGTGATAATGATGCTGTCTACACAGAGACAACAATTTGAGAACTTCTGGGGGTTTTGTTGTTGTGTTTTTGGTGGTTGTAGGGGTACTGGGGTTTGAACTCAGATCCTCATGCTGGCTAGGCAGGTTGTCTACCACTTGAACTATACCTCCAGACCTTTTTTGCTTTAGTTAATTTTCCTATAGGGTCTCCTGTCCCCATCCCAACCCTTTCCCCAGAGCCAGCTTCAGACTGTGTCTTCCTATCTGCGACTTCCCACT" 63.7746531955853 5403 0.814195298372514 0.99
"cf_9121" "SNP" "CTTGTCTGGCCTCTACGCTTAACTTTCATACCCTGCTAGGACAGATCTACACGGACGCCATGTCAACAGCCCATATTCGTCTGGAGGCAGCCCAGCGGGACCACTGGCTTCATTTCCTTTGTCTGGGATGGAAGGGACCAGTCTAGTTCTAGGCGTTATTTGTTGGCTCATTTGCCTGGGCATCAACCATGTGTGCAGCTCACACGGAACACTAAATCCAGAAAAGCAGGGTGTGTCCATTACAGTCAAAGGCTGAAAGCGCTCACCTATGTGAGCATAGGT[A/G]GTGCACAACAACTGGGAATTGCTCACAAGTCCCCTCACTAGTCCCTTTCTGCTGAAGTTTCATGGCAAAATAGCTCAAGTCTTGAATGTGAATTGTTAACAAGTGTGACTTTGCTGGACACAGAATGCATGTGACCTTTTCTCCCGTTAACTTTTGCCAATAAAACAGACGCAAACAGGAAGGCACTTTCCTTTGTGTTTGGGGAAGACACACCTGACTTCAGAAATGACAGATCCCGGTGGCAGCAGTATTTGATATTTGTCCAAACTCTTGCTCAATAGTGTACATAGCTCAGGAATGACCTTTGGTCCACTGACCCAGGCCAGCTATAAACGGACAGTCCACGTCCCAG" 70.4987948853504 5681 0.856088004822182 0.931
"cf_91516" "SNP" "TCACCCCTGTTCCTCTGTCCTGCTGTCCTCACTCTGCTGGTCCCACACTGTGTAGGTGATGAGGCTGACACTCTTGTGTCACAGCTCTTACACTGTGTATGGAAATCTCTTCCTGTGTACCTGGTCTTGACCTTGTTTTTACTTCAGCGTTACTTATGTGTATCAAAGCAATACCTGTACTTACCTGAACACAGTCAAATGGGACTAAAATCTGACAAGAGCATAGCAATTCCCTGTGCCATTCCTCTACCC[C/T]CTGTTCTAGGACTTCCCAAAAGGGACCACCACTAAGCTTAAAAGAGTCCTAATGGTCTTTTAGTTGTTTCTTCTGCTGTTTATTGCAGTATTTCTATTTTTCCAGTTATAGACATTATTCTGTTATCTGGGACATTATTGTCCCCACTGTTTGCATGGCTCCTCCTGCTTGGTGCTTGTCACGAACTTACATCCAAACAATGACTGAGTCA" 56.7923349994587 5033 0.758438818565401 0.952
"cf_92001" "SNP" "TTAATCAAGGAGGCTCACTTGCTCCTTTACTTGCTCAACAAAGATATTCAGGTTATAAAGTCAGTCTAGTCACTAAAAAGCTACCTCACCTTGAGCATCTGTCCCTACCATCTCTGAAATTTACATATTTTATCTACAAAGTGGATGTGCTAGTCAGCTTTCCATCACTGTACCAAATACCTGAGGTAACAACTTACAGACAGGAAAGAACTGGTTTTTTGGCTAACAGTTTCAGAGGTTTTGAAACCAGAGTTTTCCATATGCCAGAGATTCCATATGCCAGGTCCGGCCACTCCCCCCTAAATGCCAAATAAAGAAGTATGGTGAAGACTGAGAAAGGAAATTTTTTACGTGGCTCAGAACATACCATGGGAAGAGGCAGAGTAGGCACTCAGTCCATCTTTAGCCATTTTCAGGGTACAGACATGAGTTACAGATCA[A/G]CTAGGCAAAAGAACTGGGGGCAGGGGACAAACATATACAGAGTTAAACAGTCCCAGTCACAAATGTGCTCTGGTTGACCATTTTCTCAGTCCAACGGTTCCCAGAGGGG" 107.240718507277 6515 0.981766124171187 0.978
"cf_92179" "SNP" "GTGTGTGTGTGTGTGTGTGTGTGTGTGTGTGGTGGTACCGGGGTTTGAACTCAGGGCCTTGCACTTGTTAAGCAGGTGCTCTGCCACTTGAGCCACACCTCTTTATCCTTCAACTCTTACCTTTCAACTTTTGCTTTCTGTCTTGAAAGTTCAGCTATTGTATTTTTATTTTCCGAAAGGTCATTCTTATCCTGATTGTTCTTCTTGTAAGATAGCATCCTAGTTCATGAATATAATACTTTCTCTGAGAACTTAATAACAGCTTGCTTTATAAGTTTCTCTCCTCCCTGAGTTATCTCTAGTCAATTTCCTTCCT[A/C]CCCCCCTCACACCCATTTATTTGTCTTTCATGTTCAAGGCTTTCCTCAGATGTTTAATGACTTGAGTTGCTTCTTTGCTTACAAGAATGACACACTAAGCCACACAGTGGGAAGGGTGTGTACAGGAATGAATGTGTGCACAGCCCCTTAGCAGGTGGGCTTCACTGTGGGGTGTTCCTG" 84.4365748928461 6140 0.925256178420735 0.983
"cf_9248" "SNP" "CAATGGTGGCTCACGGTCACAGGGCCCTTGCTTGTGCCATGCACCTTCTAGCGCATTGACTCGTGGCTTCCTCACCTCATCCCTCTGAGATGGGGGCTTGTGTTATACCCATTCTCACAGGG[A/G]ACAGAATGGAGGCCCAGAGAGAAGTCATGTGCCCGTGATCACAGATCTAACAACTAGCACAGCCAAGGCTGACCTTGGAGCCTCGACTTCACCACACCCACGCTCTGTGGTTGTCCGACTGTACCTGGTGTAGCGTGCCCCTTACACCACATCCTAAGTACCATGAGGGTGAGATCTTGCTTACAGCCGGCATGCAGTATTCATTCAATGAACACTTGTTGAATGAATTGTCCTAGATAAGGCTCCTTCTGAAGTGCTGTTCCCAACGACACCTGCTAGCAAGAGAGACCAGTTGCCTCTTAGCCATGTGTTTGGCTTATGTTCAA" 18.0792477452746 1752 0.264014466546112 0.986
"cf_92499" "SNP" "TCGTTTTGGATTGAGCTTTTCTTTGCAGCACCTAGTGCAATGATGAATCCACAATCAGCAGGTACTGCAGTCCTAGGGAAAGCCTGATGAGTAATCCACC[A/G]TAGATGGATGAGGACTATGATAGGAGAACTTGCTTATCAGTCTTAATGAATATCACTAAAAAGGAGACAATCTCGGTATGAAAAGGACATATATAGCACACCTCGGAAGCCTTTTTGCCTAACAGATTCAAGCTAAGCCAGGCACGGCAGTGCACAGCTGGAATCTCAGCCCTTAGGAGG" 35.6464424566316 3640 0.548523206751055 0.983
"cf_9267" "SNP" "GATAATTATCATCAAGTTAGGAAAAATAGATATGATATTCTAATTCTTCTGTATTACAGGAGTTGTAGGCCTTTTAATTTCAAAAGGTGGCAGAATAGTCAGTAGTAAATGCTATTACATTTACTTACAGGGCACATACAGGATCACACTCTATTTGTCTTATAACCTAGAGTGCAGGTAACAATGTTATTAATTTTGTAAAAGTGAGCATGAGGTGCATAAAGAAGTGAATAGCTAAATGTGAACCACATACTAACAAAGGATGCCAAGCTAAGTTAACAGAAGTGATAGTGAGACTGAGCTGCAGGGAACTGATGACAAACTGCACAGAGGTGAATCATTTTAAGTTTAAGAGCATCATGTCAGAGCAATCAATGAATTTCAATTAATGGCCAACAGCTTCTGCCAGGGAAAGAACAATGGG[C/T]AGTCTTTGGAGTATTTTAGGTATGAAGATGCAGGCAAACCTACGGTATCACTTCCTTATGGCCATTGGGACTACCATACAGAGTTACAGCACAGCGACACTGCTCAGAGAATTGGGAAAAGTGCTGCACCTAAGTTCTACTTAGAAAAGGAAAGAAAAAAATTATGAGGAAGGAATTGTATCACTCCAGTGTTTTAGGTAAGGCAGA" 69.5443032683489 5645 0.850663050030139 0.953
"cf_92748" "SNP" "AGAACTTGTTAAAGACCATGTCCATGTTTGCATTGCTTCTGGGTCTTCTTTGGGTGATGTAGAAGCAGAATGGCAAGAAGTCAATCCCACAGCTTCTACCCCACTCCACCCCTGCTATTCCAAACCTATCACAAGGGACTTATTCAGTGTTTGCCTTTTCAAAAGAACAGACCTG[A/G]GGGAATGGCTGGTCAGTCAAGATTAAAATGAAGGTCACCTGGGGAAGTAAAAATGGCAGGAATGTCTTGCAAAGAAGGAAAAGAATGAACAAAACAAACAGGTTACAAATAACCCCATAGAGTTAGAATGGTCCTTGACCACAGGAAATGTTGGCGTGATCATCTGTAATTATTGCATAAATATGTGGAAGATGTATATTGGTTAAGCATGTGACTAACTTTTTTGGTTAAATAAAGAAAGTTGATCTGAGCACTTCCTTTCTGTGTTTGGGAAATAGGGAAGGAAG" 73.7042859390358 5805 0.874773960216998 0.952
"cf_92999" "SNP" "TAGGCAAAGGCTGTCCCATGCATCACATGTCCCCCACGAACTGGGAGTGGGGAGACAGCTGGGCTTCCCAGTCTCTCTCCATAGGGTATCATTCTGGGTACCCACAGTGAGGCCTGTGTGTCAGGGGATTGTGGTAATGTTGAATGACAATTTCTGTGCCCTGGACACCCACAGCCACACACATGCACCTACACAAACATCCATTGTGTGTGGGATTCCATCCTCCACCCCAATAAACCCAGAGATGCACACTCAGGTGCTCATCACAGGTTTGGGCATTCATTCACTGGTTCATGCATTTATTCAGCAAGGTTTTTGTTGTTGTTCTTGTTTGTTTGTTGCAGTATTGGGGATCAAACCCCTGCCCTCAGAAAGCTCAAAGTCT[A/T]CTGAGGAGACAGATGTAAATGAAATAGTCTCTCAATGGATGGAGAATGGCAATAGGTGTTATGACAGATATAGGTATAGCTACAGTGACCCACGGCAAAGAAGGAAGAGACAATCAAGCTGAGATGAACAGTTAGGAGGAGGTAACTGGGGAGCGACAGAGAAGGGCACCTGTGCAAAGGCCCTGTGATAGGAGCCCAACTGCACAGAAACTGGGACTAGCCGTGCATGCAGTTGGAGGGAGCCAGAGAATAAGTGGCGTTAGCAGAGCCTGCAAGTGCGA" 68.6041043872568 5607 0.844936708860759 0.986
"cf_93637" "SNP" "AAACCTAATAGCAAGCTAGATTCCTAGTGGAAGGGAAGGAATAGGGCCAGGCCAGTCTCAGGCTGCTTTCAAATAGTCTAGCATAATTTAAGCAAACCACACAGCTTTGAAAATCTGTTCTCATGTTGAATCAGTTCTGGGAAATCCTGGGCTCTTATTGTCAGGATATCCACTCAGGTGGGTCACTGTATGGACATCATAGCAGATATCTGGTCATAGGCCCACCTTAAAAGAGGTAGAGACAGTATCTGATAAACAATGACACTAGAGCAGTTAACCCTCT[C/G]TGCCAGGCCATAATCTAAGCTCCTTCAGTTCAATTAGTCTTCGTAGCAAAACCGTGAGGTGGGTGTGACTATCAGCTGTTTGATTTTATAGCTGCAGAAATGGATCCACAGAGCTGAAATAATTTGCTCAGGTCGTGGCACTTGTTGGTGAGGCTAGGGTTTAA" 108.463714134598 6526 0.983423749246534 0.978
"cf_94503" "SNP" "GTGTCATCAGGCTGCATGCAGACATGTGACCAGGGCATGTGTTTGCTAGTTGGGACAAGACTGTCCAACCCGGGAATGGCCAGCCTTCAAGGAGCCTGTGTTTCCACCAGTGGCAGTTTGGGAGGTTCAAATCCATGATCAGATGACACTTCTGCTTTGGGATCTGTGGTGGGGTAGCCCGTCCTGGTGGGAACCCTTGGCTGAATGAAAACAATTACATCACAAGTCAGGGAGCAAAAGAGAGAGGAAGGAGCCAGAGTCCCACAGTCCCCTTCTAGGGCACTCTCCTAACGACCTAACTTCC[C/T]CCTCACCACCTGAAGTTTCCACCGCCTCCCAGTAGCACTGCAGACTGAGGACCAGGGCTTTATTTAACCCACATGGCCTTTGGGGAACATTCCAGACCCAAACCATGGCTGTAGCTATACGTTGACATCAGCAGACCAGCCGTCCTGTTTTATTCAAACTAATATTTTCTGAGCATATGCCTTGCCACAGTGGAGGGAGAGATGGAGCCCAATTTATCCAAGGGAAGCCAGGCAGGCACAAAACAGAATGTAGAGTTGGGCAGTGGCTGTAGCAAAAGGCCATGACCCAGGCTCCCCTTCCAAATTCTGCAGTCAGAGGTAGTAAACCAATCCTCTGCCCTGGGCTAGGTTATCTCAACCTTTT" 30.8890466827903 3219 0.485081374321881 0.985
"cf_94602" "SNP" "AATGACTCAGATCTCCACCCTCAAGATATAACTGTTCATTATGGCTTTTTTATATTTTCTGGATTTCTTTTCTTTTCTTTTTTGAGACAATGTCTCAGTGCTATAATCCATGGTGGCCTGGAACTTACTGTGTAGCCCAGGCTGGTCTCAAGCTTGTGATTCTCCTACCTCAACCTTCCAAGGGCTGGTAAAATAGGCAGGCACCACTGTGCCCAGCTATTTTATGAATTTCCTTATGTACTTCAAAGCCTTTGTACAATGAGGCAAGTCAGGAGTCAATCAATACATCCATGAATTGCTCCACACTCTGTGATGAAAGAAGCCCTTCCCTTCTTTCCTTTTCTTATTGAACACCTGCTCTGGGTTCCATTCTCCAACATTGGTGAGAAGTTCAGTGTTGGTTACTTCTGTA[C/G]CTCCCTTCTTATTCCATTTTTCAGTGAGGCATTCACTATGGTTGCCATGGATACAGCATTATCCAGGTGCCTGGGTCCATTGTGAGGTGGACACTTCCCCTGGACCAAGTCAAGTGAGGTGTTGGATGCAAACTCAGCCACTCTGCCGGTAAGGCAGAAGTCTTTCAGGTACCTCCGATGGGCTCACTCATGTCCAGTGGGAGATGGCCAGGCGGCACAAT" 78.4707873338415 5967 0.899186256781193 0.909
"cf_94710" "SNP" "TTAGGTAGAAGTAAAGCTTTTATAAAGTCCAACTCTAGAAGGCATCATCCCTTTCCATAAAAAGCAGTGGTATTCGCTTGTCCTGCAGCTTTTCAGTGCAGGCTGTGGCTTTAGTGGCTCTTTCCCACTGAGAAGCTTGGTGGCCTGTATTCACAGGGTACCTAACAGAAGAAGAGGTGTTGCAGGGTAGAACTGCAATTTGTCAAGGCTCAGATTTTGAGAGGGCCTCGCCCATGCCCAGCTCACAACAAGTGGCAGGGCTTCCTCCTTTAGGTGGCCCTGGACACCTGTGGGCGCTCCAGGGGATAGTTTGTCTGGACCTGTGTTTGCCAGATGCTTATTTACCTTGGGCCCCCCAACCCCCTATGATTGCTACGTCTAATTTTCACGGACCCCTTCAC[A/G]GTATTCCAGGAACTGAATACGCTATTCTCCCAGCCTGGGTTCTCCCTGCAGGAGTTTAACCACAAGTGTTATGTTAGGTTCCTTGTCCACCAACACACAAACCATACCATGCAGCCCTAAACTGATGACTTCTTAAGGTATGTTTACTATTTATGTTTGGGGCCCTGTCTCTTTTTGAATGGGGTCTCTTGTAGTCTAGTATATCCGAGTCCAGAACATCCCAGT" 39.4448018730684 3954 0.595840867992767 0.947
"cf_95027" "SNP" "CTCTCCCATTCAAAGGGACTTAAGGAATTGTGTTTTTAGCTCACCAGTTCTTGGTTTTTCCCAGGCATGGGGAGAGCTCTGGGGAGGCCCCTCCCTGAAGGCCTGGTGGGCTGGGGGGAATCCCCCAGTTCTGAAAAGTGGCCAACTGTCCTGGTTGGCTCAGGACTGTCTCCATGCTAGCATGGAAATTCCCGTGTCGGGGAACCCCCTAGGCAGTGGTTTACCAGCCCTGAGGCCTCCCTGCTGAATCCTGGCCAGATCTATGATGCAGAAGTTCTGTACAGGCCTCAGGCCCTGGGGGCGAGACATGGGCCTTTCTAAAAGCCTTCCCCCTTCTCTTCACTGGGAAATGGAGGTTGGGGAGCATGGGTCCCACTTTAGAGAACCTGTGGAG[G/T]GCAAGGGGTGCAGCTCAGTAGTAGAATGTTTGTCTAGCACGGGCAAAGCCAGGGACAATCCCCAGCATGGAGGAGAAAAGGAAAAGAAAGCAAAAGGAAGGAAAGGAAGGAGAGAAAGAAGGAAAGAAAGAGAAAAAGAGAAAGACAGAAAGAAAGAAAAGAAAGAAAGAAAGCGAGCCCTAGGTTTAGTAGATGCCTGCCCTGGCCAGCCCCCGCCTGGGAAGTGGAGAACTATGGTTTATTCATACTGGGTTTATTACCATTATTATTATTATGAGTCACCTCTGACA" 46.0462460838554 4425 0.666817359855335 0.946
"cf_95344" "SNP" "GCCACGTTCAAGAGAGGGCAAGGGAAGGCATTCAACCAAGCTGGTGGCAGCCCAGTCTGGCTACCCTCTCTGCTGCCCTTCCCAAGCAGGACTTGCCAGGAGGCCATGTGTGCCTGTGAGCCAGTGCCAGCAGGGGTAGACATGATTCCTGTGTAAACCAGGCTCTCTCCTACCAGCGGCCAGCAGTCTTACAAGCTCTTAGGACATTTGCAAACTCCTAATGTTTTAAAACCAGACTT[A/T]TAGGGACAGGCTCTGGTACGTGCTGAAAGCTCAGGTCATGGCCAAGTGAATTCTTTACACCTCCATGGCACGCTGTGTGCGCTGACATTTGCTGCTCTCTACTGTAGTTCAGTCAAGGTGAGACAGAATCCGGAACTGCTCTGCCAAGCTGCAGGGCTGCAACACGATGCTATTAACCGTAGAGATTTGAGGAATTCTCTTTGCTACAAACCCCTTTGTTAGAATTGACCTTTCAAATCTGAATCAAAGCGCTGTGGGTCCTTCCTGCCATAAGGGCCCATGTTCTGTGAGGATTCTTTGCAATTAATTGTTGGTTCAGCAAATCCACAGGCCTTGTTCCGGAGGCCCAGCTAGCGGGGGGGGG" 69.0047197398924 5623 0.847347799879445 0.985
"cf_9583" "SNP" "AAGTGTTCAGATCTGGATAGCATGCCACCTGCTGCAGAGGCCACATATTTCAATAGTTTTAGAGATTATTCTCCCAGTCCCTTGCCACTGTAGCATAATGGGACAGTGTGCCATCCTGTGGGAC[A/C]CAGAAGCAATCTTCCTCTAGCTCACCAAGTGGTTAGACATCTATGTTCCCAGACTTCATGCCAAACATGTAGTGAAAGGGACAGACCTGTAGACAGGTGGTTGAAGTACTGTGTGTATGAGGTGCTCTGATCTTCATGCGAGGACCACCTAACCTAGTTTTGAGGGGTCCTGCAAGCAT" 91.6310402958948 6292 0.948161543098252 0.969
"cf_95847" "SNP" "GGAAAACCTTCACCTACAGCGTTCATCTCAAACCTTTTGTTATGCTTGACAACACTTTGGTGGTTTTTCTGCAAGCACACATGAACTATTTAAAACATCACGTGCTGAAGTTGGATGTTCAGTCCAGTCTGCAGAGACTATTCATGCATAAGCCCTGCAAAATACAGGCAGGTGACACCTTGAGTTGCAAGGAGGTTTAGCTGCAGAAAAGGAAGAACATGACCTTCAGGCCAAGGTGTGGGTAATGCCTCAGACAAGTTTGTAAACTCAAGA[A/G]ATATACACAACAGGCCAAGGGTTGCTCAGGTGCTGACTGCAAGGAAGGCCAGCGCCCAGTAGACCCCAAAGACTGGCAGGGTGGAGAAGGTCAGGCATTGTTTCATTGTGTGAATGACTGCAACCATAGAGAATGTGGCAGGGAGGGGGTCCTCAGCAGCCCTGGCATCCACAGCACAGCTTTGCCATGGCTTTTAACCTCCTGTCTTCCTAGGGGTACCCCATTCCATTTTGTTTACAATAAATCTCAAGTTTTGACTCCATTTCATCCATTCTGAGACATTTTTAGTATATTTTATATTTTTTAGTATATTTCACTTTTAACAGAATGAAACTTGGAATTAATGGGCCTGTGTGCATTTATCCATGCTGGCTTCTTGCTCTTCCTGTATAGTAAGTGGGACTCC" 91.2519462904534 6279 0.94620253164557 0.966
"cf_95943" "SNP" "GTACAGATTCCCTGGCTTTGTCTGTTTCCTTGGTGCAGGTTTTCCTTCTGGAGAGTTCAGTGGGTAGGGACTACCAGGGCCCCAGCACCCTCTGCTGGTGAGTTTTCATAGTAGGCTTTCTCCTACTTGGGTTTATATATGCATTTGCTTTTACTGGGCTTGGGGAAAGTTGGAAGTGAGGATTTCTGGTTTTATTCTAGGCCCACTCTGTGAATGTCAAGTCTGAAGCTGACTCCTGATAAAAAGGAGT[A/G]GGATCCCTAGCACTGATAATCCAAACGAGAGTGGGGTTTGTTTTTGCTTTGACAAAGTCCATGGTCCAAATACCTAAGAAGTGTCAAGTAGAGGTGACTTCTACCCCAGGCTCAGTGTGTCTCTGATGTCAAATGAGCTTTTGAGAGGTACTCTCTGCTGTCCCCTAAGTGAACTCAGAGACTTTCCTTCCAGAAACAGAAACAGCCCTGTCTCATGAGGCTGGTCCTGCACATAGATAGCCTGAATTTTCAAGATGAACATAGCACTTTGG" 62.537065971935 5332 0.803496081977095 0.929
"cf_96168" "SNP" "AGACCTCACTTCAACTCTTGTTTTTCGTAGAAGAAACTGCTGAAGAAACAGCAAGAGAATCTAAGACTAGACTGGAACTTAAATTCCCTGGCAATGTTTCAAAAGACTCAGAATATGGTATGAAGATCTAAAAGCATACTTTGATTTGTGGTTTGCTCTTTGTATCTTTACCTTTACAACACACACACACTCAGAGCAAAGGCATTAGTGTGGCCTTGTTAATGTTGGGGTGGATTCCTATTTGAGACAGACCTATAAGGAAAGAAATTATTGGTTTTATACATTACTGTGGATCACTTTTATGATATTTAAATATGATTTTTGTTTAAATATAGGGGAAGCATTAGATTAGGAATCAGAGTGTTTTGGTCTCTGGTTATATTTCTAATTCGCTGTGCCTCACCTCCTTCACTGACATGATCACGGAAGCCCTTTGGGGCAAAAAGAACTTTCCTTGCATGGACCTGCGGCTGA[C/T]AGCACTGAAGGAGAGTAATAACTGCACTGGGGAAATCCTAAGGACAACAGACCACATCCTTTGCGTCTCTATCCCAGTGTCATTTGCTGTTCCACACACCTCTGTCTAGAATGCTGAGAGGTCCTAAACCACAGTGAATAGGCTCATTACTTTGTTTCCTGTTTACTGATAACTTGTAACAGATAATAATTGCGGCAGTCAAAATAAAGAGAGAACATGCAGGG" 98.8567625895116 6411 0.966094032549729 0.906
"cf_9647" "SNP" "ACTTAACTGAGTTTAATTAATTCCTTACATTTATAGCACTGTTTGCCTGCATTCTCAGCAATTTTTGGTCAACAAATTTAAATATCCTGACTCAGATAATATGCAGGTGAGCTCATAGTCCAGTGTTCTGGTGTGATGTTAATAGGTGCAATTGATTTTTGTTCAATTTATAACTGTTGGAGATTTC[C/T]AGAACATGGGATACAGGAATGAATCATACCAGTGTTTTCTTGTTTACTGTTTTCCTCTTCATTTGAATAGGTAAGCTTTTGCCATTTTTGTAAATATTTTGTGCTATACAACAGCATACTATAGACTGCATAATTTATAAAAACAGTAATTTATGCTCATAGTTCTGAAGGCTGGGAAAACAGACCAAGGCAATCGAATCTGTTCAAGGCCTTCTTGCTGAGTCCTCCCATTTTGGAAG" 88.6091390557017 6235 0.939572031344183 0.917
"cf_96475" "SNP" "GCAGTAATATGAGTATGTATGACGTAGGGATTTTTGCTCTGTCTCCCCAGTTAGGTATCCTTGGGGAGGTTGTTTAGCTACTCCAATTCAGTTTCTATGTGCACAAAAGTAATAACGCTACCACTTTACTTCATGTGAAGATCAAATAATTAATACATGTAAAAACACTTGGAACAGTGTCAGGGGCTTAGGTAAATGCCCAACAAATGCCATTGTTACCTACAGAACTAGCAGAAGGGGAAATAATAATAAGGATGGGGGTGGGGCAGGTTGGATGGCTTCCGGGGATCTGGGGATCTGAGCTGGGTTATAAAGAGTCTTAGTAGTTATCCAGGAAGCCTATG[A/G]GGAAGAAGTGAAGGACATTCTAGGCTGAAACAACAACCTATGCAAAAACATAGAAGCATTAAGTAGTATGATGTTTGTTGGAAATTCAAGCATACATGTAGCTTGTTATTTATGGGGCTTTAAGTGTAGGGTGAGGGGATTGCAGTGGGATATGAGGTTTGAGAGACTGGCAGG" 64.4473337952629 5433 0.81871609403255 0.936
"cf_96886" "SNP" "AATTTTACTTTTTTCCCCCACCACCATGGTAGCAAAGTAGGTATGAGACAAGTTAGCCAGTGTGCCAAGGCAGATTGAGATCCACAGAAGAAAGTTAAAGAAAGTAGGAAATAGATGAGAATGAAACTGGCAAAAACCTAAGGAGGAAAAACCACAGGATGGAGGATGAGGATAATATTTGATGTCCCTTCATTGATGCATGGAAATTGACTTTTGGTTGGCCAGAGGTCTAATGTCACTCTGTCCCACCCCATGCCCAACTTACATTGATGTAGCAGGAACAGATTTGTTAATGCAAAGCAAAGTGGAAGTAAAGTGAC[C/T]GTTTACTCTTGTGAGACAGCAGGCAGGCTCAAGGAGCAGTTGCCCTAAGGATCCAAAGACTTCAAGCTTTCCTTAGGGTCTGCAGTCATTCCTGGAAAACCGGATTATATGTCATTAACTCCTGGAGACTGGGTTATATATGACACACTTCCCACCTGACAGGCAGAGGAGTGTTTGGCTTTAGGTGGTCAGACTGTTCACTTTCTGTGGGTCTAAAGGGCCCTACAGTTAATTCACAAGTACTCTGAATGTCAGTGGGCCAGGAAGTGATTTATTTATTTATTTTTATTATTCATATGTGCATACAATGCTTGGGACATTTCTCCCCCCTGCCCCCACC" 92.3032224851192 6314 0.951476793248945 0.956
"cf_97001" "SNP" "CCACCAGTACTTTGAGCCACTCTACCAGCCCTATTTTTGTGAAGGGTTTTTTTGAGATAGGGTCTTGTGAACTATTTGCCCAGGCTGGCTTCCAACTGCAATCCTCCTGATCTCTGCCTCCTGAGTTGTGAGGATTACAGACATCAGCCACAGGCTGGATTATGCTTTTTAAAATACCTTGT[C/T]TAGTGCCTACTGCATAAAAGGCCTTCGTAAGTGTTCCTTGAACCTGAGCCCACAGTTACAAAGGATTATAATGTCTATCTTTTCTTTGAGATACTCCGTTAAAGCAACATCTCATTTCAAATTGCTGTTGGCTAACGATTTCATTCCCCTGTGCTATTTAAATGGAAGTTACTGGTTGGGTACAATAGCACAAGCCTGTAATCCTCACTACTGGGGAGGAGGAGATCTGGAGGACTGTGGTTCCATGCCAGCCGGGCAGCAAGTTCATGAGACCCTATTTCAACAAATAGCTGGGTGTGGGTAGCACA" 58.2460825280134 5115 0.770795660036166 0.925
"cf_97649" "SNP" "CCATGGTTAATCTATAATAGAACAGCCTGGCTTCTAGCCAACAAGATCCTGGTGTAACCTTCTAAGAGACAAATGACTCCTTTCATCTTCCTCTAAGAGAGGTTTGAGCTGGCACTATTCTTGATAATTGTTTGCTTTTTGAATGTCTCTGCTTCAGTAGGAACTGAATAGGTGGCCTTCATGCTCATAGTGGAGAATATTTTGGAAGTATAAAGAGCTTTAGTCCTT[A/G]TGTAAGAAAGGAAAAGCAGTGGTCAGGGTCACACACATGGACTGTAATATCCCTACCTCTTGGAGCCATCTGTAAGACAGGTCTATGCCATGGTTCTGAGATCCCCCTAATCCAGAAATGGAACTACTGAGAACTAACATCTGTACCTAAGGCTGGGGAAAGATAGTGCTGAGGCCCTGATGATGCCTAAGGACTATTTCTCAGAAAAGTGCTTGGATTACTGCATGTCCCAGTTCAGCCTGTAGCTGGAAAAGGGTTTTCCCATGCTCCCACTCTGTTGTCTTTGCTGGTGGGCCACCAGAAACAGCAGACTCCTGCCTGTCTGAGGCCCATTTCTGAACCCACGACATCATGCCTTCCCAGATGGTGCTCCAACTGCTGTGCATCATAGGTCCTCTTTGCTCCTGAATCAGTGACAGACTTGGGATGTCCACATGTTGAGATCAGGACATGAACACTACTAACATGCTCTATGTTT" 108.007174321543 6521 0.982670283303195 0.93
"cf_97800" "SNP" "GACAGATGCAGAGGATCTAGTGTAGCAGACCCCACCACTACCTGGAAGAGGTCGATCTCGTGGGTTGCCTGGTTCCCTAATCACTGTGGAACAAGCAGAGCTGCCAATACTCTATTGGGCCATCATATGAATGGGAAATAAAATTGTATTGTG[G/T]TATCCCACTAAGATTTGGGGATTGTTTGCTACAACAGGTAACCTACTCCAGTGTAACCTTCCAAAGCTTGCTAGTCTTCCACAGCCTATTCCTCAATGTACAGATGATCTCTAACTTACAATTTGTGATTTTTTGATTTTGCAATGGTGGAAAAAATGCTATGCATTCAGTAGAAGCCGTT" 63.0783602502206 5370 0.809222423146474 0.944
"cf_98091" "SNP" "CCTACCTGCCTTGCCTAAAGTGAAGTATCCCCACAGTGACCACTTGAGTTACAAAAGCCCAACAGACAACAATCTAGGTACTGGGTATTCTCACCAATGGCTCTCAGCACCAAAGGTAGGACATAAAAGTGTCCAGGAAAGTTGTTTTGTACCATGATGACAGTCTCCTTGTGCCATGTTGGTTGGTGCTAA[A/G]CTGTGATAATTGCATTTATTGTAATTATGTAATGAATAGAGAAAACATAACATAATAAAAGAAGTGTGAAGTCCTTGGCGATGGATTGGAAGCCAGTGTGTGAAGTC" 105.233956360837 6494 0.978601567209162 0.964
"cf_9874" "SNP" "GTCTGCCTTATTACAGGTTTATAGCATGGCGTGTATATGTGCTATGTGTGTGTATGTGTATAATGGCTTTGTGTGTACAAGTGGCTTTGGTCTCAAAGTTCAGACCCCCCTACATCTTTATGAAAATTACATTCTGTCCAGTAGCTTGGTTGAATGACTAACTTGTCTTAGGACAGTACCAGCATGTCCTGATTAACTATAGATGAACAAGGTACATTGGGTCAAGACAGGTACATCATGAACCCAGCAGTAGGTCCTAGGAAGAAGTCTGGCTTCACTGATACATATCAGAGCAATAGGGAAGGGAGTATAGCCTAGGGAAACTTTTGACAAGAAGGATGCCTACCTAACTTGGAGTTAGAGAATTTTTAAAGGTGGACAGACAGCACTGTGCTGGGTAATCCAGGAGAC[A/G]GAATACTCAAAGGTCCAAATGAATCAGGGATATTTGCACCCTCTAGAATGGGGCCTAATAAGCATATCGGGCTCCTTGTCAGAGGTGCCTTCAATGGTATGTCAAGTGAACCAGTTAAGGAAACCAGAGAGGAACTCAGATACCAGAGTTTAGGGGCTGAGTCTCAGAACGCTGAACTCATCACTCTTCCAGAACTGCTGCGTGAGACCTGAACCATAGCAGCAACGGAAATTCCCACTTGGGATTGTGATAAAGACTCATGATGGTCCTAGAG" 101.710436189932 6452 0.972272453285111 0.996
"cf_99508" "SNP" "TCCTCCTCTGCTGCCCTGGCTGGATTCACTGTACTCCAGCCACAAAGCCCTCTCTGCTGCCCCTCAGACCTCCCGAGCTCCCTCCTGCTTAGGTCTACACACCTGCTGACCCCGCTGATGCCTTCCTCCACATGCCTAGCTCACTCCTGGACTTCTAGTGTCTACTCAAACATCACCTTCTCAGAGAGACCTTCTCCAA[C/T]CCACTTGTCCCCCTCGCTCTCTGTCAGGGATGATGTTCTAGATCTGATTACTGACATTCCCTCTTAGGAAGGAAGCACCTTCAGGACTAGCTGCTGTGTACCCCCCAGATGCTGCCTGGAACATGGCAGGCACTCACAATATAATTGCAAGAGTCCCCACCCAGGACTCTTGGTGCTGAGCTCAGACAGATGAAACCCACACCAAACACCATGTGCACACTACCACATTTACCACTCGAGTAGCCTGCAGCATGGTTTCCATTTTACAGAGGAAGGAACAGCCTCCACAAGGTTCAGCAACTTGCCCAACA" 25.5457740535409 2671 0.402501506931887 0.922
"cf_99535" "SNP" "TTGCAGGTTTGGCTTGGTCCAAAATTCAGACATGCCTGATCAAGGTTTTATTTTTCTACTTCTCTCCTTTGATTTCTAGGAATTGGTTCCATCTCAAGTTCTCTCCTCCTGGCAGCAATAAGTCTGCTGACCACACTTAGAGATGCATTTTCTCTAATTTGTATGCAGTGGGAAATGGACCCACATACTCTGAGGAAAGGGAATTTTCATTCACAGAATCCAATAGAAGGACTCCTCATAAACCATTCACCATGGTGGGATTATAGTCCAGACATGCAGCAGTAGCATACCTCAGGGATGGGAAGTGCTATTAACATGTTCTTTCATTATCCACACCCAATAAGACCCCATGGGGGCTCCCTTATAATACCTGTATGTCCTATGTGTGGATGTCATTGTTTGCATCACAGGTGACAATTTGTGAGCAGTCATAAA[G/T]ATGTAATGATGTATGCACTTTTCTATGTATATTCTAAATTCAATGAACAATGTGTGAACAATATTTCAGACATGCTAAATAGGATAAAATGGAATACATTAATATCAATATTGATTTCATTCATTGATATAACAATAATCAAAAAGTGAAGATTAACACACCTTTCTAGATGTTTGAGAAAGCAAATTGACAGCAAAAAAATACATATGGGAAGATTTAAATGAAAGGATATTGAATGGTAATGAGGATTAATATGAG" 49.0292324764826 4603 0.693640747438216 0.919
"cf_99647" "SNP" "TTTTGTCATGTACAGGTCACCTTCTTTCTTAGAAAGTTCTTTCTAGGATGATGACTAAGCTGAAGTAGCCACCCAGTCACTTTGAGTACATAAGCTCATTGTATTTTTCATAGTACCCATTACTACTTAGTTCATTTTTAAATTAGCTTGGTTATCATTTAAGCTGCATGGGAACCAGAATAGCTTTTGTCTTCTTGGAGACATGTCTTTACTGTCCAGAACAGTGACTGGTGCACAGTAGTGCTCATTAAC[A/G]GATTGTTGCACGACTAAAATGAATGAACTATATATATTCTTTAATGAGATGACTTATGCTAATCTCTGCAAGCTTGAACATGATTGGAGTTCAGTTAATATTACAGACTGAATCAATCTACCTTATAAGATGGAAAATAAATCCTTCACAAAATGTGTAGCTATTCTATGTAATAAAAATGCATATCTAATTACTATTTTCACAAACAAGAACCTAAATGCTAACTTAATGTCAGCTATGTACAAGGCACTTTAGGTCCTATTATCTAATTTAATTTTCTGAGCAGTCCTATGTGTTATTACTTTCTTTGACACATTTAGTCACTGTGTAAGTAAGCAATTTGTCCACGATGTTACGGAAAGTTTAAGAACTAGGATGTGGTCTAATTGCTCAGCCTGTGCTATTTCAGTGAATACATAT" 91.8748385676549 6303 0.949819168173599 0.902
