# Supplementary material for: Nuclear and mitochondrial genetic structure in the Eurasian beaver (Castor fiber) – implications for future reintroductions
Source: Evol Appl. 2014 Jun 17;7(6):645–62. doi: 10.1111/eva.12162 (PMC4105916; doi:10.1111/eva.12162)
Supplement: Supplementary file 5 — Table S1. List of Canadian beaver SNPs. [file eva0007-0645-SD5.xlsx]

## Sheet: Canadian_data
Name	BEV092.GType	BEV093.GType	BEV094.GType	BEV096.GType	BEV097.GType	BEV555.GType
cf_120440	AB	AB	AB	AB	AB	AB
cf_22025	AB	AB	AB	AA	AB	AB
cf_79477	AB	NC	AB	AB	NC	AB
cf_35565	BB	AB	BB	BB	BB	AB
cf_77335	BB	BB	BB	BB	BB	AB
cf_94710	BB	BB	BB	BB	BB	AB
cf_109525	NC	AB	AB	AB	AB	AB
cf_25184	NC	BB	BB	NC	NC	AB
