# Supplementary material for: Nuclear and mitochondrial genetic structure in the Eurasian beaver (Castor fiber) – implications for future reintroductions
Source: Evol Appl. 2014 Jun 17;7(6):645–62. doi: 10.1111/eva.12162 (PMC4105916; doi:10.1111/eva.12162)
Supplement: Supplementary file 6 — Table S2. Raw genotype data. [file eva0007-0645-SD6.xlsx]

## Sheet: Sheet1
Sample	Pop	cf_10010		cf_100317		cf_100336		cf_100645		cf_100978		cf_101239		cf_101626		cf_102028		cf_102095		cf_102200		cf_102408		cf_102426		cf_102539		cf_103508		cf_103730		cf_103782		cf_104348		cf_105238		cf_106094		cf_106278		cf_106499		cf_106542		cf_107382		cf_107810
1_BEV220	Belarus	2	2	1	2	1	1	1	1	1	1	1	2	1	1	2	2	1	2	0	0	2	2	1	2	2	2	2	2	2	2	1	1	2	2	2	2	2	2	2	2	1	1	2	2	1	1	1	2
1_BEV225	Belarus	2	2	1	1	1	2	1	1	1	1	1	1	1	2	2	2	1	1	2	2	2	2	1	1	2	2	2	2	2	2	1	2	2	2	1	2	2	2	2	2	1	2	1	2	1	1	1	2
1_BEV227	Belarus	2	2	1	1	1	1	1	1	1	1	1	1	1	2	2	2	1	1	2	2	2	2	1	1	2	2	2	2	2	2	1	1	2	2	1	1	2	2	1	2	1	2	1	2	1	1	1	1
1_BEV228	Belarus	2	2	1	1	1	2	1	1	1	1	1	1	1	1	2	2	1	1	2	2	2	2	1	2	2	2	2	2	2	2	1	1	2	2	1	2	2	2	2	2	2	2	1	1	1	1	1	1
1_BEV229	Belarus	2	2	1	1	1	2	1	1	1	1	1	1	1	2	2	2	1	1	2	2	2	2	1	2	2	2	2	2	2	2	1	2	2	2	1	2	2	2	1	2	1	2	2	2	1	2	1	1
1_BEV234	Belarus	2	2	1	2	1	2	1	1	2	2	1	1	1	1	2	2	1	2	1	2	2	2	2	2	2	2	2	2	2	2	2	2	2	2	2	2	2	2	2	2	2	2	2	2	1	1	2	2
1_BEV238	Belarus	2	2	1	2	2	2	1	1	1	2	1	1	1	1	2	2	1	1	1	2	1	2	2	2	2	2	2	2	2	2	2	2	2	2	2	2	2	2	2	2	2	2	2	2	1	1	2	2
1_BEV239	Belarus	2	2	1	1	2	2	1	1	1	1	1	2	1	1	2	2	1	2	2	2	1	2	2	2	2	2	2	2	2	2	1	2	2	2	2	2	2	2	2	2	2	2	2	2	1	1	2	2
1_BEV240	Belarus	2	2	1	1	2	2	1	1	1	1	1	1	1	1	2	2	1	1	2	2	1	1	2	2	2	2	2	2	2	2	2	2	2	2	2	2	2	2	2	2	2	2	2	2	1	1	2	2
1_BEV241	Belarus	2	2	1	1	1	2	1	1	1	2	1	1	1	2	2	2	1	1	2	2	1	1	2	2	2	2	2	2	2	2	2	2	2	2	2	2	2	2	2	2	2	2	2	2	1	2	1	2
1_BEV242	Belarus	2	2	1	1	1	2	1	1	1	1	1	2	1	2	2	2	1	2	2	2	2	2	2	2	2	2	2	2	2	2	1	1	2	2	2	2	2	2	2	2	1	2	2	2	1	1	2	2
1_BEV243	Belarus	2	2	1	1	2	2	1	1	1	2	1	1	1	1	2	2	1	1	1	2	1	2	2	2	2	2	2	2	2	2	1	2	2	2	2	2	2	2	2	2	2	2	2	2	1	1	2	2
1_BEV244	Belarus	2	2	1	1	2	2	1	1	1	2	1	1	1	1	2	2	1	1	2	2	1	2	2	2	2	2	2	2	2	2	1	2	2	2	2	2	2	2	2	2	2	2	2	2	1	1	1	2
1_BEV245	Belarus	2	2	1	1	2	2	1	1	1	2	1	1	1	1	2	2	1	2	1	1	2	2	2	2	2	2	2	2	2	2	2	2	2	2	2	2	1	2	2	2	2	2	2	2	1	1	2	2
1BEV246	Belarus	2	2	1	2	1	2	1	1	1	1	1	1	1	1	2	2	1	1	1	2	2	2	2	2	2	2	2	2	2	2	2	2	2	2	2	2	2	2	2	2	2	2	2	2	1	1	2	2
1BEV247	Belarus	2	2	1	1	2	2	1	1	1	1	1	1	1	1	2	2	1	1	1	2	1	1	2	2	2	2	2	2	2	2	2	2	2	2	2	2	2	2	2	2	2	2	2	2	1	1	2	2
1BEV249	Belarus	2	2	1	1	2	2	1	1	1	1	1	1	1	1	2	2	1	1	2	2	2	2	2	2	2	2	2	2	2	2	1	1	2	2	2	2	2	2	2	2	2	2	1	2	1	1	1	2
1BEV250	Belarus	2	2	1	1	2	2	1	1	1	2	1	1	1	1	2	2	1	2	1	2	2	2	2	2	2	2	2	2	2	2	2	2	1	2	2	2	2	2	2	2	2	2	2	2	1	1	1	2
1BEV252	Belarus	2	2	1	2	2	2	1	1	1	1	1	2	1	1	2	2	1	1	1	2	1	2	2	2	2	2	2	2	2	2	1	2	2	2	2	2	2	2	2	2	1	2	2	2	1	1	2	2
1BEV254	Belarus	2	2	1	2	1	2	1	1	1	1	1	1	1	1	2	2	1	1	2	2	1	2	2	2	2	2	2	2	2	2	2	2	2	2	2	2	2	2	2	2	1	2	2	2	1	1	2	2
1BEV255	Belarus	2	2	1	2	2	2	1	1	1	2	1	1	1	1	2	2	1	1	1	2	1	1	2	2	2	2	2	2	2	2	2	2	2	2	2	2	1	2	2	2	2	2	2	2	1	1	1	2
1BEV256	Belarus	2	2	1	1	2	2	1	1	1	2	1	1	1	1	2	2	1	2	1	2	2	2	2	2	2	2	2	2	2	2	2	2	2	2	2	2	2	2	2	2	2	2	2	2	1	1	2	2
1BEV257	Belarus	2	2	1	1	2	2	1	1	1	1	1	1	1	1	2	2	1	1	2	2	1	2	2	2	2	2	2	2	2	2	1	2	2	2	2	2	2	2	2	2	2	2	2	2	1	1	2	2
1BEV258	Belarus	2	2	1	1	1	2	1	1	1	1	1	1	1	1	2	2	1	2	1	2	1	2	2	2	2	2	2	2	2	2	1	2	2	2	2	2	2	2	2	2	2	2	2	2	1	1	2	2
3BEV025	France	2	2	1	1	2	2	1	1	2	2	2	2	1	1	2	2	1	1	1	1	1	1	2	2	2	2	1	1	2	2	2	2	2	2	2	2	2	2	1	2	2	2	1	1	1	1	1	1
3BEV027	France	2	2	1	1	2	2	1	1	2	2	2	2	1	1	2	2	1	1	1	1	1	1	2	2	2	2	1	1	2	2	2	2	2	2	2	2	2	2	2	2	2	2	1	1	1	1	1	1
3BEV028	France	2	2	1	1	2	2	1	1	2	2	2	2	1	1	2	2	1	1	1	2	1	1	2	2	2	2	1	1	2	2	2	2	2	2	2	2	2	2	2	2	2	2	1	1	1	1	1	1
3BEV029	France	2	2	1	1	2	2	1	1	2	2	2	2	1	1	2	2	1	1	1	1	1	1	2	2	2	2	1	1	2	2	2	2	2	2	2	2	2	2	1	2	2	2	1	1	1	1	1	1
3BEV123	France	2	2	1	1	2	2	1	1	2	2	2	2	1	1	2	2	1	1	1	2	1	1	2	2	2	2	1	1	2	2	2	2	2	2	2	2	2	2	2	2	2	2	1	1	1	1	1	1
3BEV124	France	2	2	1	1	2	2	1	1	2	2	2	2	1	1	2	2	1	1	1	1	1	1	2	2	2	2	1	1	2	2	2	2	2	2	2	2	2	2	2	2	2	2	1	1	1	1	1	1
3BEV125	France	2	2	1	1	2	2	1	1	2	2	2	2	1	1	2	2	1	1	1	2	1	1	2	2	2	2	1	1	2	2	2	2	2	2	2	2	2	2	2	2	2	2	1	1	1	1	1	1
3BEV458	France	2	2	1	1	2	2	1	1	2	2	2	2	1	1	2	2	1	1	1	1	1	1	2	2	2	2	1	1	2	2	2	2	2	2	2	2	2	2	1	2	2	2	1	1	1	1	1	1
3BEV542	France	2	2	1	1	2	2	1	1	2	2	2	2	1	1	2	2	1	1	1	2	1	1	2	2	2	2	1	1	2	2	2	2	2	2	2	2	2	2	2	2	2	2	1	1	1	1	1	1
3BEV543	France	2	2	1	1	2	2	1	1	2	2	2	2	1	1	2	2	1	1	1	2	1	1	2	2	2	2	1	1	2	2	2	2	2	2	2	2	2	2	2	2	2	2	1	1	1	1	1	1
3BEV584	France	2	2	1	1	2	2	1	1	2	2	2	2	1	1	2	2	1	1	1	2	1	1	2	2	2	2	1	1	2	2	2	2	2	2	2	2	2	2	2	2	2	2	0	0	1	1	1	1
4BEV102	Ge:BWB	2	2	1	1	1	2	1	1	1	1	1	2	1	2	2	2	1	1	1	1	1	1	1	2	2	2	2	2	2	2	1	2	1	2	1	2	2	2	2	2	1	1	1	2	1	1	1	2
4BEV103	Ge:BWB	2	2	1	1	2	2	1	1	1	1	1	2	1	2	2	2	1	1	2	2	2	2	1	2	2	2	1	2	2	2	1	2	1	2	2	2	2	2	1	2	1	1	1	2	1	1	1	2
4BEV104	Ge:BWB	2	2	1	1	1	2	1	1	1	1	1	2	1	2	2	2	1	1	1	2	1	1	1	1	2	2	1	2	2	2	1	1	2	2	1	2	2	2	2	2	1	2	1	2	1	1	1	1
4BEV105	Ge:BWB	2	2	1	1	2	2	1	1	2	2	1	2	1	1	2	2	1	1	1	2	1	1	1	2	2	2	1	2	2	2	1	2	1	2	1	2	2	2	1	2	2	2	1	1	1	1	1	1
4BEV106	Ge:BWB	2	2	1	1	1	2	1	1	1	2	1	1	1	1	2	2	1	1	2	2	1	2	2	2	2	2	1	2	2	2	1	2	2	2	1	2	2	2	2	2	2	2	1	2	1	1	1	2
4BEV107	Ge:BWB	2	2	1	1	1	2	1	1	1	1	1	1	1	1	2	2	1	1	1	2	2	2	1	2	2	2	2	2	2	2	2	2	2	2	1	2	2	2	2	2	1	2	1	2	1	2	1	2
4BEV108	Ge:BWB	2	2	1	1	2	2	1	1	1	2	1	2	1	1	2	2	1	1	1	2	1	1	1	2	2	2	2	2	2	2	1	1	2	2	2	2	2	2	2	2	1	2	1	2	1	1	2	2
4BEV109	Ge:BWB	2	2	1	1	1	2	1	1	1	2	2	2	1	1	2	2	1	1	1	2	1	2	1	2	2	2	2	2	2	2	1	2	1	1	1	2	2	2	2	2	1	1	1	1	1	1	2	2
4BEV110	Ge:BWB	2	2	1	1	1	1	1	1	2	2	1	2	1	2	2	2	1	1	1	2	2	2	1	2	2	2	2	2	2	2	2	2	1	2	1	1	2	2	2	2	1	1	1	1	1	1	2	2
4BEV111	Ge:BWB	2	2	1	1	1	2	1	1	1	1	1	1	1	2	2	2	1	1	1	2	1	1	1	2	2	2	1	2	2	2	1	2	2	2	1	2	2	2	2	2	1	2	1	2	1	1	1	2
4BEV112	Ge:BWB	2	2	1	1	2	2	1	1	2	2	1	2	1	1	2	2	1	1	1	2	1	1	1	2	2	2	2	2	2	2	2	2	2	2	1	2	2	2	2	2	1	2	1	2	1	1	2	2
4BEV113	Ge:BWB	2	2	1	1	2	2	1	2	1	1	1	2	1	1	2	2	1	1	2	2	2	2	2	2	1	2	2	2	1	1	2	2	1	1	1	2	1	2	2	2	1	2	1	2	1	2	1	2
4BEV114	Ge:BWB	2	2	1	2	1	2	1	1	1	1	1	2	1	1	2	2	1	1	2	2	1	2	2	2	1	1	2	2	1	1	2	2	1	1	2	2	2	2	1	2	1	1	1	1	1	1	1	1
4BEV115	Ge:BWB	2	2	1	1	2	2	1	1	1	1	1	1	1	1	2	2	1	1	1	1	2	2	2	2	2	2	1	2	2	2	1	2	1	2	1	1	2	2	2	2	1	1	1	1	1	1	1	2
4BEV116	Ge:BWB	2	2	1	1	1	1	1	1	1	1	1	1	1	2	2	2	1	1	1	1	1	1	1	2	2	2	2	2	2	2	1	1	1	2	1	1	2	2	2	2	1	1	1	1	1	1	2	2
5BEV002	GE:Bavaria	2	2	1	1	2	2	1	1	1	2	2	2	1	1	1	1	1	1	1	2	1	1	1	2	2	2	2	2	2	2	2	2	1	2	2	2	0	0	2	2	1	2	2	2	1	1	1	2
5BEV003	GE:Bavaria	2	2	1	1	2	2	1	1	1	1	2	2	1	1	1	2	1	1	2	2	1	2	1	2	2	2	1	2	2	2	1	2	1	1	1	2	2	2	2	2	2	2	1	2	1	1	1	1
5BEV005	GE:Bavaria	2	2	1	1	2	2	1	1	2	2	2	2	1	1	1	1	1	1	1	1	1	1	2	2	2	2	1	1	2	2	2	2	2	2	2	2	2	2	2	2	1	1	1	2	2	2	1	2
5BEV006	GE:Bavaria	2	2	1	1	2	2	1	1	1	1	2	2	1	2	1	1	1	1	2	2	1	2	1	1	2	2	2	2	2	2	2	2	2	2	2	2	2	2	2	2	1	2	1	1	1	2	1	2
5BEV008	GE:Bavaria	2	2	1	1	2	2	1	1	2	2	1	2	1	1	2	2	1	1	1	1	1	2	2	2	2	2	0	0	2	2	1	2	1	2	1	2	0	0	1	2	1	2	1	2	1	1	1	1
5BEV010	GE:Bavaria	2	2	1	1	2	2	1	1	1	1	1	2	1	1	2	2	1	1	1	1	2	2	1	2	2	2	1	1	2	2	1	1	2	2	2	2	2	2	2	2	2	2	1	1	1	2	1	2
5BEV011	GE:Bavaria	2	2	1	1	2	2	1	1	1	2	2	2	1	2	2	2	1	2	1	2	1	1	2	2	2	2	2	2	2	2	1	2	1	1	2	2	2	2	2	2	2	2	1	2	1	1	1	2
5BEV024	GE:Bavaria	2	2	1	1	2	2	1	1	1	2	1	2	1	1	2	2	1	1	1	2	1	2	2	2	2	2	1	1	2	2	1	1	1	2	1	2	2	2	2	2	1	1	1	1	1	1	1	2
5BEV039	GE:Bavaria	2	2	1	1	2	2	1	1	1	2	1	2	1	2	1	2	1	1	1	2	1	1	2	2	2	2	2	2	2	2	1	2	1	1	1	1	2	2	2	2	1	2	2	2	1	1	1	2
5BEV040	GE:Bavaria	2	2	1	1	2	2	1	1	1	2	2	2	1	1	2	2	1	1	1	1	1	2	2	2	2	2	2	2	2	2	1	1	1	2	2	2	2	2	2	2	1	1	2	2	1	1	1	1
5BEV041	GE:Bavaria	2	2	1	1	1	2	1	1	1	1	1	1	1	2	2	2	1	1	1	1	2	2	1	1	2	2	2	2	2	2	1	2	2	2	1	1	2	2	2	2	1	1	1	2	1	1	1	1
5BEV042	GE:Bavaria	2	2	1	1	1	2	1	1	1	2	1	2	1	1	2	2	1	1	1	2	1	1	1	2	2	2	2	2	2	2	1	2	1	2	1	2	2	2	2	2	1	2	2	2	2	2	1	1
5BEV043	GE:Bavaria	2	2	1	1	2	2	1	1	1	1	1	1	1	1	2	2	1	1	1	1	1	2	1	1	2	2	2	2	2	2	1	2	2	2	1	2	2	2	2	2	1	1	1	2	1	1	2	2
5BEV044	GE:Bavaria	2	2	1	1	2	2	1	1	1	2	2	2	1	1	2	2	1	1	1	1	1	1	1	2	2	2	1	2	1	2	2	2	1	2	1	2	2	2	1	2	1	2	1	1	1	1	2	2
5BEV045	GE:Bavaria	2	2	1	1	2	2	1	1	1	2	1	2	1	1	2	2	1	1	1	2	2	2	2	2	2	2	2	2	2	2	2	2	2	2	2	2	0	0	2	2	1	2	1	2	1	2	2	2
5BEV046	GE:Bavaria	2	2	1	1	1	2	1	1	1	2	1	2	1	2	2	2	1	1	1	1	1	2	1	2	2	2	1	2	2	2	1	2	1	2	1	2	2	2	2	2	1	2	1	2	1	1	1	2
5BEV047	GE:Bavaria	2	2	1	1	1	2	1	1	1	2	1	2	1	2	2	2	1	1	1	1	1	2	1	2	2	2	1	2	2	2	1	2	1	2	1	1	2	2	2	2	2	2	1	2	1	1	1	2
5BEV048	GE:Bavaria	2	2	1	1	1	2	1	1	1	1	1	1	1	2	2	2	1	1	1	2	1	2	1	2	2	2	1	1	2	2	2	2	2	2	1	2	2	2	2	2	1	1	1	2	1	1	1	1
5BEV049	GE:Bavaria	2	2	1	1	1	2	1	1	2	2	2	2	1	1	1	2	1	1	1	1	1	2	1	2	2	2	1	1	2	2	2	2	1	2	2	2	2	2	1	2	1	2	1	1	1	1	1	2
5BEV050	GE:Bavaria	2	2	1	1	2	2	1	2	1	2	2	2	1	1	2	2	1	1	1	1	1	1	1	1	1	2	1	1	1	2	1	2	2	2	2	2	2	2	2	2	2	2	1	1	1	1	1	2
5BEV051	GE:Bavaria	2	2	1	1	2	2	1	1	1	2	2	2	1	1	1	1	1	1	1	1	2	2	2	2	2	2	1	2	2	2	1	1	2	2	2	2	2	2	1	2	1	1	1	1	1	1	1	1
5BEV052	GE:Bavaria	2	2	1	1	2	2	1	1	2	2	1	2	1	2	1	1	1	1	1	1	2	2	2	2	2	2	1	1	2	2	1	1	2	2	1	2	2	2	1	1	1	1	1	2	1	1	1	1
5BEV053	GE:Bavaria	2	2	1	1	2	2	1	1	1	2	2	2	1	1	1	1	1	1	1	1	1	2	1	2	2	2	1	1	2	2	1	1	2	2	2	2	2	2	1	2	1	1	1	2	1	1	1	1
5BEV054	GE:Bavaria	2	2	1	1	2	2	1	1	2	2	2	2	1	1	2	2	1	1	1	1	1	2	1	1	2	2	1	2	2	2	1	2	2	2	1	2	2	2	2	2	2	2	1	1	1	1	1	1
5BEV055	GE:Bavaria	2	2	1	1	1	2	1	1	1	2	1	1	1	2	1	2	1	1	1	2	1	2	1	2	2	2	1	2	2	2	2	2	2	2	2	2	2	2	1	2	1	1	2	2	1	1	2	2
5BEV056	GE:Bavaria	2	2	1	1	2	2	1	1	1	2	1	1	1	1	2	2	1	1	1	2	1	1	1	1	2	2	1	2	2	2	1	1	2	2	2	2	2	2	2	2	1	1	1	2	1	1	1	1
5BEV057	GE:Bavaria	2	2	1	1	2	2	1	1	2	2	2	2	1	1	2	2	1	1	1	2	1	2	1	2	2	2	1	2	2	2	1	2	2	2	2	2	2	2	2	2	2	2	1	2	1	2	1	2
5BEV058	GE:Bavaria	2	2	1	1	2	2	1	1	1	2	1	1	1	2	1	2	1	1	2	2	1	2	2	2	2	2	2	2	2	2	1	2	1	1	1	2	2	2	2	2	2	2	1	2	1	1	1	1
5BEV059	GE:Bavaria	2	2	1	1	2	2	1	1	1	1	1	1	1	1	1	2	1	1	1	1	1	2	1	1	2	2	1	2	2	2	1	2	1	2	1	1	2	2	1	2	1	2	1	1	1	1	1	1
5BEV060	GE:Bavaria	2	2	1	1	2	2	1	1	1	1	2	2	1	1	1	2	1	1	1	1	1	1	1	1	2	2	1	2	1	2	2	2	2	2	2	2	2	2	1	2	1	2	1	2	1	1	2	2
5BEV061	GE:Bavaria	2	2	1	1	2	2	1	1	2	2	2	2	1	1	1	2	1	1	1	1	1	1	1	2	2	2	1	1	2	2	2	2	2	2	2	2	2	2	1	1	1	2	1	1	1	1	1	2
5BEV062	GE:Bavaria	2	2	1	1	1	2	1	1	1	2	1	2	1	1	2	2	1	1	1	2	1	2	1	2	2	2	1	2	2	2	2	2	1	2	2	2	2	2	2	2	1	1	1	2	1	1	2	2
5BEV063	GE:Bavaria	2	2	1	1	2	2	1	1	2	2	1	2	1	1	1	2	1	1	2	2	1	1	1	2	2	2	1	2	2	2	1	1	1	2	1	2	2	2	1	2	2	2	1	1	1	1	2	2
5BEV064	GE:Bavaria	2	2	1	1	2	2	1	1	1	2	1	2	1	1	2	2	1	1	1	1	1	2	2	2	2	2	2	2	2	2	1	2	2	2	1	2	2	2	2	2	1	1	2	2	1	1	1	2
5BEV065	GE:Bavaria	2	2	1	1	2	2	1	1	1	2	1	1	1	1	2	2	1	1	1	2	1	1	2	2	2	2	2	2	2	2	1	2	2	2	1	2	2	2	2	2	1	2	1	2	1	1	1	1
5BEV066	GE:Bavaria	2	2	1	1	2	2	1	1	1	2	1	1	1	2	2	2	1	1	1	1	1	1	1	2	2	2	1	2	2	2	1	1	2	2	1	2	2	2	1	2	2	2	1	2	1	1	1	1
5BEV067	GE:Bavaria	2	2	1	1	1	2	1	1	2	2	1	2	1	2	1	2	1	1	2	2	1	1	2	2	2	2	1	2	2	2	1	1	1	2	1	2	2	2	1	2	1	2	1	2	1	1	2	2
5BEV068	GE:Bavaria	2	2	1	1	1	2	1	1	2	2	2	2	1	1	2	2	1	1	1	1	1	2	2	2	2	2	1	2	2	2	2	2	1	1	2	2	2	2	2	2	1	1	1	1	1	1	2	2
5BEV069	GE:Bavaria	2	2	1	1	2	2	1	1	2	2	2	2	1	2	2	2	1	1	1	1	1	2	1	2	2	2	2	2	2	2	2	2	1	2	2	2	2	2	2	2	1	2	1	1	1	1	2	2
5BEV070	GE:Bavaria	2	2	1	1	2	2	1	1	2	2	1	1	1	2	1	2	1	1	1	2	1	2	1	1	2	2	1	2	2	2	2	2	2	2	1	2	2	2	1	2	1	1	1	2	1	1	1	1
5BEV071	GE:Bavaria	2	2	1	1	1	2	1	1	1	2	1	1	1	1	2	2	1	1	2	2	2	2	1	2	2	2	1	1	2	2	2	2	1	2	1	1	2	2	1	1	1	1	1	2	1	1	1	2
5BEV072	GE:Bavaria	2	2	1	1	2	2	1	1	1	2	1	2	1	1	2	2	1	1	1	2	1	1	1	2	2	2	2	2	2	2	2	2	1	2	1	2	2	2	2	2	1	2	1	1	1	1	1	2
5BEV073	GE:Bavaria	2	2	1	1	2	2	1	1	2	2	1	1	1	1	1	2	1	1	2	2	1	2	1	2	2	2	1	2	2	2	1	1	1	2	1	1	2	2	2	2	1	2	1	1	1	1	1	1
5BEV074	GE:Bavaria	2	2	1	1	1	2	1	1	1	2	1	2	1	2	2	2	1	1	1	1	1	1	1	1	2	2	2	2	2	2	2	2	1	2	1	2	2	2	2	2	1	2	1	2	1	1	1	1
5BEV075	GE:Bavaria	2	2	1	1	1	2	1	1	2	2	1	2	1	1	2	2	1	1	1	2	1	1	1	2	2	2	2	2	2	2	2	2	2	2	1	2	2	2	2	2	1	2	2	2	1	1	1	2
5BEV076	GE:Bavaria	2	2	1	1	2	2	1	1	1	1	1	1	1	1	2	2	1	1	1	1	1	2	1	2	2	2	1	2	2	2	1	2	2	2	1	1	2	2	2	2	1	2	1	1	1	1	1	2
5BEV077	GE:Bavaria	2	2	1	1	1	2	1	1	2	2	1	1	1	1	1	2	1	1	2	2	1	2	2	2	2	2	1	2	2	2	1	2	1	2	1	1	2	2	2	2	1	2	1	1	1	1	1	2
5BEV078	GE:Bavaria	2	2	1	1	2	2	1	2	2	2	1	2	1	1	1	2	1	1	2	2	1	2	1	2	2	2	1	2	2	2	1	1	1	2	1	1	2	2	2	2	1	1	1	1	1	1	1	2
6BEV079	GE:Hesse	2	2	1	1	2	2	1	1	2	2	2	2	1	1	2	2	1	1	2	2	1	1	2	2	2	2	2	2	2	2	2	2	2	2	2	2	1	1	2	2	1	1	2	2	2	2	1	1
6BEV080	GE:Hesse	2	2	1	1	2	2	1	1	1	2	2	2	1	1	2	2	1	2	2	2	1	1	1	2	2	2	1	2	2	2	2	2	1	2	1	2	1	2	1	2	1	2	1	2	1	1	1	2
6BEV081	GE:Hesse	2	2	1	1	2	2	1	1	2	2	2	2	1	1	2	2	1	1	2	2	1	1	2	2	2	2	2	2	2	2	2	2	1	2	2	2	1	1	2	2	1	1	2	2	2	2	1	1
6BEV082	GE:Hesse	2	2	1	1	2	2	1	1	2	2	2	2	1	1	2	2	1	2	2	2	1	1	2	2	2	2	2	2	2	2	2	2	2	2	2	2	1	1	2	2	1	1	2	2	2	2	1	1
6BEV083	GE:Hesse	2	2	1	1	2	2	1	1	2	2	2	2	1	1	2	2	1	2	1	1	1	2	1	2	2	2	2	2	2	2	2	2	2	2	2	2	1	1	1	2	1	1	2	2	1	1	1	1
6BEV084	GE:Hesse	2	2	1	1	2	2	1	1	1	2	1	2	1	1	2	2	1	2	2	2	1	2	2	2	2	2	1	2	2	2	2	2	1	2	1	2	1	1	1	2	1	1	2	2	1	2	1	1
6BEV085	GE:Hesse	2	2	1	1	2	2	1	1	2	2	2	2	1	1	2	2	1	1	2	2	1	1	2	2	2	2	2	2	2	2	2	2	2	2	2	2	1	1	2	2	1	1	2	2	2	2	1	1
6BEV086	GE:Hesse	2	2	1	1	2	2	1	1	1	2	1	2	1	1	2	2	1	2	1	2	1	2	1	2	2	2	2	2	2	2	2	2	2	2	2	2	1	2	2	2	1	1	2	2	1	2	1	2
6BEV087	GE:Hesse	2	2	1	1	2	2	1	1	2	2	2	2	1	1	2	2	1	2	2	2	1	1	2	2	2	2	2	2	2	2	2	2	1	1	1	2	1	2	1	2	1	1	2	2	2	2	1	1
6BEV088	GE:Hesse	2	2	1	1	2	2	1	1	2	2	1	2	1	2	1	2	1	2	1	1	1	2	2	2	2	2	2	2	2	2	1	2	1	2	2	2	2	2	1	2	2	2	1	1	1	1	1	2
6BEV152	GE:Hesse	2	2	1	1	2	2	1	1	1	2	2	2	1	1	2	2	1	2	1	2	1	2	2	2	2	2	2	2	2	2	2	2	1	2	2	2	1	1	2	2	1	2	2	2	1	2	1	2
6BEV153	GE:Hesse	2	2	1	1	2	2	1	1	2	2	2	2	1	1	2	2	1	2	2	2	1	2	2	2	2	2	2	2	2	2	2	2	1	2	2	2	1	2	2	2	1	1	2	2	1	2	1	1
6BEV154	GE:Hesse	2	2	1	1	2	2	1	1	1	2	1	2	1	1	2	2	1	2	2	2	1	1	2	2	2	2	2	2	2	2	2	2	2	2	1	2	1	1	2	2	1	1	2	2	1	2	1	1
6BEV155	GE:Hesse	2	2	1	1	2	2	1	1	1	2	1	2	1	2	2	2	1	1	1	1	1	2	1	2	1	2	1	2	2	2	2	2	2	2	0	0	2	2	2	2	1	2	1	1	1	1	2	2
6BEV156	GE:Hesse	2	2	1	1	2	2	1	1	2	2	2	2	1	1	2	2	1	1	2	2	1	1	2	2	2	2	2	2	2	2	2	2	1	1	2	2	1	1	2	2	1	1	2	2	2	2	1	1
6BEV157	GE:Hesse	2	2	1	1	2	2	1	1	2	2	2	2	1	1	2	2	1	2	2	2	1	1	2	2	2	2	2	2	2	2	2	2	1	2	2	2	1	1	2	2	1	1	2	2	2	2	1	1
10BEV432	Li&Po	2	2	1	1	1	2	1	1	1	2	1	1	1	1	2	2	1	1	2	2	1	1	2	2	2	2	1	2	2	2	2	2	1	2	1	1	2	2	2	2	1	1	1	2	1	1	1	2
10BEV434	Li&Po	2	2	1	1	2	2	1	1	1	2	1	2	1	2	2	2	1	1	2	2	2	2	1	2	2	2	2	2	2	2	1	2	1	2	2	2	2	2	2	2	1	1	1	2	1	1	2	2
10BEV435	Li&Po	2	2	1	1	1	2	1	1	2	2	1	2	1	1	2	2	1	2	2	2	1	1	2	2	1	2	2	2	2	2	2	2	1	2	1	1	2	2	2	2	1	1	1	2	1	1	2	2
10BEV436	Li&Po	2	2	1	1	1	2	1	1	1	2	1	1	1	1	2	2	1	2	2	2	1	2	1	2	2	2	2	2	2	2	2	2	2	2	1	2	1	2	2	2	1	1	1	2	1	1	1	2
10BEV438	Li&Po	2	2	1	1	2	2	1	1	1	2	1	1	1	2	2	2	1	1	1	2	1	2	1	2	2	2	2	2	2	2	2	2	1	2	1	2	1	1	2	2	1	2	2	2	1	1	1	2
10BEV439	Li&Po	2	2	1	1	2	2	1	1	2	2	1	1	1	1	2	2	1	1	2	2	1	2	1	2	2	2	2	2	2	2	1	2	2	2	2	2	2	2	2	2	2	2	2	2	1	1	1	2
10BEV474	Li&Po	2	2	1	1	1	1	1	1	1	1	1	2	1	1	2	2	1	2	1	2	1	2	2	2	2	2	2	2	2	2	1	2	2	2	1	2	2	2	2	2	1	1	1	2	1	1	1	2
10BEV475	Li&Po	2	2	1	1	2	2	1	1	1	1	1	1	1	1	2	2	1	2	2	2	2	2	1	2	1	2	2	2	2	2	2	2	2	2	2	2	1	2	2	2	1	1	2	2	1	1	2	2
10BEV476	Li&Po	2	2	1	1	1	2	1	1	2	2	1	1	1	1	2	2	1	1	1	2	2	2	1	1	2	2	2	2	2	2	1	1	1	2	1	2	1	2	2	2	1	1	2	2	1	1	1	2
10BEV477	Li&Po	2	2	1	1	2	2	1	1	1	1	1	1	1	1	2	2	1	1	2	2	1	2	1	2	2	2	2	2	2	2	2	2	2	2	1	2	2	2	2	2	1	1	1	2	1	1	2	2
10BEV478	Li&Po	2	2	1	1	1	2	1	1	1	1	1	1	1	1	2	2	1	1	2	2	2	2	2	2	2	2	2	2	2	2	1	2	2	2	1	1	2	2	2	2	1	2	2	2	1	1	2	2
10BEV479	Li&Po	2	2	1	1	1	1	1	1	1	1	1	1	1	1	2	2	1	1	2	2	2	2	2	2	2	2	2	2	2	2	1	2	2	2	1	1	2	2	2	2	1	2	2	2	1	1	1	2
10BEV480	Li&Po	2	2	1	1	1	2	1	1	1	1	1	1	1	1	2	2	1	1	2	2	1	2	1	2	2	2	2	2	2	2	1	2	1	2	1	1	2	2	2	2	1	2	2	2	1	2	1	2
10BEV481	Li&Po	2	2	1	1	2	2	1	1	1	1	1	1	1	1	2	2	1	1	2	2	1	2	1	2	2	2	2	2	2	2	1	2	2	2	1	1	2	2	2	2	2	2	2	2	2	2	1	2
10BEV482	Li&Po	2	2	1	1	1	2	1	1	1	1	1	1	1	1	2	2	1	2	2	2	2	2	1	2	2	2	2	2	2	2	1	1	2	2	1	1	2	2	2	2	2	2	2	2	1	1	1	2
10BEV483	Li&Po	2	2	1	1	2	2	1	1	1	1	1	1	1	1	2	2	1	2	2	2	1	2	1	2	2	2	2	2	2	2	1	1	2	2	1	1	2	2	1	2	1	2	1	1	1	1	2	2
10BEV484	Li&Po	2	2	1	1	1	1	1	1	1	1	1	1	1	2	2	2	1	2	2	2	2	2	1	1	2	2	2	2	2	2	2	2	1	2	1	1	2	2	2	2	2	2	1	1	1	2	2	2
10BEV485	Li&Po	2	2	1	1	1	1	1	1	1	2	1	1	1	2	2	2	1	2	2	2	1	2	1	2	2	2	1	2	2	2	1	2	1	2	2	2	0	0	2	2	1	2	2	2	1	2	1	2
10BEV486	Li&Po	2	2	1	1	1	2	1	1	1	1	1	1	1	2	2	2	1	1	1	2	2	2	1	2	2	2	2	2	2	2	1	1	1	2	1	1	2	2	2	2	1	2	1	2	1	1	1	2
10BEV487	Li&Po	2	2	1	1	1	1	1	1	1	1	1	1	1	1	2	2	1	2	2	2	2	2	2	2	2	2	2	2	2	2	2	2	1	1	2	2	2	2	0	0	1	2	1	2	1	1	1	1
10BEV488	Li&Po	2	2	1	1	1	1	1	1	1	1	1	1	1	2	2	2	1	2	2	2	1	2	2	2	2	2	2	2	2	2	2	2	2	2	2	2	2	2	2	2	1	2	2	2	1	2	1	2
10BEV489	Li&Po	2	2	1	1	1	1	1	1	1	1	1	1	1	1	2	2	1	1	2	2	2	2	1	2	2	2	2	2	2	2	2	2	2	2	2	2	0	0	2	2	1	2	1	2	1	2	1	2
10BEV490	Li&Po	2	2	1	1	1	2	1	1	1	1	1	2	1	2	2	2	1	1	2	2	1	2	2	2	2	2	2	2	2	2	1	1	2	2	1	1	2	2	2	2	1	2	1	2	1	2	1	2
10BEV491	Li&Po	2	2	1	1	2	2	1	1	1	2	1	1	1	1	2	2	1	2	1	2	2	2	2	2	2	2	2	2	2	2	2	2	1	1	2	2	2	2	2	2	1	2	2	2	1	1	2	2
10BEV492	Li&Po	2	2	1	1	1	2	1	1	1	2	1	1	1	1	2	2	1	2	2	2	2	2	1	2	2	2	2	2	2	2	1	1	1	2	2	2	2	2	2	2	1	1	1	2	1	1	1	1
10BEV493	Li&Po	2	2	1	1	1	2	1	1	1	1	1	1	1	1	2	2	1	2	2	2	2	2	1	2	2	2	2	2	2	2	1	1	1	2	1	2	2	2	2	2	1	1	2	2	1	2	2	2
10BEV494	Li&Po	2	2	1	1	2	2	1	1	1	1	1	1	1	1	2	2	1	2	1	2	1	2	1	2	2	2	2	2	2	2	1	2	1	2	1	2	1	2	2	2	1	1	1	1	1	2	2	2
10BEV496	Li&Po	2	2	1	1	1	2	1	1	1	1	1	1	1	1	2	2	1	2	2	2	1	2	1	2	2	2	2	2	2	2	2	2	2	2	1	2	1	2	2	2	1	1	2	2	1	1	1	2
10BEV497	Li&Po	2	2	1	1	1	2	1	1	1	1	2	2	1	2	2	2	1	1	2	2	1	2	2	2	2	2	2	2	2	2	1	2	2	2	2	2	2	2	2	2	1	2	1	1	1	2	2	2
10BEV498	Li&Po	2	2	1	1	2	2	1	1	1	1	1	1	1	2	2	2	1	1	2	2	2	2	2	2	2	2	2	2	2	2	1	1	2	2	1	2	2	2	2	2	1	2	1	2	1	1	1	2
10BEV499	Li&Po	2	2	1	1	2	2	1	1	1	1	1	1	1	1	2	2	1	1	2	2	2	2	2	2	2	2	2	2	2	2	1	1	2	2	1	2	2	2	2	2	1	2	2	2	1	1	1	2
10BEV500	Li&Po	2	2	1	1	1	2	1	1	1	1	1	1	1	2	2	2	1	1	1	2	1	2	1	2	2	2	2	2	2	2	1	1	1	2	2	2	2	2	2	2	1	1	1	1	1	2	1	2
10BEV501	Li&Po	2	2	1	1	1	2	1	1	2	2	1	1	1	1	2	2	1	1	1	2	2	2	1	1	2	2	2	2	2	2	1	1	1	2	1	2	1	2	2	2	1	1	2	2	1	1	1	2
10BEV502	Li&Po	2	2	1	1	2	2	1	1	1	1	1	2	1	2	2	2	1	2	1	2	1	2	1	2	1	2	2	2	2	2	2	2	2	2	1	2	2	2	2	2	2	2	2	2	1	2	2	2
10BEV503	Li&Po	2	2	1	1	1	2	1	1	1	1	1	1	1	1	2	2	1	2	2	2	2	2	1	2	2	2	2	2	2	2	1	2	2	2	1	2	2	2	2	2	1	2	2	2	1	1	1	1
10BEV505	Li&Po	2	2	1	1	1	2	1	1	1	1	1	1	1	1	2	2	1	1	1	2	2	2	1	2	2	2	2	2	2	2	1	2	1	2	1	2	2	2	2	2	2	2	1	2	1	1	2	2
10BEV506	Li&Po	2	2	1	1	1	1	1	1	1	2	1	1	1	1	2	2	1	2	1	2	1	2	1	1	2	2	2	2	2	2	2	2	2	2	1	2	2	2	2	2	1	2	2	2	1	2	1	2
10BEV508	Li&Po	2	2	1	1	1	1	1	1	1	2	1	1	1	1	2	2	1	1	1	1	1	2	1	2	2	2	2	2	2	2	2	2	2	2	1	1	2	2	2	2	2	2	2	2	1	2	2	2
10BEV510	Li&Po	2	2	1	1	1	2	1	1	1	2	1	1	1	2	2	2	1	2	2	2	1	2	1	2	2	2	2	2	2	2	2	2	2	2	2	2	2	2	2	2	2	2	2	2	1	1	1	2
10BEV549	Li&Po	2	2	1	1	1	2	1	1	2	2	1	1	1	1	2	2	1	1	2	2	1	2	1	2	2	2	2	2	2	2	2	2	2	2	2	2	2	2	2	2	2	2	2	2	1	2	1	2
11BEV446	Mongolia	2	2	1	1	1	1	1	1	1	1	2	2	1	1	2	2	1	1	2	2	1	1	1	1	2	2	2	2	2	2	2	2	2	2	1	1	2	2	2	2	2	2	2	2	1	1	1	1
11BEV447	Mongolia	2	2	1	1	1	1	1	1	1	1	2	2	1	1	2	2	1	1	2	2	1	1	1	1	2	2	2	2	2	2	2	2	2	2	1	1	0	0	2	2	2	2	2	2	1	1	1	1
11BEV448	Mongolia	2	2	1	1	1	1	1	1	1	1	2	2	1	1	2	2	1	1	2	2	1	1	1	1	2	2	2	2	2	2	2	2	2	2	1	1	2	2	2	2	2	2	2	2	1	1	1	1
11BEV449	Mongolia	2	2	1	1	1	1	1	1	1	1	2	2	1	1	2	2	1	1	2	2	1	1	1	1	2	2	2	2	2	2	2	2	2	2	1	1	0	0	2	2	2	2	2	2	1	1	1	1
11BEV451	Mongolia	2	2	1	1	1	1	1	1	1	1	2	2	1	1	2	2	1	1	2	2	1	1	1	1	2	2	2	2	2	2	2	2	2	2	1	1	2	2	2	2	2	2	2	2	1	1	1	1
12BEV012	Norway	1	2	2	2	2	2	1	1	1	1	1	1	1	1	1	2	1	1	2	2	1	2	1	2	1	1	2	2	2	2	2	2	1	1	1	2	1	1	2	2	2	2	2	2	2	2	1	1
12BEV017	Norway	1	2	2	2	2	2	1	1	1	1	1	1	1	1	2	2	1	1	2	2	2	2	1	2	1	1	2	2	1	2	2	2	1	1	1	2	1	1	2	2	2	2	2	2	2	2	1	1
12BEV023	Norway	1	2	1	1	2	2	1	1	1	1	1	1	1	1	1	2	1	1	2	2	1	2	1	2	1	1	2	2	1	1	2	2	1	1	1	2	1	1	2	2	2	2	2	2	2	2	1	1
12BEV031	Norway	2	2	1	2	1	2	1	1	1	1	1	1	1	1	2	2	1	2	2	2	1	2	1	2	1	1	2	2	1	1	2	2	1	1	2	2	1	1	2	2	2	2	2	2	2	2	1	1
12BEV035	Norway	2	2	1	1	2	2	1	1	1	1	1	1	1	1	1	2	1	1	2	2	1	2	1	1	1	1	2	2	1	2	2	2	1	1	2	2	1	1	2	2	2	2	2	2	2	2	1	1
12BEV036	Norway	2	2	1	1	2	2	1	1	1	1	1	1	1	1	1	2	1	1	1	1	1	1	1	1	1	1	2	2	1	2	2	2	1	1	2	2	1	1	2	2	2	2	2	2	2	2	1	1
12BEV300	Norway	2	2	2	2	2	2	1	1	1	1	1	1	1	1	1	2	1	1	1	2	2	2	2	2	1	1	2	2	1	2	2	2	1	1	1	2	1	1	2	2	2	2	2	2	2	2	1	1
12BEV348	Norway	2	2	1	1	2	2	1	1	1	1	1	1	1	1	2	2	1	1	2	2	1	1	1	1	1	1	2	2	1	1	2	2	1	1	1	2	1	1	2	2	2	2	2	2	2	2	1	1
12BEV349	Norway	2	2	1	1	2	2	1	1	1	1	1	1	1	1	1	2	1	1	1	2	1	1	1	2	1	1	2	2	1	1	2	2	1	1	1	2	1	1	2	2	2	2	2	2	2	2	1	1
12BEV350	Norway	2	2	1	1	2	2	1	1	1	1	1	1	1	1	2	2	1	1	2	2	1	1	1	2	1	1	2	2	1	1	2	2	1	1	2	2	1	1	2	2	2	2	2	2	2	2	1	1
12BEV351	Norway	2	2	1	1	2	2	1	1	1	1	1	1	1	1	2	2	1	1	2	2	2	2	1	2	1	1	2	2	1	2	2	2	1	1	2	2	1	1	2	2	2	2	2	2	2	2	1	1
12BEV352	Norway	2	2	1	1	2	2	1	1	1	1	1	1	1	1	2	2	1	1	2	2	1	1	1	1	1	1	2	2	1	2	2	2	1	1	2	2	1	1	2	2	2	2	2	2	2	2	1	1
12BEV353	Norway	2	2	1	1	2	2	1	1	1	1	1	1	1	1	1	1	1	2	1	1	2	2	1	1	1	1	2	2	2	2	2	2	1	1	2	2	1	1	2	2	2	2	2	2	2	2	1	1
12BEV354	Norway	2	2	1	1	2	2	1	1	1	1	1	1	1	1	2	2	1	2	2	2	1	1	1	2	1	1	2	2	1	1	2	2	1	1	1	2	1	1	2	2	2	2	2	2	2	2	1	1
12BEV355	Norway	2	2	1	1	2	2	1	1	1	1	1	1	1	1	2	2	1	1	2	2	1	2	1	2	1	1	2	2	1	2	2	2	1	1	2	2	1	1	2	2	2	2	2	2	0	0	1	1
12BEV361	Norway	2	2	1	1	2	2	1	1	1	1	1	1	1	1	1	1	1	1	1	2	1	1	1	1	1	1	2	2	1	2	2	2	1	1	2	2	1	1	2	2	2	2	2	2	2	2	1	1
12BEV362	Norway	2	2	1	1	2	2	1	1	1	1	1	1	1	1	1	2	1	1	1	2	1	1	1	1	1	1	2	2	1	1	2	2	1	1	2	2	1	1	2	2	2	2	2	2	2	2	1	1
12BEV364	Norway	2	2	1	1	2	2	1	1	1	1	1	1	1	1	1	2	1	1	1	1	1	2	1	1	1	1	2	2	1	2	2	2	1	1	2	2	1	1	2	2	2	2	2	2	2	2	1	1
12BEV365	Norway	2	2	1	1	2	2	1	1	1	1	1	1	1	1	2	2	1	2	2	2	1	2	1	1	1	1	2	2	1	2	2	2	1	1	2	2	1	1	2	2	2	2	2	2	2	2	1	1
12BEV367	Norway	2	2	1	1	2	2	1	1	1	1	1	1	1	1	1	2	1	2	1	2	1	1	1	1	1	1	2	2	2	2	2	2	1	1	2	2	1	1	2	2	2	2	2	2	2	2	1	1
12BEV368	Norway	2	2	1	1	2	2	1	1	1	1	1	1	1	1	1	2	1	2	1	2	1	1	1	1	1	1	2	2	1	2	2	2	1	1	2	2	1	1	2	2	2	2	2	2	2	2	1	1
12BEV369	Norway	2	2	1	1	1	2	1	1	1	1	1	1	1	1	2	2	1	1	2	2	1	2	1	2	1	1	2	2	1	1	2	2	1	1	1	2	1	1	2	2	2	2	2	2	2	2	1	1
12BEV370	Norway	2	2	1	2	1	2	1	1	1	1	1	1	1	1	2	2	1	1	2	2	1	2	1	1	1	1	2	2	1	2	2	2	1	1	2	2	1	1	2	2	2	2	2	2	2	2	1	1
12BEV371	Norway	2	2	1	2	2	2	1	1	1	1	1	1	1	1	2	2	1	1	2	2	1	2	1	1	1	1	2	2	1	2	2	2	1	1	2	2	1	1	2	2	2	2	2	2	2	2	1	1
12BEV372	Norway	2	2	2	2	2	2	1	1	1	1	1	1	1	1	2	2	1	1	2	2	1	2	1	2	1	1	2	2	1	1	2	2	1	1	1	2	1	1	2	2	2	2	2	2	2	2	1	1
12BEV373	Norway	2	2	1	1	1	2	1	1	1	1	1	1	1	1	1	2	1	1	2	2	2	2	1	2	1	1	2	2	2	2	2	2	1	1	1	2	1	1	2	2	2	2	2	2	2	2	1	1
12BEV374	Norway	2	2	1	1	1	2	1	1	1	1	1	1	1	1	1	2	1	1	2	2	1	2	1	2	1	1	2	2	1	1	2	2	1	1	1	1	1	1	2	2	2	2	2	2	2	2	1	1
12BEV376	Norway	2	2	2	2	2	2	1	1	1	1	1	1	1	1	2	2	1	1	2	2	2	2	2	2	1	1	2	2	1	1	2	2	1	1	1	2	1	1	2	2	2	2	2	2	2	2	1	1
12BEV377	Norway	2	2	1	2	2	2	1	1	1	1	1	1	1	1	1	2	1	2	2	2	2	2	1	1	1	1	2	2	1	2	2	2	1	1	2	2	1	1	2	2	2	2	2	2	2	2	1	1
12BEV378	Norway	1	2	1	1	1	2	1	1	1	1	1	1	1	1	2	2	1	1	1	2	1	1	2	2	1	1	2	2	2	2	2	2	1	1	2	2	1	1	2	2	2	2	2	2	2	2	1	1
12BEV380	Norway	1	2	1	1	2	2	1	1	1	1	1	1	1	1	2	2	1	1	1	2	1	2	1	1	1	1	2	2	1	1	2	2	1	1	1	1	1	1	2	2	2	2	2	2	2	2	1	1
12BEV381	Norway	1	2	1	2	1	2	1	1	1	1	1	1	1	1	2	2	1	2	1	1	1	2	2	2	1	1	2	2	1	1	2	2	1	1	1	2	1	1	2	2	2	2	2	2	2	2	1	1
12BEV382	Norway	2	2	1	2	1	2	1	1	1	1	1	1	1	1	2	2	1	2	1	2	1	1	2	2	1	1	2	2	1	2	2	2	1	1	1	1	1	1	2	2	2	2	2	2	2	2	1	1
12BEV389	Norway	2	2	1	1	2	2	1	1	1	1	1	1	1	1	1	1	1	2	2	2	1	2	1	1	1	1	2	2	1	2	2	2	1	1	2	2	1	1	2	2	2	2	2	2	2	2	1	1
12BEV390	Norway	2	2	2	2	1	1	1	1	1	1	1	1	1	1	2	2	1	2	2	2	2	2	1	2	1	1	2	2	1	2	2	2	1	1	1	2	1	1	2	2	2	2	2	2	2	2	1	1
12BEV405	Norway	1	2	1	2	1	1	1	1	1	1	1	1	1	1	2	2	1	1	2	2	1	2	1	2	1	1	2	2	2	2	2	2	1	1	2	2	1	1	2	2	2	2	2	2	2	2	1	1
12BEV407	Norway	2	2	1	2	1	2	1	1	1	1	1	1	1	1	1	2	1	1	2	2	1	2	2	2	1	1	2	2	1	2	2	2	1	1	1	2	1	1	2	2	2	2	2	2	2	2	1	1
12BEV408	Norway	1	2	1	1	1	2	1	1	1	1	1	1	1	1	1	2	1	1	2	2	1	2	1	2	1	1	2	2	1	1	2	2	1	1	2	2	1	1	2	2	2	2	2	2	2	2	1	1
12BEV409	Norway	2	2	1	1	1	2	1	1	1	1	1	1	1	1	1	1	1	1	2	2	1	2	1	2	1	1	2	2	1	1	2	2	1	1	1	2	1	1	2	2	2	2	2	2	2	2	1	1
12BEV410	Norway	2	2	1	2	2	2	1	1	1	1	1	1	1	1	1	2	1	2	2	2	1	2	1	2	1	1	2	2	1	2	2	2	1	1	2	2	1	1	2	2	2	2	2	2	2	2	1	1
12BEV411	Norway	2	2	1	2	1	2	1	1	1	1	1	1	1	1	2	2	1	2	2	2	2	2	1	2	1	1	2	2	1	2	2	2	1	1	2	2	1	1	2	2	2	2	2	2	2	2	1	1
12BEV412	Norway	2	2	2	2	1	2	1	1	1	1	1	1	1	1	1	2	1	2	2	2	2	2	2	2	1	1	2	2	2	2	2	2	1	1	1	2	1	1	2	2	2	2	2	2	2	2	1	1
12BEV413	Norway	1	2	1	2	1	2	1	1	1	1	1	1	1	1	2	2	1	2	2	2	1	2	2	2	1	1	2	2	1	2	2	2	1	1	1	2	1	1	2	2	2	2	2	2	2	2	1	1
12BEV414	Norway	2	2	2	2	2	2	1	1	1	1	1	1	1	1	2	2	1	1	2	2	1	2	2	2	1	1	2	2	1	1	2	2	1	1	1	2	1	1	2	2	2	2	2	2	2	2	1	1
12BEV416	Norway	2	2	1	2	1	2	1	1	1	1	1	1	1	1	1	2	1	2	1	2	2	2	1	1	1	1	2	2	1	1	2	2	1	1	1	1	1	1	2	2	2	2	2	2	2	2	1	1
12BEV417	Norway	2	2	2	2	2	2	1	1	1	1	1	1	1	1	2	2	1	1	2	2	1	2	1	2	1	1	2	2	2	2	2	2	1	1	1	2	1	1	2	2	2	2	2	2	2	2	1	1
12BEV419	Norway	2	2	2	2	1	1	1	1	1	1	1	1	1	1	2	2	1	1	1	2	1	2	2	2	1	1	2	2	1	1	2	2	1	1	1	1	1	1	2	2	2	2	2	2	2	2	1	1
12BEV421	Norway	2	2	1	2	2	2	1	1	1	1	1	1	1	1	1	2	1	1	1	2	2	2	2	2	1	1	2	2	1	1	2	2	1	1	1	1	1	1	2	2	2	2	2	2	2	2	1	1
14BEV470	Ru:Azas	2	2	1	1	1	1	1	1	1	1	2	2	1	1	2	2	1	1	2	2	1	1	1	1	2	2	2	2	2	2	1	1	2	2	1	1	2	2	2	2	2	2	2	2	1	1	1	1
14BEV523	Ru:Azas	2	2	1	1	1	1	1	1	1	1	2	2	1	1	2	2	1	1	2	2	1	1	1	1	2	2	2	2	2	2	1	1	2	2	1	1	2	2	2	2	2	2	2	2	1	1	1	1
14BEV530	Ru:Azas	2	2	1	1	1	1	1	1	1	1	2	2	1	1	2	2	1	1	2	2	1	1	1	1	2	2	2	2	2	2	1	1	2	2	1	1	2	2	2	2	2	2	2	2	1	1	1	1
14BEV531	Ru:Azas	2	2	1	1	1	1	1	1	1	1	2	2	1	1	2	2	1	1	2	2	1	1	1	1	2	2	2	2	2	2	1	1	2	2	1	1	2	2	2	2	2	2	2	2	1	1	1	1
14BEV532	Ru:Azas	2	2	1	1	1	1	1	1	1	1	2	2	1	1	2	2	1	1	2	2	1	1	1	1	2	2	2	2	2	2	1	1	2	2	1	1	2	2	2	2	2	2	2	2	1	1	1	1
14BEV533	Ru:Azas	2	2	1	1	1	1	1	1	1	1	2	2	1	1	2	2	1	1	2	2	1	1	1	1	2	2	2	2	2	2	1	1	2	2	1	1	2	2	2	2	2	2	2	2	1	1	1	1
14BEV535	Ru:Azas	2	2	1	1	1	1	1	1	1	1	2	2	1	1	2	2	1	1	2	2	1	1	1	1	2	2	2	2	2	2	1	1	2	2	1	1	0	0	2	2	2	2	2	2	1	1	1	1
14BEV545	Ru:Azas	2	2	1	1	1	1	1	1	1	1	2	2	1	1	2	2	1	1	2	2	1	1	1	1	2	2	2	2	2	2	1	1	2	2	1	1	2	2	2	2	2	2	2	2	1	1	1	1
14BEV548	Ru:Azas	2	2	1	1	1	1	1	1	1	1	2	2	1	1	2	2	1	1	2	2	1	1	1	1	2	2	2	2	2	2	1	1	2	2	1	1	2	2	2	2	2	2	2	2	1	1	1	1
14BEV593	Ru:Azas	2	2	1	1	1	1	1	1	1	1	2	2	1	1	2	2	1	1	2	2	1	1	1	1	2	2	2	2	2	2	1	1	2	2	1	1	2	2	2	2	2	2	2	2	1	1	1	1
14BEV599	Ru:Azas	2	2	1	1	1	1	1	1	1	1	2	2	1	1	2	2	1	1	2	2	1	1	1	1	2	2	2	2	2	2	1	1	2	2	1	1	2	2	2	2	2	2	2	2	1	1	1	1
15BEV259	Ru:Kirov	2	2	1	1	1	1	1	1	1	2	1	2	1	1	2	2	1	1	2	2	2	2	1	2	2	2	2	2	2	2	1	2	1	2	1	2	2	2	2	2	1	1	2	2	1	1	1	1
15BEV260	Ru:Kirov	2	2	0	0	1	2	1	1	1	2	1	1	1	1	2	2	1	2	2	2	1	2	1	1	2	2	2	2	2	2	1	1	1	2	1	2	2	2	2	2	1	1	2	2	1	2	1	1
15BEV263	Ru:Kirov	2	2	1	1	1	2	1	1	1	2	1	1	1	1	2	2	1	2	2	2	1	2	1	1	2	2	2	2	2	2	1	1	1	2	1	2	2	2	2	2	1	1	2	2	1	2	1	1
15BEV264	Ru:Kirov	2	2	1	1	1	1	1	1	1	1	1	1	1	1	2	2	1	1	2	2	1	2	1	1	2	2	2	2	2	2	1	1	1	1	1	1	2	2	2	2	1	1	1	2	1	2	1	2
15BEV265	Ru:Kirov	2	2	1	1	1	2	1	1	1	1	1	1	1	1	2	2	1	2	2	2	1	2	1	1	2	2	2	2	2	2	1	1	1	1	2	2	2	2	2	2	1	1	2	2	1	1	1	2
15BEV268	Ru:Kirov	2	2	1	1	1	1	1	1	2	2	1	1	1	2	2	2	1	1	2	2	1	2	1	2	2	2	2	2	2	2	1	2	2	2	1	1	2	2	1	1	1	1	1	2	1	1	1	2
15BEV269	Ru:Kirov	2	2	1	1	1	1	1	1	1	2	1	2	1	2	2	2	1	1	2	2	1	1	1	2	2	2	2	2	2	2	1	2	2	2	1	2	2	2	2	2	1	2	1	2	1	1	2	2
15BEV270	Ru:Kirov	2	2	1	1	1	1	1	1	1	2	1	1	1	1	2	2	1	1	2	2	2	2	1	1	2	2	2	2	2	2	2	2	1	2	2	2	2	2	1	2	1	1	2	2	1	1	2	2
15BEV289	Ru:Kirov	2	2	1	2	1	1	1	1	1	2	1	1	1	1	2	2	1	1	2	2	1	1	2	2	2	2	2	2	2	2	0	0	1	2	1	1	2	2	1	2	1	2	2	2	1	2	2	2
15BEV292	Ru:Kirov	2	2	1	1	1	1	1	1	1	2	1	2	1	1	2	2	1	1	2	2	2	2	1	1	2	2	2	2	2	2	1	2	1	1	1	2	2	2	1	1	1	1	2	2	1	1	1	2
16BEV452	Ru:Konda	2	2	1	1	2	2	1	1	1	1	2	2	1	1	2	2	1	1	2	2	1	1	1	1	2	2	2	2	2	2	1	2	2	2	1	1	2	2	2	2	2	2	1	1	1	1	1	1
16BEV453	Ru:Konda	2	2	1	1	1	1	1	1	1	1	2	2	1	1	2	2	1	1	2	2	1	1	1	1	2	2	2	2	2	2	1	2	2	2	1	1	2	2	2	2	2	2	1	1	1	1	1	1
16BEV454	Ru:Konda	2	2	1	1	1	2	1	1	1	1	2	2	1	1	2	2	1	1	2	2	1	1	1	1	2	2	2	2	2	2	2	2	2	2	1	1	2	2	2	2	2	2	1	1	1	1	1	1
16BEV455	Ru:Konda	2	2	1	1	1	2	1	1	1	1	2	2	1	1	2	2	1	1	2	2	1	1	1	1	2	2	2	2	2	2	2	2	2	2	1	1	2	2	2	2	2	2	1	1	1	1	1	1
16BEV456	Ru:Konda	2	2	1	1	1	1	1	1	1	1	2	2	1	1	2	2	1	1	2	2	1	1	1	1	2	2	2	2	2	2	2	2	2	2	1	1	2	2	2	2	2	2	1	1	1	1	1	1
16BEV457	Ru:Konda	2	2	1	1	1	1	1	1	1	1	2	2	1	1	2	2	1	1	2	2	1	1	1	1	2	2	2	2	2	2	1	2	2	2	1	1	2	2	2	2	2	2	1	1	1	1	1	1
16BEV511	Ru:Konda	2	2	1	1	1	2	1	1	1	1	2	2	1	1	2	2	1	1	2	2	1	1	1	1	2	2	2	2	2	2	1	2	2	2	1	1	2	2	2	2	2	2	1	1	1	1	1	1
16BEV550	Ru:Konda	2	2	1	1	2	2	1	1	1	1	2	2	1	1	2	2	1	1	2	2	1	1	1	1	2	2	2	2	2	2	1	1	2	2	1	1	2	2	2	2	2	2	1	1	1	1	1	1
16BEV551	Ru:Konda	2	2	1	1	2	2	1	1	1	1	2	2	1	1	2	2	1	1	2	2	1	1	1	1	2	2	2	2	2	2	1	2	2	2	1	1	2	2	2	2	2	2	1	1	1	1	1	1
16BEV552	Ru:Konda	2	2	1	1	1	2	1	1	1	1	2	2	1	1	2	2	1	1	2	2	1	1	1	1	2	2	2	2	2	2	1	2	2	2	1	1	2	2	2	2	2	2	1	1	1	1	1	1
17BEV272	Ru:Voronezh	2	2	1	1	1	1	1	1	1	2	1	1	1	1	2	2	1	1	2	2	1	2	2	2	2	2	2	2	2	2	1	2	1	1	1	1	2	2	1	2	1	1	2	2	1	2	1	2
17BEV273	Ru:Voronezh	2	2	1	1	1	1	1	1	1	2	1	1	1	2	2	2	1	1	2	2	1	2	1	2	2	2	2	2	2	2	1	2	1	1	1	1	2	2	1	2	1	1	2	2	1	2	1	2
17BEV274	Ru:Voronezh	2	2	1	1	1	1	1	1	1	1	1	1	1	1	2	2	1	1	2	2	1	2	1	2	2	2	2	2	2	2	1	2	1	1	1	1	1	2	1	1	1	1	2	2	1	1	1	2
17BEV275	Ru:Voronezh	2	2	1	1	1	1	1	1	1	2	1	2	1	2	2	2	1	1	2	2	2	2	1	1	2	2	2	2	2	2	2	2	1	1	1	2	2	2	1	2	1	1	2	2	1	1	2	2
17BEV276	Ru:Voronezh	2	2	1	1	1	1	1	1	2	2	1	1	1	1	2	2	1	1	2	2	1	1	1	2	2	2	2	2	2	2	1	2	1	1	2	2	2	2	2	2	1	1	1	2	1	1	1	2
17BEV277	Ru:Voronezh	2	2	1	1	1	1	1	1	1	1	1	2	1	2	2	2	1	1	2	2	1	2	2	2	2	2	2	2	2	2	2	2	1	1	1	1	1	2	1	2	1	1	2	2	2	2	2	2
17BEV278	Ru:Voronezh	2	2	1	1	1	1	1	1	1	1	1	2	1	2	2	2	1	1	2	2	1	2	1	2	2	2	2	2	2	2	1	1	1	1	2	2	2	2	1	2	1	1	1	2	1	1	2	2
17BEV279	Ru:Voronezh	2	2	1	1	1	1	1	1	1	2	1	1	1	2	2	2	1	1	2	2	1	1	1	2	2	2	2	2	2	2	1	1	1	2	1	2	0	0	1	2	1	1	2	2	2	2	1	2
17BEV280	Ru:Voronezh	2	2	1	1	1	1	1	1	1	2	1	1	1	2	2	2	1	1	2	2	1	2	1	1	2	2	2	2	2	2	1	2	1	1	1	1	2	2	1	2	1	1	2	2	1	1	2	2
17BEV281	Ru:Voronezh	2	2	1	1	1	1	1	1	1	1	1	1	1	1	2	2	1	1	2	2	1	2	1	2	2	2	2	2	2	2	2	2	1	2	1	1	2	2	1	2	1	1	2	2	1	2	1	2
17BEV282	Ru:Voronezh	2	2	1	1	1	1	1	1	1	2	1	1	1	2	2	2	1	1	2	2	1	2	1	2	2	2	2	2	2	2	2	2	1	1	1	2	2	2	1	1	1	1	2	2	1	1	1	2
17BEV283	Ru:Voronezh	2	2	1	1	1	1	1	1	1	2	1	1	1	2	2	2	1	1	2	2	1	2	1	2	2	2	2	2	2	2	2	2	1	1	1	1	1	2	1	2	1	1	2	2	2	2	2	2
17BEV284	Ru:Voronezh	2	2	1	1	1	1	1	1	1	2	1	1	1	1	2	2	1	1	2	2	2	2	1	1	2	2	2	2	2	2	1	2	1	2	1	1	2	2	1	2	1	1	1	2	1	2	1	2
17BEV285	Ru:Voronezh	2	2	1	1	1	1	1	1	2	2	1	1	1	1	2	2	1	1	2	2	2	2	1	1	2	2	2	2	2	2	1	2	1	2	1	1	2	2	1	2	1	1	1	2	1	1	1	2
17BEV286	Ru:Voronezh	2	2	1	1	1	1	1	1	1	2	1	1	1	2	2	2	1	1	2	2	1	2	1	2	2	2	2	2	2	2	2	2	1	2	1	2	2	2	1	1	1	1	2	2	1	2	1	2
17BEV288	Ru:Voronezh	2	2	1	1	1	1	1	1	1	2	1	1	1	2	2	2	1	1	2	2	1	2	1	1	2	2	2	2	2	2	1	2	1	1	1	1	2	2	1	2	1	1	1	2	1	1	1	2
20BEV126	Switzerland	2	2	1	1	2	2	1	1	2	2	2	2	1	1	2	2	1	1	1	1	1	1	2	2	2	2	1	1	2	2	2	2	2	2	2	2	2	2	2	2	2	2	1	1	1	1	1	1
20BEV127	Switzerland	2	2	2	2	1	2	1	1	1	1	1	1	1	2	1	2	1	1	2	2	1	2	1	2	1	1	2	2	2	2	2	2	1	1	2	2	1	1	2	2	2	2	1	2	2	2	1	1
20BEV128	Switzerland	2	2	1	2	2	2	1	1	1	2	2	2	1	1	2	2	1	1	1	1	1	1	1	2	1	2	1	2	1	2	2	2	2	2	2	2	1	1	1	2	2	2	1	1	1	1	1	1
20BEV129	Switzerland	2	2	1	2	1	2	1	1	1	1	1	1	1	2	1	1	1	1	2	2	1	1	2	2	1	2	2	2	2	2	2	2	1	1	1	2	1	1	2	2	1	2	1	2	2	2	1	1
20BEV130	Switzerland	2	2	1	1	2	2	1	1	2	2	2	2	1	1	2	2	1	1	1	1	1	1	2	2	2	2	1	1	2	2	2	2	2	2	2	2	2	2	1	2	2	2	1	1	1	1	1	1
20BEV131	Switzerland	2	2	1	1	2	2	1	1	2	2	2	2	1	1	2	2	1	1	1	1	1	1	2	2	2	2	1	1	2	2	2	2	2	2	2	2	2	2	1	2	2	2	1	1	1	1	1	1
20BEV132	Switzerland	2	2	1	1	2	2	1	1	2	2	2	2	1	1	2	2	1	1	1	1	1	1	2	2	2	2	1	1	2	2	2	2	2	2	2	2	2	2	2	2	2	2	1	1	1	1	1	1
20BEV133	Switzerland	2	2	1	1	2	2	1	1	2	2	2	2	1	1	2	2	1	1	1	1	1	1	2	2	2	2	1	1	2	2	2	2	2	2	2	2	2	2	1	2	2	2	1	1	1	1	1	1
20BEV134	Switzerland	1	2	1	2	2	2	1	1	1	2	1	2	1	1	2	2	1	1	1	1	1	1	2	2	2	2	1	2	2	2	2	2	2	2	2	2	1	2	1	1	2	2	1	1	1	1	1	1
20BEV135	Switzerland	2	2	1	1	2	2	1	2	1	2	1	2	1	1	2	2	1	1	1	1	1	2	2	2	1	2	1	1	2	2	2	2	1	2	2	2	1	2	1	2	2	2	1	1	1	2	1	1
20BEV136	Switzerland	2	2	1	1	2	2	1	1	2	2	2	2	1	1	2	2	1	1	1	2	1	1	2	2	2	2	1	1	2	2	2	2	2	2	2	2	2	2	2	2	2	2	1	1	1	1	1	1
20BEV137	Switzerland	2	2	1	1	2	2	1	1	1	1	2	2	1	1	2	2	1	1	1	2	1	1	2	2	2	2	1	2	2	2	2	2	2	2	2	2	0	0	1	1	2	2	1	1	1	1	1	1
20BEV138	Switzerland	1	2	2	2	2	2	1	1	1	1	1	1	1	1	1	1	1	1	2	2	1	2	1	1	1	1	2	2	2	2	2	2	1	1	2	2	1	1	2	2	2	2	2	2	2	2	1	1
20BEV139	Switzerland	2	2	2	2	2	2	1	2	1	1	2	2	1	1	2	2	1	1	1	1	1	1	2	2	1	2	1	1	2	2	2	2	2	2	2	2	2	2	2	2	2	2	1	1	1	1	1	1
20BEV140	Switzerland	2	2	1	2	1	2	1	1	1	1	1	2	1	2	1	1	1	2	2	2	1	2	2	2	1	2	2	2	1	2	2	2	1	1	1	2	1	2	1	2	1	1	1	2	1	2	1	2
20BEV141	Switzerland	2	2	1	2	1	1	1	1	1	1	1	2	1	1	2	2	1	1	2	2	1	2	2	2	1	1	2	2	1	2	2	2	1	1	1	2	2	2	1	1	2	2	1	2	1	2	1	2
20BEV142	Switzerland	2	2	1	2	1	2	1	2	1	1	1	2	1	2	2	2	1	1	2	2	1	2	2	2	1	2	1	2	1	2	2	2	1	2	1	2	0	0	1	1	1	2	1	2	1	2	1	1
20BEV143	Switzerland	2	2	1	2	2	2	1	1	1	1	1	2	1	1	1	2	1	1	2	2	1	1	2	2	1	2	2	2	1	1	2	2	1	1	2	2	1	2	1	1	1	2	1	2	1	2	1	1
20BEV144	Switzerland	2	2	1	2	1	2	1	1	1	1	2	2	1	1	1	2	1	1	2	2	1	2	2	2	1	2	2	2	2	2	2	2	1	1	1	2	1	2	1	2	1	1	2	2	1	1	1	2
20BEV145	Switzerland	2	2	1	1	2	2	1	1	2	2	1	1	1	2	1	2	1	1	2	2	1	2	2	2	1	1	2	2	1	2	2	2	1	1	1	1	1	2	1	2	1	2	2	2	1	2	1	2
20BEV146	Switzerland	2	2	1	2	1	2	1	1	1	2	1	2	1	1	2	2	1	2	2	2	1	1	1	1	1	2	2	2	1	1	2	2	1	1	2	2	2	2	1	2	2	2	1	2	1	2	1	1
20BEV147	Switzerland	2	2	1	2	2	2	1	2	1	1	1	2	1	1	2	2	1	1	1	2	1	1	2	2	2	2	1	1	2	2	2	2	2	2	2	2	2	2	2	2	2	2	1	1	1	1	1	1
20BEV149	Switzerland	2	2	1	2	1	2	1	2	1	2	1	2	1	1	2	2	1	1	1	2	1	1	2	2	1	2	1	1	1	2	2	2	2	2	1	2	2	2	1	2	2	2	1	2	1	2	1	1
20BEV150	Switzerland	2	2	2	2	1	1	1	1	1	2	2	2	1	1	1	2	1	1	1	2	1	2	2	2	1	2	1	2	1	2	2	2	1	1	2	2	1	2	1	2	1	2	1	1	1	1	1	1
20BEV151	Switzerland	2	2	1	2	2	2	1	2	1	1	2	2	1	1	2	2	1	1	1	1	1	1	2	2	2	2	1	1	2	2	2	2	2	2	2	2	2	2	1	1	2	2	1	1	1	1	1	1
[truncated: 564 more columns]
