# Supplementary material for: Nuclear and mitochondrial genetic structure in the Eurasian beaver (Castor fiber) – implications for future reintroductions
Source: Evol Appl. 2014 Jun 17;7(6):645–62. doi: 10.1111/eva.12162 (PMC4105916; doi:10.1111/eva.12162)
Supplement: Supplementary file 7 — Table S3. Panels of markers required for parentage identification and individual id. [file eva0007-0645-SD7.xlsx]

## Sheet: PID_P3X
	PID(10)	PID(20)	PID(30)	P3X(10)	P3X(20)	P3X(30)
Belarus	0.000148886	0	0	0.0514437	0.00196885	8.07293e-05
France	0.000162687	0	0	0.0529001	0.00297846	0.000450051
Germany:BWB	0.000147087	0	0	0.0512413	0.00190369	7.09308e-05
Germany:Bavaria	0.000147205	4.01759e-08	0	0.0512549	0.00189838	7.07719e-05
Germany:Hesse	0.000159282	0	0	0.0525603	0.00232875	0.000128849
Lithuania&Poland	0.000146956	0	0	0.0512266	0.00189127	7.06022e-05
Mongolia	0.0071203	0.0071203	0.0071203	0.171898	0.171898	0.171898
Norway	0.000147553	0	0	0.0512942	0.00192952	7.68057e-05
Russia:Azas	0.0987909	0.0987909	0.0987909	0.432055	0.432055	0.432055
Russia:Kirov	0.00014665	0	0	0.0511918	0.00192081	7.22293e-05
Russia:Konda	0.000163251	9.06008e-09	0	0.0529042	0.00283178	0.000273723
Russia:Voronezh	0.00014936	8.1689e-09	0	0.0514972	0.00195537	7.66945e-05

## Sheet: TOP_MARKERS_BY_POP
RANK	Belarus	France	Ge:BWB	Ge:Bavaria	Ge:Hesse	Li&Po	Mongolia	Norway	Ru:Azas	Ru:Kirov	Ru:Konda	Ru:Voronezh
1	cf_29916	cf_113008	cf_105238	cf_16051	cf_44292	cf_123597	cf_51747	cf_102408	cf_4019	cf_107810	cf_100336	cf_92499
2	cf_59116	cf_71408	cf_25160	cf_63983	cf_112714	cf_60980	cf_4341	cf_44654	cf_75677	cf_128500	cf_493	cf_92748
3	cf_1336	cf_75677	cf_2540	cf_112139	cf_46420	cf_66607	cf_88200	cf_122003	cf_74696	cf_29916	cf_73032	cf_102408
4	cf_29577	cf_115513	cf_27965	cf_61479	cf_11761	cf_77200	cf_115850	cf_33122	cf_37093	cf_37651	cf_84516	cf_129708
5	cf_76519	cf_11809	cf_67449	cf_61846	cf_15372	cf_105238	cf_89124	cf_50941		cf_43574	cf_90648	cf_16114
6	cf_95344	cf_2249	cf_73032	cf_9874	cf_4341	cf_16114	cf_120440	cf_70772		cf_44729	cf_108377	cf_25184
7	cf_9874	cf_30128	cf_90648	cf_59120	cf_57437	cf_20092	cf_16490	cf_58111		cf_58111	cf_115850	cf_32365
8	cf_112139	cf_54079	cf_99647	cf_109941	cf_77335	cf_24583		cf_75001		cf_76519	cf_103782	cf_51747
9	cf_116556	cf_9874	cf_102200	cf_110077	cf_107382	cf_38794		cf_109525		cf_94602	cf_122567	cf_85902
10	cf_12782	cf_40318	cf_108377	cf_110857	cf_115513	cf_63983		cf_119118		cf_96168	cf_45183	cf_88790
11	cf_25184	cf_1336	cf_110676	cf_77061	cf_20778	cf_81918		cf_17091		cf_100978	cf_47872	cf_100978
12	cf_34297	cf_28031	cf_117897	cf_9267	cf_24583	cf_9267		cf_30197		cf_102408	cf_84496	cf_106278
13	cf_56377	cf_102200	cf_119102	cf_96886	cf_102095	cf_95344		cf_41567		cf_104348	cf_112139	cf_112139
14	cf_9248	cf_109525	cf_120756	cf_101239	cf_104348	cf_29916		cf_12671		cf_105238	cf_46420	cf_126143
15	cf_129867	cf_19729	cf_123076	cf_128461	cf_128461	cf_111014		cf_21421		cf_111014	cf_54079	cf_29344
16	cf_38794	cf_58111	cf_25184	cf_15372	cf_24415	cf_117897		cf_102426		cf_124605	cf_75677	cf_30147
17	cf_45990	cf_85560	cf_28031	cf_19729	cf_67267	cf_20808		cf_129867		cf_14141	cf_35661	cf_35565
18	cf_11143	cf_96886	cf_32365	cf_56140	cf_67439	cf_55280		cf_40318		cf_25160	cf_50941	cf_56140
19	cf_11761	cf_129867	cf_37093	cf_59218	cf_68306	cf_75677		cf_34680		cf_26793	cf_70772	cf_56377
20	cf_129708	cf_23197	cf_40353	cf_67267	cf_128177	cf_85902		cf_55280		cf_28031	cf_76519	cf_64672
21	cf_44292	cf_34297	cf_44292	cf_7071	cf_96475	cf_100336		cf_67449		cf_30147	cf_92179	cf_65367
22	cf_46420	cf_55280	cf_44511	cf_71015	cf_11809	cf_116556		cf_54079		cf_37093	cf_94710	cf_87891
23	cf_66607	cf_121633	cf_51747	cf_113008	cf_119118	cf_4341		cf_69642		cf_51554	cf_121833	cf_102426
24	cf_85560	cf_27965	cf_52383	cf_12341	cf_119726	cf_46406		cf_34297		cf_51747	cf_82199	cf_11809
25	cf_9267	cf_106278	cf_58111	cf_41567	cf_129708	cf_5505		cf_92999		cf_5505	cf_116556	cf_16051
26	cf_21421	cf_11761	cf_7071	cf_51747	cf_22600	cf_19845		cf_44202		cf_56377	cf_40410	cf_18067
27	cf_103782	cf_97649	cf_77061	cf_73032	cf_29577	cf_126143		cf_95943		cf_59116	cf_5020	cf_2540
28	cf_123597	cf_111830	cf_9874	cf_95943	cf_46406	cf_37651		cf_103730		cf_61846	cf_51747	cf_44292
29	cf_124605	cf_16490	cf_102408	cf_99647	cf_63983	cf_67267		cf_40353		cf_64672	cf_5505	cf_52383
30	cf_27965	cf_1934	cf_103782	cf_102426	cf_66156	cf_106499		cf_5328		cf_68306	cf_69547	cf_64173
31	cf_40410	cf_79480	cf_107810	cf_28031	cf_85560	cf_123076		cf_61846		cf_68566	cf_35565	cf_74012
32	cf_57437		cf_110955	cf_493	cf_90648	cf_40353		cf_86949		cf_69547	cf_53266	cf_103782
33	cf_69547		cf_113152	cf_53532	cf_102200	cf_44511		cf_115850		cf_75677	cf_77335	cf_121833
34	cf_73032		cf_115513	cf_57437	cf_106094	cf_51747		cf_94602		cf_77335	cf_93637	cf_24583
35	cf_75677		cf_122567	cf_66607	cf_34217	cf_57437		cf_96168		cf_9248	cf_121633	cf_34680
36	cf_85902		cf_127814	cf_77200	cf_44511	cf_89277		cf_122700		cf_99508	cf_34297	cf_40410
37	cf_88200		cf_16114	cf_88200	cf_74012	cf_122567		cf_57669		cf_115513	cf_44878	cf_44511
38	cf_119102		cf_18500	cf_90648	cf_75677	cf_64672		cf_98091		cf_16114	cf_95943	cf_5020
39	cf_102408		cf_30128	cf_103782	cf_77061	cf_103782		cf_100317		cf_18500		cf_59116
40	cf_108008		cf_30147	cf_14348	cf_94710	cf_112139		cf_108377		cf_32365		cf_63014
41	cf_122567		cf_4056	cf_16114	cf_9647	cf_21421		cf_29577		cf_34680		cf_77061
42	cf_20778		cf_41567	cf_18500	cf_102408	cf_25184		cf_34807		cf_40359		cf_87116
43	cf_34680		cf_45990	cf_19845	cf_112139	cf_40359		cf_84191		cf_57669		cf_9248
44	cf_54079		cf_47596	cf_65367	cf_128500	cf_41567		cf_13371		cf_60980		cf_107382
45	cf_59218		cf_57669	cf_79285	cf_14141	cf_493		cf_67398		cf_73032		cf_107810
46	cf_90648		cf_63983	cf_103508	cf_16051	cf_59116		cf_105238		cf_81918		cf_122567
47	cf_40318		cf_65367	cf_100978	cf_28031	cf_77335		cf_3473		cf_87891		cf_1934
48	cf_40353		cf_68566	cf_106499	cf_45865	cf_89124		cf_68306		cf_94710		cf_35661
49	cf_55280		cf_75677	cf_112714	cf_48054	cf_9248		cf_17701		cf_99647		cf_44729
50	cf_58111		cf_79285	cf_67449	cf_50941	cf_124605		cf_34217		cf_85902		cf_4882
51	cf_67267		cf_82199	cf_87116	cf_60980	cf_45183		cf_45865		cf_109941		cf_57669
52	cf_68306		cf_84516	cf_87891	cf_66607	cf_102426		cf_79605		cf_112139		cf_67267
53	cf_19845		cf_128500	cf_107810	cf_71015	cf_108377		cf_81918		cf_11260		cf_81918
54	cf_22025		cf_68306	cf_109975	cf_92499	cf_11761		cf_9267		cf_117897		cf_90648
55	cf_26793		cf_102426	cf_127814	cf_95344	cf_44729		cf_36902		cf_119102		cf_101626
56	cf_39676		cf_104348	cf_1336	cf_99647	cf_119102		cf_96886		cf_125751		cf_11876
57	cf_96886		cf_112139	cf_25184	cf_100978	cf_1336		cf_11809		cf_126143		cf_38626
58	cf_100336		cf_14348	cf_38626	cf_107810	cf_43574		cf_73032		cf_1336		cf_40318
59	cf_107810		cf_15372	cf_74012	cf_115850	cf_85560		cf_102028		cf_18067		cf_60980
60	cf_108377		cf_16051	cf_79605	cf_119102	cf_92001		cf_95344		cf_24583		cf_97800
61	cf_115513		cf_19845	cf_80975	cf_16114	cf_121833		cf_30128		cf_25184		cf_117897
62	cf_115850		cf_24415	cf_123076	cf_19729	cf_26793		cf_37667		cf_30128		cf_119726
63	cf_117897		cf_26793	cf_39676	cf_19845	cf_27965		cf_39849		cf_40410		cf_120756
64	cf_18500		cf_43574	cf_44292	cf_25184	cf_57669		cf_44292		cf_4882		cf_14348
65	cf_20808		cf_55280	cf_45990	cf_28216	cf_69547		cf_5020		cf_55280		cf_22600
66	cf_21544		cf_61479	cf_68566	cf_40410	cf_107810		cf_53695		cf_63983		cf_29916
67	cf_33303		cf_67439	cf_85902	cf_47596	cf_16490		cf_121633		cf_64173		cf_37667
68	cf_3473		cf_71015	cf_92748	cf_5505	cf_30128		cf_16114		cf_74012		cf_38794
69	cf_43574		cf_74012	cf_105238	cf_56140	cf_3473		cf_33411		cf_87116		cf_4019
70	cf_48054		cf_77200	cf_126143	cf_57882	cf_48054		cf_45990		cf_88001		cf_61846
71	cf_493		cf_95943	cf_128500	cf_80975	cf_77061		cf_28031		cf_89277		cf_66607
72	cf_77335		cf_96886	cf_32365	cf_9874	cf_92748		cf_37093		cf_9874		cf_76519
73	cf_87891		cf_99508	cf_55280	cf_110857	cf_96475		cf_45102		cf_103782		cf_84496
74	cf_102200		cf_100336	cf_71052	cf_101239	cf_73032		cf_82585		cf_34297		cf_88001
75	cf_15071		cf_101239	cf_102408	cf_106278	cf_128500		cf_57013		cf_106278		cf_92179
76	cf_20092		cf_108008	cf_106542	cf_106499	cf_18067		cf_119323		cf_108377		cf_105238
77	cf_37651		cf_110077	cf_108008	cf_106542	cf_18500		cf_75677		cf_11809		cf_20778
78	cf_51747		cf_18067	cf_57669	cf_108008	cf_30147		cf_95847		cf_120756		cf_28216
79	cf_53266		cf_24583	cf_108377	cf_109975	cf_33303		cf_100336		cf_15071		cf_30128
80	cf_5505		cf_45183	cf_120756	cf_30147	cf_113152		cf_110676		cf_22669		cf_50017
81	cf_99535		cf_493	cf_25160	cf_37093	cf_39676		cf_1934		cf_4019		cf_52322
82	cf_128500		cf_56140	cf_37093	cf_40318	cf_50017		cf_35565		cf_493		cf_57013
83	cf_24583		cf_57437	cf_76519	cf_45183	cf_87891		cf_88790		cf_5020		cf_58111
84	cf_37667		cf_66607	cf_117897	cf_52608	cf_25160		cf_102200		cf_85560		cf_73032
85	cf_41567		cf_88200	cf_11809	cf_56377	cf_32365		cf_112139		cf_88200		cf_77335
86	cf_82199		cf_96475	cf_30128	cf_58111	cf_102408		cf_29916		cf_89124		cf_89277
87	cf_92001		cf_106499	cf_44511	cf_65367	cf_115513		cf_47872		cf_90321		cf_95943
88	cf_95943		cf_12341	cf_115513	cf_73032	cf_90648		cf_89277		cf_90648		cf_9647
89	cf_100978		cf_20808	cf_116556	cf_76519	cf_94710		cf_77200		cf_92001		cf_99647
90	cf_128465		cf_2249	cf_14141	cf_81918	cf_98091		cf_74696		cf_92499		cf_113206
91	cf_35565		cf_33303	cf_30147	cf_87891	cf_99508		cf_63983		cf_16490		cf_119473
92	cf_44511		cf_39676	cf_40318	cf_9028	cf_34297		cf_79480		cf_102426		cf_1336
93	cf_59120		cf_46406	cf_75677	cf_9267	cf_106542		cf_88860		cf_121833		cf_2652
94	cf_67439		cf_50941	cf_81918	cf_99535	cf_26463		cf_102095		cf_19845		cf_34297
95	cf_68566		cf_63014	cf_89277	cf_105238	cf_54079		cf_116604		cf_21421		cf_37093
96	cf_81918		cf_67267	cf_102200	cf_102426	cf_79477		cf_47596		cf_2540		cf_44878
97	cf_97800		cf_69547	cf_18067	cf_11143	cf_99535		cf_120440		cf_27965		cf_47861
98	cf_113152		cf_76519	cf_20778	cf_112818	cf_99647		cf_33344		cf_28216		cf_5505
99	cf_109941		cf_79605	cf_2249	cf_113152	cf_76519		cf_88489		cf_29344		cf_69547
100	cf_123076		cf_81918	cf_47861	cf_113206	cf_119726		cf_114357		cf_38794		cf_88200
101	cf_126143		cf_87891	cf_56377	cf_121633	cf_22669		cf_58048		cf_4341		cf_94602
102	cf_14348		cf_9028	cf_71408	cf_122462	cf_34680		cf_52383		cf_45183		cf_96168
103	cf_30128		cf_92499	cf_92499	cf_126143	cf_67439		cf_91516		cf_47861		cf_108008
104	cf_32365		cf_93637	cf_111014	cf_20092	cf_88200		cf_116360		cf_48054		cf_122297
105	cf_45183		cf_94602	cf_34297	cf_2249	cf_9028		cf_4056		cf_52383		cf_124605
106	cf_51554		cf_96168	cf_94710	cf_22669	cf_9647		cf_56140		cf_52608		cf_14141
107	cf_60980		cf_100978	cf_99508	cf_26463	cf_50941		cf_69434		cf_56140		cf_19688
108	cf_64672		cf_106542	cf_112818	cf_33303	cf_9874		cf_7071		cf_66607		cf_25160
109	cf_90321		cf_111014	cf_123597	cf_40353	cf_100978		cf_10010		cf_88790		cf_28031
110	cf_9647		cf_11143	cf_26793	cf_4056	cf_115850		cf_9583		cf_9267		cf_51554
111	cf_102095		cf_113206	cf_4056	cf_41567	cf_1236		cf_51830		cf_92748		cf_67439
112	cf_106499		cf_114357	cf_4882	cf_51747	cf_15071		cf_8186		cf_98091		cf_84516
113	cf_119473		cf_123597	cf_67439	cf_52383	cf_2652		cf_67439		cf_107382		cf_104348
114	cf_121833		cf_126143	cf_79049	cf_57669	cf_59120		cf_29344		cf_116556		cf_106542
115	cf_28031		cf_14141	cf_82199	cf_59120	cf_68566		cf_4019		cf_11761		cf_109975
116	cf_4341		cf_19729	cf_104348	cf_71052	cf_102095		cf_72885		cf_119726		cf_110676
117	cf_71052		cf_57882	cf_109525	cf_79049	cf_104348		cf_86207		cf_2652		cf_122462
118	cf_77061		cf_59218	cf_34680	cf_79285	cf_11143		cf_100645		cf_33303		cf_33303
119	cf_89124		cf_60980	cf_5505	cf_85902	cf_44292				cf_40318		cf_43574
120	cf_96475		cf_61846	cf_90321	cf_88860	cf_68306				cf_44878		cf_54079
121	cf_100317		cf_89124	cf_11143	cf_89277	cf_120756				cf_47596		cf_57882
122	cf_102426		cf_9267	cf_50941	cf_92748	cf_127158				cf_50017		cf_70772
123	cf_22669		cf_92748	cf_52383	cf_95943	cf_45990				cf_53266		cf_80975
124	cf_2652		cf_94710	cf_89124	cf_103508	cf_14348				cf_54079		cf_8186
125	cf_35471		cf_64173	cf_110676	cf_109941	cf_28216				cf_57437		cf_9267
126	cf_57882		cf_112714	cf_23197	cf_110955	cf_29577				cf_77200		cf_113008
127	cf_79477		cf_121833	cf_27965	cf_111014	cf_40410				cf_82199		cf_1236
128	cf_89277		cf_122297	cf_93637	cf_11260	cf_51554				cf_95344		cf_128500
129	cf_98091		cf_128461	cf_114357	cf_113008	cf_90321				cf_95943		cf_16264
130	cf_111014		cf_20092	cf_47596	cf_116556	cf_22025				cf_99535		cf_20808
131	cf_112714		cf_23197	cf_52322	cf_116604	cf_107382				cf_100336		cf_40359
132	cf_127158		cf_37651	cf_29916	cf_120756	cf_14141				cf_101239		cf_44202
133	cf_127814		cf_37667	cf_102028	cf_123076	cf_20778				cf_102095		cf_52608
134	cf_14141		cf_40359	cf_122567	cf_12341	cf_52322				cf_106542		cf_55280
135	cf_23197		cf_48054	cf_24415	cf_123597	cf_53266				cf_113206		cf_59120
136	cf_26463		cf_53532	cf_95344	cf_1236	cf_57882				cf_119473		cf_68566
137	cf_39849		cf_59120	cf_35471	cf_1336	cf_97800				cf_122462		cf_75623
138	cf_40359		cf_85902	cf_40359	cf_15071	cf_84496				cf_122567		cf_79285
139	cf_44729		cf_89277	cf_72885	cf_16490	cf_28031				cf_123076		cf_82199
140	cf_46406		cf_97800	cf_110955	cf_1662	cf_35565				cf_1236		cf_90321
141	cf_50017		cf_52322	cf_15071	cf_18067	cf_45865				cf_14348		cf_92999
142	cf_50941		cf_109525	cf_2540	cf_18500	cf_46420				cf_20808		cf_94710
143	cf_92748		cf_109975	cf_26463	cf_20808	cf_61846				cf_22600		cf_99535
144	cf_101626		cf_113008	cf_59116	cf_23197	cf_74245				cf_29577		cf_106094
145	cf_105238		cf_115850	cf_60980	cf_27965	cf_82199				cf_37667		cf_101239
146	cf_106542		cf_20778	cf_68306	cf_34297	cf_102200				cf_45865		cf_110955
147	cf_119726		cf_29577	cf_84516	cf_38626	cf_16264				cf_45990		cf_11260
148	cf_120756		cf_34297	cf_88001	cf_38794	cf_22600				cf_50941		cf_119102
149	cf_1236		cf_38626	cf_9248	cf_44729	cf_29344				cf_52322		cf_22025
150	cf_16114		cf_38794	cf_40353	cf_45990	cf_37667				cf_57882		cf_27965
151	cf_1662		cf_51554	cf_46406	cf_47872	cf_56377				cf_65367		cf_29577
152	cf_30147		cf_53266	cf_50017	cf_493	cf_74012				cf_67267		cf_41567
153	cf_35661		cf_59116	cf_52608	cf_61479	cf_88001				cf_70772		cf_45865
154	cf_47596		cf_80975	cf_53266	cf_69547	cf_92179				cf_74245		cf_109833
155	cf_52322		cf_84496	cf_20092	cf_71408	cf_96886				cf_79477		cf_115513
156	cf_74245		cf_92179	cf_44729	cf_79605	cf_101626				cf_84496		cf_127814
157	cf_77200		cf_9248	cf_45183	cf_82199	cf_109941				cf_92179		cf_30197
158	cf_87116		cf_9647	cf_51554	cf_84516	cf_113206				cf_9647		cf_3473
159	cf_88790		cf_98091	cf_9028	cf_87116	cf_119473				cf_57013		cf_69642
160	cf_9028		cf_11260	cf_113152	cf_88001	cf_122297				cf_101626		cf_85560
161	cf_94602		cf_101626	cf_22669	cf_88200	cf_125751				cf_106499		cf_123076
162	cf_94710		cf_103508	cf_92179	cf_89124	cf_127814				cf_109975		cf_22669
163	cf_96168		cf_111830	cf_113206	cf_96886	cf_1662				cf_11143		cf_37651
164	cf_99647		cf_119473	cf_119102	cf_21421	cf_58111				cf_115850		cf_53266
165	cf_101239		cf_119726	cf_119473	cf_26793	cf_59218				cf_122297		cf_96886
166	cf_111830		cf_122939	cf_121833	cf_101626	cf_57013				cf_127158
167	cf_114357		cf_12671	cf_122462	cf_109525	cf_40318				cf_16051
168	cf_16264		cf_1336	cf_29577	cf_110077	cf_112714				cf_20092
169	cf_45865		cf_21421	cf_39849	cf_110676	cf_129708				cf_24415
170	cf_61846		cf_22600	cf_44878	cf_111830	cf_1934				cf_26463
171	cf_88001		cf_28216	cf_58111	cf_114357	cf_47596				cf_38626
172	cf_99508		cf_35471	cf_84496	cf_117897	cf_108008				cf_39676
173	cf_109975		cf_44729	cf_35565	cf_122567	cf_109975				cf_40353
174	cf_122462		cf_44878	cf_69547	cf_122939	cf_122939				cf_44511
175	cf_16490		cf_52608	cf_97800	cf_127158	cf_128465				cf_46406
176	cf_18067		cf_5505	cf_99535	cf_127814	cf_35661				cf_59120
177	cf_2249		cf_64672	cf_1662	cf_14348	cf_5020				cf_96886
178	cf_22600		cf_71052	cf_106278	cf_2540	cf_52383				cf_1662
179	cf_25160		cf_71408	cf_20808	cf_2652	cf_52608				cf_100317
180	cf_36902		cf_72885	cf_33303	cf_32365	cf_87116				cf_110676
181	cf_44878		cf_77335	cf_37651	cf_34680	cf_110955				cf_110955
182	cf_63983		cf_88001	cf_38794	cf_39676	cf_111830				cf_113152
183	cf_74012		cf_92001	cf_45865	cf_43574	cf_12782				cf_1934
184	cf_79605		cf_95344	cf_97649	cf_44878	cf_129867				cf_19688
185	cf_84496		cf_109941	cf_111830	cf_51554	cf_23197				cf_23197
186	cf_92179		cf_22669	cf_57882	cf_52322	cf_24415				cf_3473
187	cf_106094		cf_2652	cf_96475	cf_53266	cf_95943				cf_35565
188	cf_106278		cf_29916	cf_121633	cf_53532	cf_106094				cf_44292
189	cf_107382		cf_34680	cf_122939	cf_55280	cf_35471				cf_63014
190	cf_110676		cf_40318	cf_1236	cf_61846	cf_44878				cf_67439
191	cf_125751		cf_40410	cf_74245	cf_67449	cf_79285				cf_79285
192	cf_1934		cf_47861	cf_101626	cf_68566	cf_92499				cf_8186
193	cf_5020		cf_74245	cf_11260	cf_7071	cf_101239				cf_84191
194	cf_56140		cf_79477	cf_2652	cf_74245	cf_11260				cf_9028
195	cf_64173		cf_84191	cf_98091	cf_90321	cf_67449				cf_96475
196	cf_52608		cf_87116	cf_100336	cf_99508	cf_79605				cf_97800
197	cf_104348		cf_90321	cf_21421	cf_102028	cf_84516				cf_10010
198	cf_113206		cf_92999	cf_24583	cf_102539	cf_94602
199	cf_11809		cf_116556	cf_94602	cf_103782	cf_96168
200	cf_122297		cf_29344	cf_96168	cf_108377	cf_21544
201	cf_125527		cf_103730	cf_63014	cf_115145	cf_2249
202	cf_128177		cf_110857	cf_77335	cf_119473	cf_33411
203	cf_19688		cf_112818	cf_37667	cf_121833	cf_37093
204	cf_37093		cf_11761	cf_79477	cf_122003	cf_64173
205	cf_38626		cf_11809	cf_122297	cf_125751	cf_38626
206	cf_4056		cf_1236	cf_43574	cf_13166	cf_116604
207	cf_52383		cf_124605	cf_48054	cf_17091	cf_4056
208	cf_57669		cf_125751	cf_115850	cf_17701	cf_4882
209	cf_79285		cf_34807	cf_11761	cf_1934	cf_114357
210	cf_92499		cf_45865	cf_64672	cf_21544	cf_39849
211	cf_10010		cf_4882	cf_85560	cf_22025	cf_47872
212	cf_100645		cf_56377	cf_9647	cf_26607	cf_56140
213			cf_79049	cf_16490	cf_33344	cf_88790
214			cf_85560	cf_28216	cf_34807	cf_11809
215			cf_97649	cf_107382	cf_35471	cf_102539
216			cf_99535	cf_54079	cf_40359	cf_122462
217			cf_121633	cf_79480	cf_47861	cf_128177
218			cf_13166	cf_116604	cf_4882	cf_16051
219			cf_102539	cf_22600	cf_50017	cf_70772
220			cf_106278	cf_92001	cf_54079	cf_71052
221			cf_128177	cf_13166	cf_59116	cf_75623
222			cf_15071	cf_5020	cf_59218	cf_93637
223			cf_16264	cf_119726	cf_63014	cf_103508
224			cf_16490	cf_29344	cf_64173	cf_110676
225			cf_1662	cf_4341	cf_72885	cf_19688
226			cf_34217	cf_95847	cf_74696	cf_2540
227			cf_50017	cf_12671	cf_75001	cf_36902
228			cf_53354	cf_19688	cf_77200	cf_4019
229			cf_75623	cf_26607	cf_79480	cf_53354
230			cf_107382	cf_40410	cf_84191	cf_63014
231			cf_109833	cf_44654	cf_84496	cf_75001
232			cf_119118	cf_75001	cf_88790	cf_9583
233			cf_119323	cf_109833	cf_92001	cf_106278
234			cf_122003	cf_128465	cf_92179	cf_113008
235			cf_122462	cf_1934	cf_9248	cf_120440
236			cf_122700	cf_21544	cf_10010	cf_45102
237			cf_12782	cf_34807		cf_10010
238			cf_129867	cf_64173
239			cf_1934	cf_92999
240			cf_19688	cf_124605
241			cf_21544	cf_103730
242			cf_22025	cf_127158
243			cf_26463	cf_12782
244			cf_33344	cf_35661
245			cf_35565	cf_66156
246			cf_39849	cf_70772
247			cf_40059	cf_84191
248			cf_46420	cf_88790
249			cf_54079	cf_88860
250			cf_58736	cf_9583
251			cf_79480	cf_115145
252			cf_82585	cf_125527
253			cf_91516	cf_22025
254			cf_95847	cf_44202
255			cf_100317	cf_100645
256			cf_100645	cf_112301
257			cf_106094	cf_116360
258			cf_112301	cf_11876
259			cf_11876	cf_122003
260			cf_125527	cf_122700
261			cf_3473	cf_129708
262			cf_35661	cf_16264
263			cf_4019	cf_17701
264			cf_4341	cf_33411
265			cf_45102	cf_34217
266			cf_5020	cf_4019
267			cf_69642	cf_46420
268			cf_88790	cf_53354
269			cf_9583	cf_75623
270				cf_86949
271				cf_102095
272				cf_102539
273				cf_125751
274				cf_128177
275				cf_129867
276				cf_13371
277				cf_30197
278				cf_36902
279				cf_40059
280
281
282
283
284
285
286
287
288
289
290
291
292
293
294
295
296
297
298
299
300
301
302
303
304
305
306
